# Supplementary material for: BioE3 identifies specific substrates of ubiquitin E3 ligases
Source: Nat Commun. 2023 Nov 23;14:7656. doi: 10.1038/s41467-023-43326-8 (PMC10667490; doi:10.1038/s41467-023-43326-8)
Supplement: Supplementary file 4 — Supplementary Data 1 [file 41467_2023_43326_MOESM4_ESM.xlsx]

## Sheet: RNF4 BioE3
Gene Name	NoDOX_1	NoDOX_2	NoDOX_3	RNF4CA_1	RNF4CA_2	RNF4CA_3	RNF4dSIM_1	RNF4dSIM_2	RNF4dSIM_3	RNF4WT_1	RNF4WT_2	RNF4WT_3	-Log Student's T-test p-value RNF4WT_RNF4CA	Student's T-test Difference RNF4WT_RNF4CA	-Log Student's T-test p-value RNF4WT_RNF4dSIM	Student's T-test Difference RNF4WT_RNF4dSIM	-Log Student's T-test p-value RNF4WT_NoDOX	Student's T-test Difference RNF4WT_NoDOX	Peptides	Unique peptides	Student's T-test Test statistic RNF4WT_RNF4CA	Student's T-test Test statistic RNF4WT_RNF4dSIM	Student's T-test Test statistic RNF4WT_NoDOX	Majority protein IDs
IRS4	12.428	11.8178	11.8377	16.0208	15.3645	15.0585	10.6413	12.8306	10.9255	16.2943	16.5721	16.3839	1.46898	0.935504	2.6943	4.95094	4.45842	4.38891	2	2	3.16674	7.15269	20.2952	sp|O14654|IRS4_HUMAN
SUMO1	11.7529	11.6917	11.6801	15.6985	15.5488	15.2093	13.2962	11.65	13.587	17.1968	17.5107	17.1778	3.25416	1.80957	2.71966	4.45074	6.04147	5.58687	2	2	10.0232	7.26461	50.6552	sp|P63165|SUMO1_HUMAN;sp|G2XKQ0|SUMO5_HUMAN
WBP2	10.878	12.6409	10.9659	12.8943	11.8197	11.2402	12.1421	12.0188	10.2462	16.1226	14.7569	15.9884	2.29858	3.63792	2.28219	4.15365	2.33958	4.1277	2	2	5.58885	5.53084	5.73616	sp|Q969T9|WBP2_HUMAN
USP5	12.3029	10.9165	11.1208	13.4667	13.3706	13.4098	12.7236	12.9172	12.4407	16.4024	16.6646	16.2763	4.86976	3.03206	4.50999	3.75391	3.43959	5.00102	9	9	25.7566	20.9116	11.1877	sp|P45974|UBP5_HUMAN
PSMD3	11.3719	10.3962	11.0052	12.0048	12.2864	13.3323	11.5668	12.307	10.7509	15.0357	15.7245	15.0057	2.35993	2.7141	2.73317	3.71375	3.52136	4.33084	5	5	5.81049	7.32484	11.7408	sp|O43242|PSMD3_HUMAN
GARS1	12.6385	13.3079	11.0157	11.1906	12.2712	11.6668	11.3384	11.6156	12.276	15.4381	15.6046	14.971	3.23703	3.62834	3.36094	3.59455	1.88803	3.01721	3	3	9.92158	10.679	4.27089	sp|P41250|GARS_HUMAN
GFPT1	11.463	12.0793	12.0536	12.0359	12.0986	11.9618	11.8721	13.0946	11.4722	15.3917	15.9694	15.8501	4.47823	3.70494	2.6408	3.59074	3.87826	3.87174	5	5	20.5298	6.92155	14.4771	sp|Q06210|GFPT1_HUMAN
MAP4	11.7007	14.6745	14.5299	15.0586	14.7465	14.3811	11.2806	12.4924	11.9304	15.4257	15.6716	15.1709	1.33422	0.693998	3.12802	3.52156	0.848296	1.7877	3	3	2.85159	9.29711	1.82646	sp|P27816|MAP4_HUMAN
UBE3A	12.5756	12.614	13.2337	11.0944	13.6575	10.7283	12.2758	13.4451	13.1246	16.3428	16.5542	16.3812	2.11898	4.59933	3.21633	3.47755	4.07398	3.61828	8	8	4.97884	9.80011	16.2295	sp|Q05086|UBE3A_HUMAN
TOP2B	11.3149	12.9047	12.1014	14.055	11.1948	13.3848	13.7164	11.057	14.2374	16.5455	17.0164	15.8099	1.73342	3.57909	1.52514	3.45367	2.77818	4.35027	14	9	3.83903	3.30319	7.52879	sp|Q02880|TOP2B_HUMAN
DNAJC7	12.0237	12.3083	11.6765	12.7525	13.078	12.3497	12.1022	12.3084	11.0285	15.6561	15.3277	14.7388	2.74315	2.51409	2.69511	3.42782	3.24596	3.23803	6	6	7.36965	7.15623	9.97445	sp|Q99615|DNJC7_HUMAN
USP48	8.76792	13.1701	10.9104	10.4965	13.6568	12.3559	10.6324	13.199	13.1653	16.1458	16.4151	14.5178	1.49382	3.52319	1.50062	3.36066	1.55718	4.74342	7	7	3.22671	3.24322	3.38249	sp|Q86UV5|UBP48_HUMAN
SUMO2	17.1334	17.9621	17.395	19.7893	20.1196	19.7053	18.2839	18.8837	18.0505	21.7272	21.9667	21.5393	3.34682	1.87303	3.56415	3.33836	3.99502	4.24759	2	2	10.59	12.0406	15.499	sp|P61956|SUMO2_HUMAN;sp|Q6EEV6|SUMO4_HUMAN;sp|P55854|SUMO3_HUMAN
TNPO1	10.5733	11.4724	11.9274	12.583	12.4303	13.2452	12.1036	11.2685	12.764	16.8157	14.6584	14.5569	1.53626	2.5908	1.74154	3.29831	2.06341	4.01929	2	2	3.33058	3.86096	4.80106	sp|Q92973|TNPO1_HUMAN;sp|O14787|TNPO2_HUMAN
ARID3A	12.4737	11.4624	11.3727	12.4791	12.1481	13.101	12.107	11.6564	10.5044	14.8663	14.7094	14.3682	2.55493	2.07193	2.52912	3.22538	2.77778	2.87835	3	2	6.56413	6.45983	7.52698	sp|Q99856|ARI3A_HUMAN
NUP153	11.3714	12.4645	12.2518	13.1554	13.0491	11.6566	12.7677	12.1612	11.5863	15.4856	15.4911	15.0921	2.26352	2.73592	3.01851	3.18457	3.11932	3.32707	5	5	5.46534	8.70661	9.24892	sp|P49790|NU153_HUMAN
SMC4	10.5796	11.731	11.0069	12.1585	13.8316	12.3842	12.7279	11.4681	11.7231	15.2332	15.2156	14.8856	1.90725	2.32001	2.84275	3.13845	3.45618	4.00566	2	2	4.3268	7.83021	11.2979	sp|Q9NTJ3|SMC4_HUMAN
USP7	12.9729	10.4414	12.2956	13.7552	12.4662	13.82	12.6255	12.9733	12.8738	15.9812	15.98	15.8377	2.36562	2.58582	4.97039	3.10873	2.22005	4.02966	8	8	5.8314	27.3003	5.31521	sp|Q93009|UBP7_HUMAN
XPO1	11.5414	11.0231	11.1152	13.0193	12.4608	11.2818	12.4544	10.9623	12.1615	15.1325	14.8932	14.7658	2.1605	2.67652	2.55124	3.0711	4.36689	3.7039	6	6	5.11495	6.54912	19.2449	sp|O14980|XPO1_HUMAN
MDC1	11.7037	10.774	11.1828	12.7208	12.4367	11.6411	12.0256	12.2907	12.3529	15.2313	15.5332	14.952	2.91171	2.97261	3.98657	3.01579	3.65126	4.01865	2	2	8.16408	15.4227	12.6736	sp|Q14676|MDC1_HUMAN
LIG3	11.5989	12.3338	11.267	13.0841	12.1063	11.661	12.1398	11.4032	11.5121	14.3863	14.7105	14.8517	2.22982	2.36566	3.42215	2.96445	2.97436	2.91627	2	2	5.34868	11.0729	8.4785	sp|P49916|DNLI3_HUMAN
PPIL4	11.3717	12.041	12.3122	12.0842	13.2612	12.9311	12.1135	11.8104	11.2594	14.0962	14.9527	14.8931	1.87473	1.88851	2.84453	2.91953	2.65263	2.73906	3	3	4.2325	7.83867	6.97206	sp|Q8WUA2|PPIL4_HUMAN
DDB1	11.6269	11.5462	11.7631	14.6066	13.935	11.5148	12.0507	13.4546	14.3287	16.1058	16.2298	16.148	1.39412	2.80906	1.91135	2.88322	6.38777	4.51581	7	7	2.98962	4.33879	61.8431	sp|Q16531|DDB1_HUMAN
HUWE1	11.2814	11.8375	11.4645	14.6056	13.9645	13.7776	14.174	12.0783	13.8798	16.8874	16.1688	15.5433	1.96847	2.08394	1.68363	2.82249	3.42431	4.67204	6	6	4.50842	3.7064	11.0871	sp|Q7Z6Z7|HUWE1_HUMAN
DHX9	11.9108	12.8416	12.4755	14.0756	11.6986	11.8918	12.2975	12.5415	14.0318	15.8776	16.448	14.9262	1.65161	3.19525	1.78791	2.79363	2.52083	3.34128	9	9	3.62266	3.98769	6.42667	sp|Q08211|DHX9_HUMAN
TRIM33	11.9943	11.4584	11.7928	12.4397	12.3101	11.8863	11.3872	11.6866	12.4523	14.6195	14.9883	14.2522	3.05646	2.408	2.72249	2.77797	3.39336	2.87153	2	2	8.90723	7.2772	10.8859	sp|Q9UPN9|TRI33_HUMAN
PSMD4	15.661	17.402	17.5767	14.8647	15.4134	15.323	13.9676	15.3011	14.2107	17.2305	16.9008	17.2457	3.15525	1.92533	2.46092	2.63253	0.147021	0.245772	6	6	9.44959	6.19109	0.395268	sp|P55036|PSMD4_HUMAN
U2SURP	11.5379	12.7112	11.5427	11.9864	11.9555	10.925	11.3406	12.2366	11.5729	14.579	14.3845	14.049	2.68589	2.71519	2.97014	2.62079	2.33854	2.40688	3	3	7.11591	8.45697	5.73241	sp|O15042|SR140_HUMAN
USP28	10.2531	11.7597	11.917	13.7969	12.5818	12.0071	13.4855	12.011	12.5421	15.3109	15.6508	14.8483	1.89544	2.47473	2.21207	2.59049	2.62116	3.96007	3	3	4.29238	5.28802	6.83831	sp|Q96RU2|UBP28_HUMAN
THOC2	11.0522	11.2983	12.0055	14.0192	12.7333	11.1423	12.7577	11.6269	13.736	15.3949	15.697	14.772	1.41315	2.65636	1.74381	2.5811	3.20213	3.83599	2	2	3.03413	3.8671	9.71757	sp|Q8NI27|THOC2_HUMAN
USP34	10.0415	11.4584	11.7859	14.9167	15.353	14.736	15.2152	14.8781	14.9098	17.6963	17.2405	17.7075	3.35566	2.54618	3.76822	2.54709	3.49886	6.45285	5	5	10.6456	13.5739	11.5861	sp|Q70CQ2|UBP34_HUMAN
ADAR	11.3406	10.2772	12.1771	12.5845	13.28	13.1326	11.5913	11.0512	11.992	14.3005	13.8942	14.0352	1.94506	1.07762	2.98074	2.53183	2.125	2.81168	2	2	4.43833	8.51111	4.9984	sp|P55265|DSRAD_HUMAN
SMC1A	12.0375	10.458	12.3184	14.8194	13.3408	11.9988	14.6012	12.6336	15.0961	16.6594	17.0337	16.2295	1.73457	3.25452	1.48899	2.53057	2.89299	5.03622	11	11	3.84213	3.21498	8.07216	sp|Q14683|SMC1A_HUMAN
USP25	11.4472	11.9742	12.5039	12.4457	12.0117	12.0909	12.2408	12.2565	11.7944	15.2507	15.4942	13.1028	1.4637	2.43315	1.50378	2.51867	1.4933	2.6408	3	3	3.15406	3.25091	3.22544	sp|Q9UHP3|UBP25_HUMAN
HNRNPA3	13.0823	11.7552	11.2392	13.9496	14.2585	13.6033	11.8479	11.705	14.1662	15.0004	15.0147	15.0998	2.34127	1.1012	1.43615	2.46528	2.26752	3.01271	3	3	5.74232	3.08841	5.4793	sp|P51991|ROA3_HUMAN
GTF2I	11.3608	10.3475	10.9487	15.8702	14.2189	13.2158	15.5977	14.2485	16.3285	17.7771	18.0976	17.5828	1.89573	3.38421	1.74452	2.4276	4.51666	6.93351	15	14	4.29322	3.86903	20.9926	sp|P78347|GTF2I_HUMAN
RFC1	11.1964	11.4383	11.9977	13.7327	13.4097	13.062	14.3244	14.0469	14.449	16.9697	17.4797	15.6107	2.29161	3.28525	1.87445	2.4133	2.97546	5.14256	8	8	5.56411	4.23168	8.48411	sp|P35251|RFC1_HUMAN
OTUD5	10.3794	11.4656	11.4869	11.8527	12.8077	12.1116	12.9174	11.0888	12.727	14.5934	14.6643	14.7047	2.94925	2.3968	1.84423	2.40976	3.19089	3.54352	3	3	8.35113	4.14535	9.65269	sp|Q96G74|OTUD5_HUMAN
CCDC50	11.4085	10.8307	10.244	11.2992	12.5663	11.6013	12.4771	11.3639	12	14.2985	14.4621	14.2586	2.53978	2.51742	2.72446	2.39268	3.29552	3.51198	2	2	6.50272	7.28597	10.2726	sp|Q8IVM0|CCD50_HUMAN
MCM2	11.4114	11.6443	11.5818	12.4228	13.7415	13.3132	12.0141	11.4533	13.4941	14.4087	14.587	15.1311	1.59694	1.54978	1.67941	2.38843	3.80446	3.16309	2	2	3.48242	3.6953	13.8651	sp|P49736|MCM2_HUMAN
SMARCC2	11.4151	12.4491	12.0489	11.9653	12.0632	12.1908	13.7085	12.2389	13.728	15.5843	15.8654	15.3827	4.66704	3.53769	2.01612	2.38562	3.40547	3.63977	4	2	22.9047	4.65358	10.9643	sp|Q8TAQ2|SMRC2_HUMAN
SMARCC1	11.1817	11.3916	12.4112	11.5801	13.4082	13.2899	14.0684	11.7499	13.4061	15.5215	15.8	15.0582	1.89571	2.70048	1.52403	2.38507	3.01562	3.79838	3	1	4.29316	3.30046	8.69151	sp|Q92922|SMRC1_HUMAN
RTF1	12.5476	12.0569	11.9605	13.7586	12.0776	14.3071	11.833	14.1464	12.8834	15.3391	15.4418	15.1499	1.33494	1.92915	1.6017	2.356	3.99966	3.12194	2	2	2.85322	3.4945	15.541	sp|Q92541|RTF1_HUMAN
TOP2A	11.6039	11.2842	10.8935	15.9578	15.414	15.0601	15.9736	14.4426	16.1172	17.8574	18.1642	17.5661	2.79809	2.38533	1.85529	2.35149	4.79048	6.60208	20	15	7.62062	4.17678	24.6018	sp|P11388|TOP2A_HUMAN
SMC3	11.208	13.0863	12.2606	12.6279	12.666	12.0972	13.4757	13.2338	13.8931	15.8728	16.3697	15.2265	3.05067	3.35932	2.40494	2.2888	2.33426	3.63805	10	10	8.87635	5.97763	5.71689	sp|Q9UQE7|SMC3_HUMAN
XPO7	11.8726	14.0612	11.7322	12.7999	12.0407	12.2244	11.8501	11.5399	13.5377	14.9544	14.4881	14.127	2.55084	2.16817	1.53506	2.21393	1.16956	1.96786	2	2	6.54748	3.32763	2.48734	sp|Q9UIA9|XPO7_HUMAN
ACTN1	10.7588	14.8601	11.9477	12.3943	13.1693	14.1659	14.0886	12.5785	11.4777	15.1046	14.8781	14.7365	1.47242	1.66321	1.34099	2.19143	0.909965	2.38419	3	3	3.17499	2.86703	1.94944	sp|P12814|ACTN1_HUMAN;sp|O43707|ACTN4_HUMAN
ADNP	11.6073	11.8302	11.5084	12.1299	12.3332	12.4853	12.9555	11.91	12.0492	14.4325	15.0816	13.8932	2.41173	2.15294	1.98485	2.16418	2.85988	2.82042	3	3	6.00318	4.55794	7.91195	sp|Q9H2P0|ADNP_HUMAN
PSMD1	11.4923	11.0484	11.7994	12.648	11.4892	12.31	12.5872	11.8974	12.1418	14.2294	14.4489	14.2614	2.45531	2.16416	3.2283	2.10444	3.63402	2.86655	2	2	6.16944	9.87016	12.5458	sp|Q99460|PSMD1_HUMAN
RPS7	11.1958	12.4583	11.3246	12.6461	13.5094	14.1448	13.8914	13.9746	14.0973	15.8808	15.9053	16.457	2.3	2.64759	3.34922	2.09326	3.24706	4.42145	6	6	5.59389	10.6051	9.98096	sp|P62081|RS7_HUMAN
HNRNPAB	10.8541	11.5194	11.8139	14.1087	12.8708	12.0625	12.7875	12.187	13.0121	14.7821	14.8321	14.6197	1.35184	1.73063	2.91547	2.08246	3.48722	3.34886	3	3	2.89186	8.18261	11.5068	sp|Q99729|ROAA_HUMAN
UBQLN2	11.6596	11.9157	12.0275	12.3618	13.1649	10.882	13.5877	12.5541	11.7997	14.9393	14.6315	14.5236	1.70644	2.56186	1.73675	2.05095	4.16461	2.83054	3	3	3.76678	3.84802	17.1093	sp|Q9UHD9|UBQL2_HUMAN;sp|Q9UMX0|UBQL1_HUMAN
IGF2BP1	12.3239	14.4048	12.6857	11.8141	13.0787	12.4547	12.564	12.5145	11.9892	14.0951	14.852	14.1374	1.91393	1.91235	2.5483	2.0056	0.824846	1.22336	3	3	4.34636	6.5372	1.78004	sp|Q9NZI8|IF2B1_HUMAN
FANCI	11.1956	13.1219	12.0442	15.1108	14.132	14.135	15.1051	14.3078	15.3073	16.9713	17.0544	16.7077	2.69744	2.45185	2.46705	2.0044	2.96834	4.79056	19	19	7.16647	6.21486	8.44777	sp|Q9NVI1|FANCI_HUMAN
DCUN1D1	12.1319	12.1074	11.5703	12.9174	11.9039	11.243	13.0597	11.6949	12.2885	14.1012	14.7353	14.2043	1.94197	2.32553	1.97597	1.99923	3.06852	2.41043	2	2	4.42915	4.53104	8.97185	sp|Q96GG9|DCNL1_HUMAN
UBA2	13.27	11.3812	10.8607	14.9024	14.336	14.8057	14.0559	14.1328	13.1209	15.6083	15.7544	15.891	2.28555	1.06986	2.38647	1.98137	2.21979	3.91392	3	3	5.54268	5.90856	5.31434	sp|Q9UBT2|SAE2_HUMAN
RPS3	10.7892	10.9306	12.36	15.6703	15.8642	15.6106	15.0456	16.1202	15.2463	17.1575	17.6301	17.568	3.31774	1.73682	2.26717	1.98115	3.50738	6.0919	7	7	10.409	5.47807	11.6444	sp|P23396|RS3_HUMAN
FBRS	12.6385	12.1934	12.9887	12.3819	12.1541	11.757	12.1533	11.5287	12.3082	14.1383	14.6997	13.0707	1.66591	1.87191	1.67939	1.9728	1.20761	1.36268	2	2	3.65992	3.69526	2.56969	sp|Q9HAH7|FBRS_HUMAN
RNF2	11.7426	12.8011	11.869	11.1056	12.9703	11.6718	14.1137	14.0499	13.7299	15.738	16.0205	16.0313	2.69709	4.01404	3.67762	1.96542	3.39856	3.79242	4	3	7.16492	12.8714	10.9195	sp|Q99496|RING2_HUMAN
UBA6	12.0927	11.283	10.9003	11.89	14.0292	13.4226	11.7794	13.8393	13.5002	14.9091	14.9824	15.1137	1.37828	1.8878	1.42561	1.9621	3.25537	3.5764	2	2	2.95282	3.06348	10.0304	sp|A0AVT1|UBA6_HUMAN
FAF1	11.407	11.6133	12.2918	12.3561	11.97	11.4531	12.7614	13.6028	12.083	14.7436	14.9676	14.5984	3.25969	2.84346	1.90438	1.95412	3.31823	2.99918	5	5	10.0562	4.31841	10.412	sp|Q9UNN5|FAF1_HUMAN
SND1	10.3183	11.947	11.514	12.2676	12.6347	12.7726	12.6995	11.1423	12.1587	14.0101	14.1425	13.5748	2.38886	1.35082	1.7614	1.90896	2.16535	2.64938	2	2	5.91745	3.91489	5.13105	sp|Q7KZF4|SND1_HUMAN
NUMA1	11.8364	12.6332	10.4151	12.8626	11.8678	12.4193	13.0922	12.9672	13.1359	15.2137	15.2503	14.3301	2.44288	2.54814	2.44209	1.86628	2.00501	3.30315	10	10	6.12163	6.11859	4.61944	sp|Q14980|NUMA1_HUMAN
PABPC1	14.0366	14.5436	13.8648	12.9674	11.7985	12.8475	13.7419	12.9191	13.4719	15.1384	15.3758	15.2002	2.69214	2.70029	2.74368	1.86045	2.14056	1.08977	2	2	7.14322	7.37205	5.04923	sp|P11940|PABP1_HUMAN;sp|Q13310|PABP4_HUMAN
VCP	10.7783	11.4899	12.1962	15.3606	15.2399	15.4474	14.6433	15.3295	15.0603	16.7148	16.9023	16.93	4.11005	1.49969	3.02136	1.83795	3.68431	5.36086	8	8	16.5742	8.72154	12.922	sp|P55072|TERA_HUMAN
EIF3A	12.4607	11.1832	13.0127	12.0335	12.3696	12.4513	12.992	12.959	12.0878	14.48	14.8971	14.1683	3.08042	2.23032	2.14021	1.83553	1.77389	2.29629	3	3	9.0361	5.04809	3.94909	sp|Q14152|EIF3A_HUMAN
UBR1	11.9668	16.382	15.9851	16.1344	16.4046	15.7565	15.6716	15.0298	15.6565	17.1313	17.5449	17.0802	2.07351	1.15364	2.65565	1.79953	0.807056	2.47415	8	8	4.83299	6.98502	1.74494	sp|Q8IWV7|UBR1_HUMAN
MSH6	12.1421	13.531	12.8231	11.4959	12.1055	12.2832	13.7568	13.1157	14.3786	15.4418	16.131	15.0355	3.06672	3.57457	1.67451	1.78573	2.20749	2.70402	4	4	8.96218	3.68243	5.27249	sp|P52701|MSH6_HUMAN
TCERG1	13.1922	12.3225	12.4239	15.3754	15.5414	15.4685	16.0435	15.4606	15.5271	17.6644	17.9923	16.7244	2.1915	1.99861	1.8715	1.78329	3.29502	4.81417	6	6	5.21846	4.22318	10.2695	sp|O14776|TCRG1_HUMAN
STAT3	11.452	11.9426	12.5339	12.9719	12.7535	12.1681	13.0878	12.8478	11.7757	14.297	14.4034	14.2242	2.61913	1.67704	1.88867	1.73777	2.73983	2.33202	2	2	6.82979	4.27275	7.35474	sp|P40763|STAT3_HUMAN
HNRNPL	10.5866	11.3126	10.9258	11.8194	11.8223	11.7012	12.5802	11.6611	11.3727	13.6658	13.3753	13.7692	3.89764	1.82246	1.97436	1.73212	3.42064	2.66178	2	2	14.642	4.52618	11.063	sp|P14866|HNRPL_HUMAN
UBE2O	11.3308	11.7828	13.1991	16.4751	16.32	15.835	16.2887	15.8048	16.3095	17.8886	17.9489	17.6722	2.82258	1.62655	3.1103	1.70228	3.26271	5.73234	12	12	7.73491	9.19917	10.0743	sp|Q9C0C9|UBE2O_HUMAN
TBC1D15	11.5165	11.8367	12.6952	10.7682	10.8887	12.2129	11.3462	12.7908	11.6825	13.57	13.5566	13.6846	2.11954	2.31385	1.71743	1.66388	1.9597	1.58762	2	2	4.98066	3.79612	4.48206	sp|Q8TC07|TBC15_HUMAN
UIMC1	10.6177	11.461	11.6376	11.9611	11.8264	11.6086	12.1119	12.2303	11.0632	13.2817	13.5332	13.5734	3.57403	1.66406	1.91469	1.66097	2.60903	2.22401	2	2	12.1109	4.34858	6.7874	sp|Q96RL1|UIMC1_HUMAN
MKI67	13.6078	13.8578	14.0276	15.6925	15.1253	14.4306	16.1869	15.7852	16.0692	17.6391	17.8417	17.2924	2.48702	2.50827	2.85581	1.57728	4.31395	3.75999	20	20	6.29281	7.89248	18.6621	sp|P46013|KI67_HUMAN
UBXN1	12.2669	15.9214	12.7231	16.2352	15.6313	16.0969	15.6691	15.8233	15.5701	17.3529	17.1901	17.182	2.55534	1.25387	4.13674	1.55416	1.45426	3.60451	3	3	6.56578	16.8339	3.13149	sp|Q04323|UBXN1_HUMAN
HNRNPK	14.7721	15.3278	15.044	15.2203	15.8389	15.7416	15.5326	15.6423	15.0185	16.7921	17.1246	16.8946	2.46221	1.33685	2.68869	1.5393	3.2568	1.88917	9	9	6.19608	7.12812	10.039	sp|P61978|HNRPK_HUMAN
PPA1	11.8553	11.4369	12.3824	12.2222	12.5711	12.24	12.6218	11.928	12.666	13.9042	13.8571	14.0011	3.69643	1.5764	2.47468	1.51552	2.73448	2.02923	2	2	13.0143	6.24456	7.33072	sp|Q15181|IPYR_HUMAN
UBXN7	11.3196	12.7383	16.3212	11.4666	12.4101	14.1805	14.4914	13.913	14.6806	15.9036	15.8243	15.8004	1.77993	3.15702	2.50323	1.48109	0.733669	2.38307	4	4	3.96569	6.35668	1.60095	sp|O94888|UBXN7_HUMAN
NOP58	11.1741	10.9473	11.5464	12.0921	12.2521	11.928	14.4904	14.9291	13.4493	15.7199	15.8406	15.7093	5.43596	3.66586	1.53505	1.46697	4.83488	4.53397	3	3	35.7242	3.32759	25.2421	sp|Q9Y2X3|NOP58_HUMAN
PSIP1	11.3712	11.9259	11.6398	13.4696	14.3277	12.3211	14.429	14.7076	15.0028	16.0291	16.6981	15.7906	1.91985	2.79977	1.99455	1.45945	3.86409	4.52695	4	4	4.36376	4.58746	14.3576	sp|O75475|PSIP1_HUMAN
RIF1	11.6101	12.3969	12.4932	11.5745	12.557	11.6917	13.6096	12.5464	13.7534	14.663	14.9407	14.4806	2.91085	2.7537	1.58381	1.39161	2.90963	2.52805	3	3	8.15984	3.44923	8.15382	sp|Q5UIP0|RIF1_HUMAN
TRIM28	11.5459	12.6783	11.3136	16.7577	16.7268	16.125	15.2695	16.4669	15.7525	17.1034	17.3777	17.0698	1.32906	0.647131	1.69951	1.35399	3.60527	5.3377	11	11	2.83985	3.74838	12.3356	sp|Q13263|TIF1B_HUMAN
RNF4-BirA	17.9299	18.614	18.6343	19.3224	19.5238	19.1334	20.1327	20.1473	19.6033	21.0277	21.3558	21.2868	3.64082	1.89688	2.45281	1.26232	3.44566	2.83071	26	15	12.596	6.15977	11.2278	sp|PBirA00|BirA_RNF4
BCOR	11.3869	12.8245	13.0738	16.1936	16.2933	16.0329	16.3833	16.3973	15.997	17.4427	17.6829	17.355	3.35687	1.32027	2.78036	1.23435	3.15916	5.06517	13	13	10.6533	7.5388	9.47167	sp|Q6W2J9|BCOR_HUMAN
IPO7	12.1235	12.1976	12.6978	12.6277	12.4218	12.5684	13.081	11.9317	12.6124	13.5253	13.8952	13.8503	3.1194	1.21762	1.57954	1.21522	2.56384	1.4173	2	2	9.24934	3.43847	6.60045	sp|O95373|IPO7_HUMAN
NASP	13.2248	13.7425	13.7274	14.3652	14.9151	13.9432	14.8451	15.009	14.1372	15.3235	15.9517	16.3596	1.62987	1.4704	1.40454	1.2145	2.58447	2.31336	5	5	3.56648	3.01395	6.68524	sp|P49321|NASP_HUMAN
YWHAE	11.6849	16.5196	12.4214	15.6234	15.9616	15.6067	14.7669	15.7602	15.2475	16.3437	16.5574	16.4929	2.29324	0.734087	1.83105	1.20648	0.906079	2.92268	4	3	5.56989	4.10806	1.94164	sp|P62258|1433E_HUMAN
DIS3	10.5072	15.8232	11.4708	13.3161	14.3144	13.5434	14.628	13.6627	13.675	15.3038	15.3182	14.9106	1.93182	1.45289	1.57671	1.18898	0.718222	2.57714	4	3	4.39905	3.43135	1.57077	sp|Q9Y2L1|RRP44_HUMAN
FANCD2	12.5197	12.3283	11.5802	16.205	16.134	16.0091	17.566	16.6865	17.6884	18.4527	18.6882	18.2812	4.24991	2.358	1.58193	1.16041	4.46943	6.33129	17	17	17.98	3.44448	20.4253	sp|Q9BXW9|FACD2_HUMAN
NUB1	11.6421	13.1679	11.5224	12.5524	13.2467	12.0669	13.5947	13.7807	13.9134	14.34	15.3024	15.1038	2.15197	2.29337	1.69896	1.15249	2.00906	2.80461	2	2	5.08674	3.74691	4.63187	sp|Q9Y5A7|NUB1_HUMAN
HNRNPF	12.9988	14.2037	14.2019	14.364	14.7696	14.7765	14.3454	14.9464	13.7736	15.5514	15.5289	15.3876	2.3712	0.852589	1.52872	1.13421	1.85356	1.68786	4	2	5.85197	3.312	4.17188	sp|P52597|HNRPF_HUMAN
SMARCA5	11.3366	15.1677	14.905	15.1808	15.6092	15.007	15.576	15.9408	15.5677	16.735	17.1527	16.5402	2.42938	1.54367	2.15569	1.11449	1.13219	3.00622	9	9	6.07005	5.09904	2.40746	sp|O60264|SMCA5_HUMAN;sp|P28370|SMCA1_HUMAN
TCOF1	12.1854	14.2321	12.7414	16.4433	16.1213	15.8959	16.4063	15.9244	16.3512	17.5122	17.39	16.9743	2.12738	1.1387	2.05578	1.06487	2.58898	4.23924	5	5	5.00614	4.77704	6.70389	sp|Q13428|TCOF_HUMAN
FUS	11.4053	11.6327	11.5442	11.7171	12.2042	11.9652	12.3762	12.7559	12.4396	13.5104	13.5073	13.6448	3.37614	1.59199	2.91581	1.03023	4.83698	2.02674	2	2	10.7755	8.18433	25.2728	sp|P35637|FUS_HUMAN;sp|Q92804|RBP56_HUMAN
MCM3	10.3643	11.2045	12.7791	13.2675	14.2001	14.7201	15.1619	14.5949	14.4843	15.7686	15.7649	15.7698	1.79703	1.70518	2.08308	1.02075	2.43765	4.31844	6	6	4.01293	4.86342	6.10159	sp|P25205|MCM3_HUMAN
FDPS	11.8265	10.521	10.981	12.1232	12.6785	12.0558	15.2904	15.4409	14.8344	16.2104	16.2563	16.1449	4.39809	3.91801	2.26852	1.01529	3.7307	5.09437	4	4	19.5968	5.48281	13.2786	sp|P14324|FPPS_HUMAN
SSB	13.3322	14.0555	14.4511	15.938	16.2974	15.8494	16.2585	16.3723	16.0455	17.2382	17.1614	17.3188	2.9576	1.21123	3.17579	1.01404	3.24305	3.29322	6	6	8.3933	9.56616	9.9572	sp|P05455|LA_HUMAN
RNF20	12.6843	11.2812	12.0531	14.8641	15.7628	15.3329	15.9713	15.8249	15.1109	16.4235	16.6495	16.7771	2.0124	1.29675	1.58003	0.980959	3.41279	4.61051	13	11	4.64214	3.43969	11.0118	sp|Q5VTR2|BRE1A_HUMAN
HNRNPR	15.7606	16.6636	16.3736	16.523	16.8187	16.696	16.5697	16.5001	15.6387	17.1256	17.3306	17.1501	2.08458	0.522852	1.46334	0.965915	1.57122	0.936139	4	3	4.8682	3.1532	3.41759	sp|O43390|HNRPR_HUMAN
SUPT16H	10.869	10.3292	9.1875	15.82	15.6309	15.108	16.3148	16.0061	16.2282	17.1618	17.5077	16.7232	2.17914	1.61131	1.74501	0.947866	3.67406	7.00236	16	16	5.177	3.87034	12.8445	sp|Q9Y5B9|SP16H_HUMAN
PKM	17.6722	18.4201	18.1098	18.006	18.2565	18.2808	17.5217	17.5574	17.6278	18.3838	18.5296	18.4517	1.31692	0.273913	4.14411	0.886036	0.811764	0.387671	12	12	2.81231	16.9063	1.75422	sp|P14618|KPYM_HUMAN
VIM	14.8362	15.913	15.735	15.9776	16.136	16.0103	15.7063	15.4332	15.2374	16.394	16.3186	16.2591	1.98217	0.282562	2.44095	0.864955	1.16203	0.829168	13	13	4.54981	6.11424	2.47117	sp|P08670|VIME_HUMAN
GDI2	13.1174	14.2303	13.5754	14.373	15.1152	15.3139	15.2869	15.1093	14.9576	15.8927	16.0498	15.9219	1.60996	1.02076	2.84586	0.836847	2.67899	2.31377	5	5	3.51552	7.84499	7.08585	sp|P50395|GDIB_HUMAN
PGK1	15.818	11.5583	16.6517	16.8654	17.0333	17.2992	16.8459	17.0299	16.4128	17.5042	17.6528	17.6418	1.77489	0.53361	1.94082	0.836709	0.861491	2.92356	5	5	3.95183	4.42573	1.85266	sp|P00558|PGK1_HUMAN
CUL2	11.3821	12.1883	11.8426	11.1541	12.0295	11.8694	14.0855	14.3125	14.7198	15.3557	15.1655	15.0377	3.60152	3.50197	1.76536	0.813749	3.7548	3.382	2	2	12.3083	3.92571	13.4675	sp|Q13617|CUL2_HUMAN
UBE2N	10.7131	11.6792	13.2914	16.2132	15.7661	15.6209	16.2952	17.1882	16.5845	17.4572	17.3729	17.6722	2.91908	1.63403	1.36475	0.811434	2.75054	5.60622	3	3	8.20048	2.92154	7.40297	sp|P61088|UBE2N_HUMAN
NCL	16.5402	17.322	17.3448	18.3053	18.6239	18.3477	18.8224	18.9258	18.6416	19.4364	19.74	19.5923	3.02864	1.16392	2.55582	0.792946	3.08227	2.52056	18	18	8.75976	6.56773	9.04607	sp|P19338|NUCL_HUMAN
XRCC6	11.6893	12.3764	13.8424	15.5001	15.7451	15.9053	15.7583	15.7647	15.3881	16.4646	16.5222	16.2557	2.08765	0.697336	2.19611	0.777135	2.3848	3.77812	13	12	4.87801	5.23398	5.90234	sp|P12956|XRCC6_HUMAN
PSMA6	13.4272	11.9005	12.3625	14.8072	15.3487	14.9506	15.1335	15.0314	15.0658	15.4227	16.2104	15.9143	1.35303	0.813631	1.53735	0.772246	2.53417	3.28573	2	2	2.8946	3.33327	6.48012	sp|P60900|PSA6_HUMAN
RSL1D1	11.3755	11.9441	11.6865	13.3883	13.4676	13.5356	14.1348	13.7826	13.474	14.3811	14.7359	14.4805	3.14294	1.06866	1.55219	0.735368	3.89919	2.86376	2	2	9.38036	3.37007	14.6553	sp|O76021|RL1D1_HUMAN
RNF40	11.5506	10.5971	12.3807	17.5291	17.4261	17.065	17.3722	17.4584	17.6635	18.2775	18.4044	18.0063	2.07984	0.889354	2.13095	0.73139	3.65692	6.71996	24	22	4.85309	5.01778	12.7158	sp|O75150|BRE1B_HUMAN
H1-10	10.508	11.0938	11.0494	12.4823	13.6651	11.2688	15.4658	15.5954	15.0605	16.0216	16.1489	16.1418	2.19818	3.63203	1.92913	0.730224	4.95638	5.22036	4	3	5.24098	4.3911	27.08	sp|Q92522|H1X_HUMAN
HNRNPH1	15.8357	16.2002	16.315	16.3052	16.5023	16.2479	15.9988	15.9396	15.9208	16.6548	16.6719	16.6512	1.78439	0.307487	5.0742	0.706228	1.70006	0.542356	3	1	3.97797	28.9886	3.74985	sp|P31943|HNRH1_HUMAN;sp|P55795|HNRH2_HUMAN
NPM1	16.5957	17.4282	17.0313	18.6202	18.356	18.5226	18.8814	19.2447	18.5568	19.4205	19.4964	19.664	3.20608	1.02739	1.39602	0.632708	3.24957	2.50859	6	6	9.74046	2.99404	9.99588	sp|P06748|NPM_HUMAN
HNRNPA1	16.4888	16.5381	16.4509	17.286	17.464	17.2195	17.133	17.2966	17.3147	17.8799	17.6944	17.9419	2.10939	0.515552	2.48174	0.590625	4.16814	1.34617	5	5	4.94781	6.27212	17.1446	sp|P09651|ROA1_HUMAN;sp|Q32P51|RA1L2_HUMAN
bioGEF-Ubnc	20.412	21.3112	20.7827	24.7304	24.6001	24.3744	24.7815	24.9498	24.5438	25.2009	25.4604	25.1994	2.21741	0.718535	1.64795	0.528505	4.06993	4.45156	13	3	5.30621	3.61318	16.1912	sp|PBioG00|bioGEF_UBnc
LDHB	16.4325	17.1615	16.4246	18.1452	18.0129	17.8969	18.1275	18.3308	17.779	18.5846	18.5209	18.6853	2.59032	0.578588	1.4332	0.517863	2.82109	1.92406	9	7	6.70944	3.08141	7.72793	sp|P07195|LDHB_HUMAN
DEK	11.6719	11.8554	10.6197	16.0082	16.4285	15.5796	16.8148	17.1261	16.544	17.2981	17.3589	17.3207	2.23724	1.32046	1.37395	0.497631	3.98662	5.94357	3	3	5.37418	2.94279	15.4231	sp|P35659|DEK_HUMAN
XRCC5	14.109	15.1882	15.2082	16.521	16.7955	16.3259	16.7269	16.6862	16.3733	16.9817	17.3251	16.9473	1.37835	0.537241	1.38826	0.489204	2.37856	2.24953	11	9	2.95297	2.97596	5.87919	sp|P13010|XRCC5_HUMAN
DDX21	13.4537	12.4843	11.9266	16.1427	16.2997	15.3885	16.1643	16.6051	16.2779	16.7838	16.8885	16.8272	1.45974	0.889552	1.63152	0.484071	3.14974	4.21164	11	11	3.14457	3.57074	9.41856	sp|Q9NR30|DDX21_HUMAN
RPS10	17.3599	16.2257	14.3882	17.5058	17.9411	17.4309	17.8675	17.8079	17.4669	18.065	18.1866	18.3342	1.48909	0.569338	1.51226	0.481149	1.19178	2.20396	2	2	3.21524	3.27162	2.53529	sp|P46783|RS10_HUMAN;sp|Q9NQ39|RS10L_HUMAN
DDI2	13.7461	13.9182	12.1338	13.1763	12.2053	14.578	15.1103	14.916	14.8247	15.2548	15.5476	15.4632	1.4106	2.10199	1.75367	0.471528	1.70005	2.15582	4	4	3.02815	3.89385	3.74982	sp|Q5TDH0|DDI2_HUMAN
H2BC13	16.6953	16.9057	16.673	17.9524	18.1269	18.5875	19.7688	19.8361	19.5634	20.1396	19.9977	20.3164	3.10237	1.92893	1.59292	0.428424	5.05597	3.3932	4	2	9.15562	3.47224	28.6848	sp|Q99880|H2B1L_HUMAN;sp|Q99879|H2B1M_HUMAN;sp|Q99877|H2B1N_HUMAN;sp|Q93079|H2B1H_HUMAN;sp|Q5QNW6|H2B2F_HUMAN;sp|P62807|H2B1C_HUMAN;sp|P58876|H2B1D_HUMAN;sp|P57053|H2BFS_HUMAN;sp|O60814|H2B1K_HUMAN
SET	15.9218	16.8378	16.8054	17.7249	17.9137	17.6155	18.0083	18.0085	17.9012	18.2667	18.4393	18.4727	2.39545	0.641555	2.34193	0.420221	2.43713	1.87129	5	5	5.94207	5.74471	6.09961	sp|Q01105|SET_HUMAN;sp|P0DME0|SETLP_HUMAN
FEN1	10.6719	15.1581	14.6266	15.7412	15.4516	15.0536	15.8511	15.6681	15.7501	16.0294	16.2114	15.986	1.45355	0.660135	1.66961	0.319167	0.849099	2.59008	3	3	3.12978	3.6696	1.82805	sp|P39748|FEN1_HUMAN
SPEN	12.9007	12.0656	13.17	14.1777	14.487	12.5936	14.4615	11.5852	15.1299	16.9005	17.2471	16.2958	2.03689	3.06172	1.29018	3.08893	3.15829	4.1024	17	17	4.71793	2.75209	9.46679	sp|Q96T58|MINT_HUMAN
CTNNA1	11.7244	10.4557	10.8069	11.2888	11.7269	10.4996	12.6518	12.1931	11.0277	12.7174	16.0329	16.2777	1.47868	3.83758	1.15204	3.05179	1.5321	4.01369	5	4	3.19007	2.44976	3.32032	sp|P35221|CTNA1_HUMAN
CAND1	11.2932	13.9309	11.9378	11.7791	13.0311	13.6133	15.5558	13.2173	10.1963	16.1977	16.5767	15.0308	1.92616	3.12723	0.844319	2.94529	1.73955	3.54776	9	9	4.38233	1.81858	3.85557	sp|Q86VP6|CAND1_HUMAN
WRNIP1	9.76971	10.7964	11.4771	12.4326	14.7015	14.1411	14.8855	14.673	11.7606	16.6828	16.7538	16.1207	1.74934	2.76067	1.25413	2.74607	3.397	5.83801	7	7	3.88207	2.67178	10.9094	sp|Q96S55|WRIP1_HUMAN
TALDO1	11.3015	11.7569	11.9121	12.6133	12.9953	12.5197	12.7713	14.8759	10.4007	15.4014	15.3385	15.4204	4.2657	2.67737	0.98027	2.70412	4.44814	3.72994	4	4	18.1458	2.09155	20.1745	sp|P37837|TALDO_HUMAN
RAD50	14.0653	11.3353	10.7423	14.4272	13.5819	13.2887	14.5507	11.6431	13.4252	15.1687	15.9695	15.5155	1.90727	1.78529	1.2541	2.34487	1.53976	3.50359	6	6	4.32685	2.67174	3.33925	sp|Q92878|RAD50_HUMAN
MGA	10.9306	11.7954	13.0295	15.5889	15.3382	15.2093	15.6712	12.1981	15.8318	16.7908	17.1079	16.6918	3.04506	1.4847	0.898535	2.29644	2.86838	4.94499	5	5	8.84651	1.92653	7.95283	sp|Q8IWI9|MGAP_HUMAN
H1-2	11.039	11.4022	12.277	11.9011	12.7205	12.5585	13.3122	15.2073	11.0686	15.2856	15.5033	15.4899	3.5088	3.03288	0.865826	2.23023	3.30018	3.85353	8	1	11.6542	1.86128	10.3011	sp|P16403|H12_HUMAN
CHD4	11.9561	15.1425	14.6313	15.6856	15.55	15.4277	16.6197	10.6839	16.1423	16.8587	16.6191	16.6092	3.30541	1.14124	0.508636	2.21366	1.31586	2.78566	4	4	10.3331	1.16156	2.80991	sp|Q14839|CHD4_HUMAN;sp|Q8TDI0|CHD5_HUMAN
DNMT1	11.0347	10.9585	11.3509	14.4239	13.6072	11.4863	14.5639	12.0863	14.4853	15.7183	16.2778	15.5277	1.37813	2.66878	1.18656	2.12941	4.30125	4.72653	2	2	2.95246	2.52401	18.5247	sp|P26358|DNMT1_HUMAN
WAPL	10.6792	13.4107	11.5893	14.4837	13.8555	11.9492	14.4673	12.0726	14.455	15.8092	16.0955	15.3913	1.38166	2.33586	1.20093	2.10038	2.02243	3.87229	2	2	2.96064	2.55515	4.67306	sp|Q7Z5K2|WAPL_HUMAN
PTMA	11.7715	11.2491	11.5376	12.3284	11.9574	12.4698	11.796	14.3211	11.8577	14.498	14.6818	15.0484	3.44032	2.49085	1.15703	2.08446	3.88812	3.22337	2	2	11.1925	2.46044	14.5608	sp|P06454|PTMA_HUMAN
CSE1L	10.6144	11.6536	12.1787	13.4472	12.2701	12.6543	14.5888	14.2071	10.3457	15.3974	14.8016	14.903	2.33431	2.24347	0.657648	1.9868	2.69907	3.55177	6	6	5.71706	1.45268	7.17361	sp|P55060|XPO2_HUMAN
MCM7	11.3823	11.6628	11.5165	11.1855	12.6053	12.4473	13.8873	14.1406	11.8691	15.4863	15.8958	14.2874	2.05298	3.14383	1.04415	1.92418	2.78644	3.70263	8	8	4.76824	2.22276	7.56678	sp|P33993|MCM7_HUMAN
ILF3	11.4166	12.0678	14.2128	15.4659	15.5646	15.4222	14.6458	15.3492	12.0704	15.9275	15.7975	15.7991	2.39202	0.357136	0.847079	1.81955	1.7459	3.27564	7	7	5.92924	1.82405	3.87275	sp|Q12906|ILF3_HUMAN
H2BU1	11.5044	11.7194	11.9445	14.1896	13.3369	10.4755	13.7972	15.3568	16.1065	16.9388	16.8423	16.864	1.70042	4.21439	1.23809	1.79488	5.61335	5.15892	4	2	3.75079	2.63641	39.5743	sp|Q8N257|H2B3B_HUMAN;sp|Q16778|H2B2E_HUMAN;sp|P33778|H2B1B_HUMAN;sp|P23527|H2B1O_HUMAN;sp|P06899|H2B1J_HUMAN;sp|Q6DRA6|H2B2D_HUMAN;sp|Q6DN03|H2B2C_HUMAN
MYCBP2	11.1978	13.0167	12.1427	14.2727	14.0961	13.6136	14.8018	13.1163	12.4681	15.3047	15.2242	15.0099	2.27197	1.18547	1.15209	1.7175	2.34261	3.06051	4	4	5.4949	2.44988	5.74719	sp|O75592|MYCB2_HUMAN
SPART	10.8896	11.0456	14.4892	14.9025	15.1594	14.7374	14.7664	14.9251	11.6212	15.6265	15.5663	15.1968	1.36113	0.530125	0.713179	1.69231	1.31564	3.32174	3	3	2.91321	1.56093	2.8094	sp|Q8N0X7|SPART_HUMAN
KIF5B	10.433	11.8706	9.28885	11.9297	11.792	11.2434	12.4119	11.8541	11.2365	14.2262	13.7571	12.4832	1.51036	1.83382	1.24968	1.65468	1.50292	2.95801	2	2	3.26696	2.66196	3.2488	sp|P33176|KINH_HUMAN;sp|O60282|KIF5C_HUMAN;sp|Q12840|KIF5A_HUMAN
APEX1	10.5317	10.7381	12.6298	12.0166	12.7807	13.2648	13.7056	14.0562	11.6387	14.482	15.0199	14.7725	2.19789	2.07076	0.989144	1.62463	2.13929	3.4583	2	2	5.23998	2.10965	5.04505	sp|P27695|APEX1_HUMAN
TP53BP1	9.67772	11.6672	10.9904	12.1964	12.5401	12.191	12.2994	12.9364	13.8767	14.9274	14.4101	13.9308	2.61605	2.1136	1.20343	1.38525	2.30105	3.64432	2	2	6.81682	2.56059	5.59764	sp|Q12888|TP53B_HUMAN
HMGB1	11.7321	12.3145	12.7836	12.6802	12.89	14.4585	16.1833	16.3472	12.1789	16.1471	16.1982	16.3641	2.16277	2.89361	0.415878	1.33337	3.6585	3.95974	4	2	5.12248	0.977168	12.7276	sp|P09429|HMGB1_HUMAN;sp|B2RPK0|HGB1A_HUMAN
PSMC3	12.0509	11.7914	12.4896	11.6219	12.1648	11.7183	11.8072	13.1147	11.1409	12.3606	13.9266	13.6249	1.35187	1.46906	0.786915	1.28311	1.0764	1.19338	3	3	2.89192	1.7053	2.28987	sp|P17980|PRS6A_HUMAN
EXOSC9	12.1406	11.4418	10.2608	11.9798	12.63	12.0777	14.5639	14.4962	11.7756	14.7932	14.9647	14.8375	3.64461	2.63598	0.611377	1.25325	2.54033	3.58406	2	2	12.6242	1.36256	6.50495	sp|Q06265|EXOS9_HUMAN
COPS3	14.3565	15.6515	12.8198	12.1137	12.2187	12.4923	11.8405	14.032	14.0607	14.4773	14.3394	14.4396	4.23747	2.14387	0.684007	1.10768	0.0604305	0.142827	2	2	17.8504	1.50403	0.174293	sp|Q9UNS2|CSN3_HUMAN
NUP50	9.92475	13.1015	11.1556	11.8538	11.1653	11.7708	15.1577	15.1195	11.8172	15.1268	15.2414	15.0483	4.02865	3.54221	0.426687	1.10737	1.80752	3.74488	2	2	15.8061	0.998883	4.04211	sp|Q9UKX7|NUP50_HUMAN
ADRM1	12.4815	11.9263	11.7101	14.7792	14.9576	15.3767	15.4182	15.6302	13.8249	16.1075	16.0025	15.9031	2.17944	0.966571	0.848692	1.04662	4.12462	3.96504	4	4	5.17799	1.82725	16.7155	sp|Q16186|ADRM1_HUMAN
PDE12	11.6235	11.81	11.1776	12.0059	12.8351	13.5499	14.7251	14.7372	11.8083	15.0095	14.5157	14.6528	1.83043	1.92904	0.419043	0.969126	3.74294	3.18896	2	2	4.10633	0.983536	13.3742	sp|Q6L8Q7|PDE12_HUMAN
ABCE1	11.9052	14.7795	14.6573	12.2236	12.7734	11.6253	14.9837	12.6771	14.3584	15.0307	15.1192	14.6867	2.80954	2.73808	0.599443	0.939156	0.543121	1.16488	3	3	7.67389	1.33929	1.22927	sp|P61221|ABCE1_HUMAN
NSUN2	12.063	11.1731	12.5861	13.9617	14.4866	13.2254	15.5757	15.2328	14.2668	15.7465	16.025	16.0503	2.24878	2.04931	1.06555	0.915456	3.15326	3.99981	3	3	5.41407	2.26724	9.43839	sp|Q08J23|NSUN2_HUMAN
NSFL1C	11.4549	11.3403	10.8597	15.6296	16.0703	15.4234	15.9404	15.9998	15.0411	16.495	16.3981	16.705	1.7582	0.824924	1.26673	0.872236	4.8931	5.31439	7	7	3.90616	2.69975	26.1067	sp|Q9UNZ2|NSF1C_HUMAN
UHRF2	12.2158	11.7198	11.8183	12.5443	11.4964	12.738	15.0429	14.8369	13.6621	15.2914	15.3641	15.3724	2.87325	3.08302	0.8969	0.828607	4.61862	3.42462	2	2	7.97631	1.92326	22.271	sp|Q96PU4|UHRF2_HUMAN
SARNP	10.5869	11.2858	12.4696	11.742	12.2696	12.0544	13.4155	14.4378	14.3194	14.9529	14.6084	15.0854	3.78231	2.86022	1.09925	0.824687	2.42462	3.43481	2	2	13.6865	2.33779	6.05196	sp|P82979|SARNP_HUMAN
LRRC59	11.3622	11.1263	12.9338	15.0004	14.4775	14.5313	15.0884	15.0239	13.6831	15.3721	15.0888	15.2719	1.4391	0.574554	0.624133	0.645841	2.40954	3.43686	2	2	3.0954	1.38741	5.99495	sp|Q96AG4|LRC59_HUMAN
EPS15	11.474	11.9087	11.5388	11.2205	13.3899	11.8019	15.7945	15.6572	11.6174	14.7761	15.6221	14.5676	1.76973	2.85112	0.169699	0.632232	3.17725	3.34807	5	5	3.93768	0.449199	9.57446	sp|P42566|EPS15_HUMAN
UBA1	15.229	16.5852	15.9273	19.3848	19.5727	19.2238	19.7006	19.865	18.8588	20.0856	20.0973	20.1288	2.65592	0.710107	0.943467	0.629109	3.36355	4.19005	26	26	6.98617	2.01688	10.6955	sp|P22314|UBA1_HUMAN
HNRNPM	11.7601	15.8076	14.8517	17.0188	17.2027	16.818	17.0232	17.2589	16.4423	17.6578	17.4911	17.3406	1.54687	0.48332	1.06603	0.588308	1.28499	3.35667	10	10	3.35685	2.26823	2.74047	sp|P52272|HNRPM_HUMAN
RBM12	11.1326	11.4242	12.2856	15.1811	15.0655	14.683	15.8041	15.3351	13.9053	15.6699	15.3935	15.6633	1.56656	0.599026	0.412159	0.560728	3.42159	3.96141	8	8	3.40589	0.969681	11.0692	sp|Q9NTZ6|RBM12_HUMAN
TMPO	12.6968	15.4038	14.9053	16.7312	16.3896	15.1882	17.4482	17.0823	16.1232	17.526	17.3798	17.3782	1.31872	1.325	0.612609	0.543395	1.68562	3.09266	6	5	2.81639	1.36496	3.71164	sp|P42166|LAP2A_HUMAN;sp|P42167|LAP2B_HUMAN
PARP1	13.9133	14.6897	14.9091	16.9531	17.1874	16.9012	17.8064	17.7755	17.1668	18.0376	18.2681	18.035	3.14439	1.09968	1.12363	0.53068	3.49727	3.60954	23	23	9.38852	2.38928	11.5752	sp|P09874|PARP1_HUMAN
KPNA2	12.8369	11.4167	12.3043	17.9976	18.1472	17.9853	18.0582	18.0557	17.2508	18.2835	18.3151	18.3002	2.07906	0.256226	0.886263	0.511373	3.91092	6.11366	8	8	4.85063	1.902	14.7561	sp|P52292|IMA1_HUMAN
RAD23B	11.6526	11.1955	11.9018	16.7689	16.9638	16.5795	17.0601	16.8215	16.4336	17.2606	17.2531	17.2773	1.94388	0.492959	1.2634	0.491934	4.97976	5.6804	5	5	4.43483	2.69234	27.4486	sp|P54727|RD23B_HUMAN
HNRNPA2B1	16.2285	16.5951	16.3573	17.1645	17.2928	17.3757	17.5598	17.2454	16.8401	17.6646	17.6606	17.7473	2.43967	0.413187	1.06351	0.47574	3.51337	1.29721	13	13	6.10933	2.26298	11.6856	sp|P22626|ROA2_HUMAN
OTUB1	11.7741	11.4804	12.0623	14.506	14.6909	12.9877	15.4466	15.5532	14.7419	15.6466	15.6316	15.7843	1.39915	1.626	0.783745	0.440284	4.62794	3.91524	2	2	3.00135	1.69907	22.3915	sp|Q96FW1|OTUB1_HUMAN
LMNB2	12.7847	13.667	13.0798	15.2491	15.5867	15.5253	16.0888	15.9518	15.3807	16.2458	16.2389	16.2465	2.79543	0.790051	0.941802	0.436642	3.53357	3.06656	10	10	7.60829	2.01351	11.8257	sp|Q03252|LMNB2_HUMAN
PCNA	18.9143	19.3511	19.376	22.3566	22.4482	22.2048	22.3319	22.7215	22.1271	22.7856	22.7651	22.9149	2.33109	0.485353	1.11583	0.42835	4.67194	3.60806	13	13	5.7054	2.37276	22.9697	sp|P12004|PCNA_HUMAN
RING1	12.0443	10.9502	10.9837	16.3562	16.7826	16.3459	17.1108	17.0717	16.083	17.1502	17.1817	17.1244	1.97806	0.657152	0.517431	0.396907	4.07093	5.82604	4	3	4.53738	1.17886	16.2006	sp|Q06587|RING1_HUMAN
TKT	10.2965	13.4818	12.2547	16.5853	16.6644	16.6457	17.2202	17.1713	16.2235	17.3376	17.2502	17.2151	3.893	0.635834	0.534779	0.395927	2.31929	5.25663	10	10	14.6024	1.21292	5.66288	sp|P29401|TKT_HUMAN
PGAM1	13.9493	14.551	14.1593	17.4902	17.5622	17.5702	18.4358	18.681	17.5609	18.5414	18.4968	18.8115	3.34736	1.07572	0.479428	0.390677	4.58013	4.39671	12	11	10.5934	1.10392	21.7797	sp|P18669|PGAM1_HUMAN
TOP1	11.7754	12.1622	12.292	15.7024	15.9612	15.1574	16.2405	16.2221	16.0016	16.4086	16.7861	16.3953	1.57506	0.922977	1.18131	0.375252	4.60779	4.45345	5	5	3.42722	2.51267	22.1316	sp|P11387|TOP1_HUMAN
PSME3	11.1623	12.2101	11.9199	14.8348	14.7823	14.5769	14.8884	15.2336	14.6011	15.4158	15.1245	15.2275	1.97251	0.524576	0.797453	0.348235	3.37753	3.49176	3	3	4.52061	1.72603	10.7844	sp|P61289|PSME3_HUMAN
H2AZ2	11.2102	11.9783	11.3216	16.9928	16.2033	16.2041	16.9985	17.2828	17.9291	17.6648	17.5962	17.9464	1.95505	1.26908	0.489954	0.332304	4.72912	6.23243	4	4	4.46813	1.12473	23.7431	sp|Q71UI9|H2AV_HUMAN;sp|P0C0S5|H2AZ_HUMAN
PRPF19	12.4808	12.3316	11.359	14.8407	14.76	14.7881	15.5533	15.095	14.3767	15.2052	15.6521	15.1471	1.53964	0.538541	0.36034	0.3265	2.97597	3.27766	2	2	3.33893	0.864299	8.48669	sp|Q9UMS4|PRP19_HUMAN
H1-4	14.6502	15.8329	15.3969	17.8177	17.9168	17.5889	19.3426	19.5734	18.7697	19.4135	19.6303	19.5551	3.95637	1.75848	0.544103	0.304399	3.5689	4.2396	8	0	15.1532	1.23119	12.0743	sp|P10412|H14_HUMAN;sp|P16402|H13_HUMAN
RAD18	10.6817	12.3451	12.8743	16.7013	17.0511	16.6229	17.367	17.0473	16.7385	17.2108	17.3358	17.2555	1.59635	0.475594	0.512556	0.216435	2.88055	5.30035	7	7	3.48092	1.16928	8.01164	sp|Q9NS91|RAD18_HUMAN
CDC5L	11.8349	15.2879	11.0186	12.8591	11.9649	11.2202	15.5447	15.2704	14.5193	15.0463	15.3699	15.4843	2.58405	3.28545	0.220733	0.188743	0.918613	2.58639	4	4	6.6835	0.566152	1.9668	sp|Q99459|CDC5L_HUMAN
RNF220	10.0273	12.991	12.6234	17.1323	17.6384	17.1888	17.7197	17.6512	17.4413	17.7281	17.762	17.8573	1.31521	0.462623	0.902201	0.178411	2.49456	5.90192	2	2	2.80843	1.93387	6.32244	sp|Q5VTB9|RN220_HUMAN
MACROH2A1	12.5278	11.8859	11.9239	16.3349	16.312	16.222	17.4411	17.4149	17.1347	17.342	17.6368	17.5192	3.70725	1.20968	0.578565	0.1691	4.74414	5.3868	10	9	13.0972	1.29857	23.9505	sp|O75367|H2AY_HUMAN
UBE2S	17.6393	17.6153	11.3661	16.0193	16.4567	16.0232	16.8143	16.8032	16.7054	16.8385	16.7473	16.9605	1.90684	0.68233	0.453129	0.0744584	0.248062	1.30851	2	2	4.3256	1.05172	0.626684	sp|Q16763|UBE2S_HUMAN
UHRF1	11.2045	11.2542	11.7986	16.7287	17.0896	16.6457	17.5372	17.832	17.0375	17.5051	17.517	17.5758	2.17235	0.711306	0.0980611	0.0637455	5.24081	6.11353	9	8	5.15431	0.273678	31.9177	sp|Q96T88|UHRF1_HUMAN
H2AC20	15.8225	17.2333	16.6575	19.8467	19.7637	19.9109	20.4516	20.9132	20.407	20.281	20.4753	20.9725	1.60372	0.735853	0.018167	-0.014314	3.02435	4.0052	5	2	3.49964	-0.0546583	8.73722	sp|Q16777|H2A2C_HUMAN;sp|Q6FI13|H2A2A_HUMAN;sp|Q99878|H2A1J_HUMAN;sp|Q96KK5|H2A1H_HUMAN;sp|Q9BTM1|H2AJ_HUMAN;sp|P20671|H2A1D_HUMAN;sp|P0C0S8|H2A1_HUMAN
MACROH2A2	12.5823	11.4234	11.9724	11.0881	13.7914	11.2659	14.8424	14.8302	15.2924	14.5917	15.1147	15.0152	1.49137	2.85874	0.135449	-0.0811466	2.84752	2.91449	3	2	3.22075	-0.367207	7.8529	sp|Q9P0M6|H2AW_HUMAN
CSNK2B	10.9806	12.9396	12.5044	12.9621	12.6455	13.6393	14.8523	14.8256	14.0159	14.31	14.2427	14.5621	1.8546	1.28933	0.264568	-0.192948	1.68335	2.23009	2	2	4.17484	-0.662646	3.70566	sp|P67870|CSK2B_HUMAN
UBE2T	11.5274	11.8348	10.7094	12.4409	12.7462	12.6718	15.0069	15.3153	14.8174	14.3103	14.1091	14.6898	3.08215	1.75007	1.40955	-0.676786	2.87836	3.01249	2	2	9.04543	-3.0257	8.00103	sp|Q9NPD8|UBE2T_HUMAN
HDAC2	11.3898	11.0866	12.9212	15.7899	15.8462	12.7124	11.6828	11.6468	12.3566	16.099	16.0025	16.149	0.556371	1.30067	4.23611	4.18809	2.77719	4.28429	4	2	1.2552	17.8362	7.52424	sp|Q92769|HDAC2_HUMAN
HSPD1	15.7399	16.9435	16.6974	16.1637	16.0899	16.1717	12.6567	12.2102	10.3941	15.7532	15.8606	15.635	2.29917	-0.392171	2.34331	3.99591	0.88831	-0.710693	11	11	-5.59096	5.74973	-1.90609	sp|P10809|CH60_HUMAN
MATR3	12.5231	14.0123	11.1326	15.5823	10.7459	14.5359	12.1237	13.4944	10.2229	15.2295	15.952	15.9294	0.630212	2.08228	1.73462	3.75665	1.65848	3.14766	4	4	1.39925	3.84226	3.64053	sp|P43243|MATR3_HUMAN
ENO2	11.6023	11.7243	10.9341	12.3673	12.0169	14.004	12.6526	12.2736	11.1196	16.7315	13.5893	16.9485	1.11711	2.96037	1.4714	3.74116	1.75465	4.33616	2	1	2.37548	3.17255	3.8965	sp|P09104|ENOG_HUMAN
PLS3	10.7955	11.0824	12.2535	11.7779	14.3474	14.3285	12.9498	10.9394	10.7485	15.3805	15.0238	14.9394	0.878485	1.62992	2.11855	3.56866	2.88232	3.7374	4	4	1.88648	4.97744	8.02024	sp|P13797|PLST_HUMAN
GIGYF2	11.2365	11.9534	12.0133	15.3718	12.4393	12.7203	12.5963	13.029	11.4817	15.7305	16.2985	15.7244	1.18702	2.40736	2.68609	3.5488	3.73717	4.1834	4	4	2.52501	7.11678	13.3291	sp|Q6Y7W6|GGYF2_HUMAN
PDIA4	15.815	16.6874	16.3578	15.8033	15.3065	14.9697	11.4123	12.615	10.8157	15.0825	15.3	14.9144	0.416557	-0.26087	2.52508	3.48463	1.88987	-1.18776	7	7	-0.978535	6.44364	-4.27622	sp|P13667|PDIA4_HUMAN
RANGAP1	12.628	13.0552	12.4995	14.789	15.1146	12.8058	12.701	13.2607	12.0526	16.9717	15.5053	15.9385	1.06097	1.90205	2.46743	3.46707	2.73096	3.41093	6	6	2.25769	6.21632	7.31499	sp|P46060|RAGP1_HUMAN
PRKDC	9.78303	13.1465	12.5461	15.687	14.0834	13.1454	13.4774	11.8847	12.4118	15.3886	16.4036	15.7987	0.911142	1.55838	2.38748	3.27235	1.70021	4.03841	11	11	1.9518	5.91231	3.75023	sp|P78527|PRKDC_HUMAN
ARID3B	15.918	16.5578	16.0899	15.967	11.2984	15.607	12.272	15.2169	11.8798	16.2935	16.3973	16.3229	0.612428	2.04707	1.42058	3.21498	0.315455	0.149336	3	2	1.3646	3.05162	0.771108	sp|Q8IVW6|ARI3B_HUMAN
PGD	10.6377	10.1393	12.2975	12.4432	14.2917	15.5061	12.0738	10.8659	14.0458	15.5878	15.6098	15.4261	0.752147	1.46089	1.58807	3.21273	2.63474	4.51641	2	2	1.6371	3.45997	6.89576	sp|P52209|6PGD_HUMAN
CCT6A	11.2069	12.2877	14.6577	12.461	12.5038	14.6889	12.6889	12.7591	11.8277	15.1957	15.1517	15.2036	1.25406	1.96578	3.11002	2.75842	1.138	2.46625	2	2	2.67165	9.19762	2.41982	sp|P40227|TCPZ_HUMAN
HSPH1	12.2471	12.3904	12.6859	13.7001	14.3308	14.6726	13.7299	11.6029	11.0372	15.2438	14.2966	15.0984	0.720077	0.645076	1.46799	2.75624	2.78973	2.43846	4	4	1.5744	3.16435	7.58196	sp|Q92598|HS105_HUMAN
HAT1	10.6773	11.4014	12.4093	11.6339	15.133	12.3972	12.6548	11.5146	14.7783	15.8762	16.0042	15.2744	1.15358	2.66354	1.30466	2.73569	2.80926	4.22226	2	2	2.45307	2.78463	7.67258	sp|O14929|HAT1_HUMAN
TCP1	14.998	15.8752	15.76	12.7097	15.3457	12.1925	11.7759	13.4543	12.505	15.3355	15.0815	15.3455	0.872926	1.83819	2.25104	2.67575	0.430357	-0.290243	5	5	1.87541	5.4219	-1.00624	sp|P17987|TCPA_HUMAN
SERPINH1	14.9803	15.4566	15.5163	15.4955	15.2156	13.9026	11.9164	11.2525	11.5726	14.2142	14.4704	14.0487	0.547785	-0.626777	3.51622	2.66395	2.1643	-1.07328	3	3	-1.2384	11.7053	-5.12756	sp|P50454|SERPH_HUMAN
YWHAZ	11.468	12.2491	12.5164	11.7222	12.1631	16.5936	12.9351	12.3719	12.5354	15.0128	14.9984	15.5442	0.467682	1.69217	3.32855	2.57095	2.99403	3.1073	7	6	1.08065	10.4759	8.57945	sp|P63104|1433Z_HUMAN
TDP2	11.6281	11.6513	11.6192	15.5067	15.0656	14.2428	13.3555	14.1172	11.3098	15.6829	15.4071	15.394	0.659221	0.556308	1.41718	2.56717	5.66621	3.8618	5	4	1.45575	3.04362	40.7995	sp|O95551|TYDP2_HUMAN
NAP1L1	12.1192	10.9861	12.4166	12.6211	14.2263	14.5488	11.4259	11.8777	10.8672	13.8452	13.9001	14.1107	0.0907513	0.153295	2.96837	2.56172	2.05139	2.11136	2	2	0.254822	8.44794	4.76325	sp|P55209|NP1L1_HUMAN;sp|Q99733|NP1L4_HUMAN
EEF1A2	11.0642	13.8498	12.7268	12.3166	14.3566	11.3149	12.4039	11.2896	11.1926	14.2188	14.2025	14.132	0.784015	1.52174	2.5543	2.55573	0.946328	1.63753	6	2	1.6996	6.56157	2.02266	sp|Q05639|EF1A2_HUMAN
SYNCRIP	11.2647	11.509	11.2605	13.4795	14.7527	10.9935	11.7885	11.9016	11.0083	14.376	14.363	13.5773	0.381512	1.03016	2.56058	2.53927	3.24712	2.76063	3	1	0.907607	6.58715	9.98133	sp|O60506|HNRPQ_HUMAN
HSP90B1	16.0512	17.5503	16.5607	16.5825	12.5271	11.0693	13.5249	13.1116	11.4265	15.5433	15.0263	15.1011	0.479778	1.83059	1.73088	2.53589	1.48043	-1.4972	7	5	1.10462	3.8322	-3.1943	sp|P14625|ENPL_HUMAN
USP9X	11.3013	11.7966	11.4511	14.2467	13.3078	12.1249	11.8967	12.2241	12.6157	14.7169	15.1364	14.3582	1.08642	1.5107	2.90621	2.4917	3.55792	3.22082	3	3	2.31086	8.13694	11.9965	sp|Q93008|USP9X_HUMAN
RUVBL2	11.2712	12.0988	11.1226	11.6603	14.1574	14.3344	11.9197	12.3149	11.6723	14.5121	14.5641	14.2295	0.532682	1.05122	3.48918	2.46628	3.10182	2.93774	3	3	1.20881	11.5201	9.15259	sp|Q9Y230|RUVB2_HUMAN
UBA3	11.2927	12.4555	10.8861	16.0008	12.0627	11.6264	12.8102	10.2366	12.0935	13.7855	14.3359	14.279	0.25617	0.903491	1.43127	2.41998	2.17401	2.58865	2	2	0.6444	3.07685	5.15985	sp|Q8TBC4|UBA3_HUMAN
MCM6	10.6806	11.3123	10.6848	12.0175	11.6978	12.6017	11.0049	11.038	11.5864	14.2755	12.3146	14.2044	1.00835	1.4925	1.63078	2.3884	1.79416	2.70559	2	2	2.14895	3.56883	4.00499	sp|Q14566|MCM6_HUMAN
CALR	14.1106	15.4172	15.4431	12.2106	13.8622	14.3872	12.8408	12.1115	11.4706	14.6697	14.5712	14.1126	0.642308	0.964495	2.23154	2.31016	0.498617	-0.539163	2	2	1.42281	5.35459	-1.14183	sp|P27797|CALR_HUMAN
SF3A1	11.2838	11.9773	11.9214	14.3168	14.707	13.2023	13.5521	13.6511	11.6575	15.1924	15.1834	15.3247	1.20124	1.15816	1.60637	2.27997	3.9884	3.50599	4	4	2.55582	3.50636	15.4392	sp|Q15459|SF3A1_HUMAN
CLTC	12.7417	14.7987	13.9456	15.8325	14.2062	14.3139	14.1607	12.2272	13.4872	15.7878	15.7113	14.7719	0.444302	0.639482	1.50734	2.13194	1.10258	1.59501	6	6	1.03413	3.25959	2.3448	sp|Q00610|CLH1_HUMAN
RARS1	11.9986	10.7133	12.8109	11.9296	13.0986	13.1554	11.6264	12.3315	10.9377	13.5513	13.6982	13.7789	1.10103	0.94826	2.12936	2.04425	1.39331	1.83523	2	1	2.34154	5.01261	2.98773	sp|P54136|SYRC_HUMAN
CCT2	11.5776	11.3254	12.6567	12.5239	13.1983	12.7129	11.5195	11.2303	11.3351	13.4193	13.8434	12.9013	0.78562	0.576297	2.68328	2.02638	1.45236	1.53479	4	4	1.70276	7.10453	3.12694	sp|P78371|TCPB_HUMAN
MYH14	12.288	12.0022	11.7266	14.3339	12.3042	13.3718	13.098	10.9599	12.3956	14.1244	14.3942	13.8293	0.569471	0.779324	1.40826	1.9648	3.1064	2.11037	3	1	1.28081	3.02267	9.17772	sp|Q7Z406|MYH14_HUMAN
NACA	17.2424	17.7776	17.6012	17.2238	17.3148	16.9468	14.9492	14.792	15.2687	16.8419	16.8703	17.0754	0.810115	-0.232631	3.58114	1.9259	1.61049	-0.611191	4	4	-1.75097	12.1616	-3.51686	sp|E9PAV3|NACAM_HUMAN;sp|Q13765|NACA_HUMAN
NBN	12.1693	11.4268	10.6693	13.3478	15.1817	11.7955	13.2077	11.9921	10.8939	13.8676	13.9556	14.0089	0.197174	0.502339	1.33659	1.91274	2.35667	2.52222	2	2	0.512854	2.85699	5.7985	sp|O60934|NBN_HUMAN
DDX3X	11.1422	11.5687	11.2486	14.5461	14.7057	14.0816	11.8364	11.8213	12.3128	13.9532	14.1392	13.5137	1.02595	-0.575781	2.80265	1.87852	3.4577	2.54888	3	2	-2.18516	7.64179	11.308	sp|O00571|DDX3X_HUMAN;sp|O15523|DDX3Y_HUMAN
PA2G4	10.519	11.1149	12.1746	14.9121	14.7257	13.9737	13.1782	12.7777	13.0787	14.9507	14.912	14.7936	0.527193	0.348257	3.87962	1.87386	2.75721	3.61592	2	2	1.19804	14.4886	7.43315	sp|Q9UQ80|PA2G4_HUMAN
BRD3	11.2503	12.3966	12.3459	13.2663	10.7561	10.6369	11.9831	11.4184	11.889	12.9068	13.9773	13.9014	1.03794	2.04207	2.04328	1.83168	1.45801	1.59756	2	2	2.20992	4.73785	3.14045	sp|Q15059|BRD3_HUMAN;sp|O60885|BRD4_HUMAN
NSDHL	11.0568	12.1756	12.1578	11.4877	13.3397	13.0041	12.6521	12.2852	11.5489	14.2646	13.6055	13.5668	0.915394	1.2018	1.85351	1.65025	2.0138	2.01552	2	2	1.96033	4.17173	4.64643	sp|Q15738|NSDHL_HUMAN
AHSA1	11.2246	11.6204	12.4133	12.0993	13.0333	11.5101	12.4297	11.473	11.6879	13.0783	13.7217	13.7135	1.2317	1.29028	1.986	1.64096	1.89097	1.75172	2	2	2.62235	4.56143	4.27941	sp|O95433|AHSA1_HUMAN
TUFM	14.4542	15.5857	14.977	13.6857	14.089	14.9858	13.6134	11.6891	12.0593	14.0599	14.1607	14.0612	0.154728	-0.159565	1.30149	1.63997	1.30003	-0.911692	2	2	-0.413748	2.77748	-2.7742	sp|P49411|EFTU_HUMAN
CWC27	11.8191	10.1538	13.1437	11.5092	13.1039	11.9332	11.544	12.2491	11.7562	13.9493	12.6429	13.8565	0.957486	1.30083	1.59443	1.63313	0.859013	1.77738	2	2	2.04524	3.47606	1.84773	sp|Q6UX04|CWC27_HUMAN
EIF5B	11.0342	11.1879	11.0838	13.6732	10.9788	12.3013	12.4451	13.0049	12.1234	14.2939	14.1613	13.5699	0.979289	1.69059	1.9183	1.48389	3.66765	2.90638	2	2	2.08955	4.35918	12.7962	sp|O60841|IF2P_HUMAN
ATP5F1A	14.983	16.1972	15.4488	15.0596	15.2493	15.7504	14.2622	13.1097	14.2052	15.2597	15.6578	14.9528	0.0764097	-0.0629978	1.54479	1.43107	0.244698	-0.25287	7	7	-0.217218	3.3517	-0.6193	sp|P25705|ATPA_HUMAN
RNF25	11.7081	11.5831	11.2915	12.8674	14.5456	14.4128	14.228	13.9815	12.7007	15.0054	14.9996	15.0696	0.939499	1.08297	1.36802	1.38815	5.00686	3.4973	2	2	2.00886	2.92909	27.882	sp|Q96BH1|RNF25_HUMAN
RPA1	11.4244	11.47	11.7559	11.9791	14.7172	14.2484	14.2985	14.0552	14.87	15.7571	15.9553	15.6731	1.18799	2.14696	2.25281	1.38729	5.2373	4.24508	2	2	2.52709	5.42803	31.853	sp|P27694|RFA1_HUMAN
EIF4A1	14.9143	15.2722	15.4388	16.5531	16.6323	16.3499	15.2036	15.6524	15.3165	16.6122	16.9425	16.5433	0.557707	0.187615	2.69741	1.30851	2.78036	1.49095	6	6	1.25781	7.16634	7.5388	sp|P60842|IF4A1_HUMAN;sp|Q14240|IF4A2_HUMAN
PSMD2	11.8763	13.4596	13.0065	12.2687	12.6183	14.29	13.33	13.2349	12.7099	14.2365	14.4919	14.3737	0.976139	1.30836	2.45772	1.27577	1.53585	1.58659	2	2	2.08313	6.17875	3.32957	sp|Q13200|PSMD2_HUMAN
NOP2	10.7134	10.7575	11.2132	13.8179	14.8889	11.1752	15.0992	14.6349	14.5386	15.7843	16.1159	15.8274	1.10943	2.61522	2.33021	1.15165	4.9057	5.01453	5	5	2.35925	5.70222	26.2977	sp|P46087|NOP2_HUMAN
PDIA3	16.0356	17.0713	16.8391	16.3404	16.2688	16.5292	14.995	15.1807	14.1785	15.9408	15.9162	15.7682	2.22575	-0.504425	1.59953	1.09032	1.14269	-0.773597	8	8	-5.33472	3.48899	-2.4298	sp|P30101|PDIA3_HUMAN
UBE2K	11.3056	11.8148	11.6519	15.577	12.9795	15.4122	15.2565	16.1433	16.0704	16.8814	16.6448	17.1441	1.2315	2.2339	1.54282	1.06672	4.84968	5.29936	4	4	2.62192	3.34681	25.4592	sp|P61086|UBE2K_HUMAN
NUDC	11.6296	11.9888	11.2929	14.6956	14.3827	11.7102	13.2951	13.8035	12.9799	14.5145	14.2461	14.4795	0.357915	0.817225	1.84396	1.05387	3.66061	2.77631	2	2	0.859314	4.14458	12.7434	sp|Q9Y266|NUDC_HUMAN
MSH2	11.3421	13.8131	14.1772	15.5439	15.4968	13.1809	15.8121	16.157	15.5276	16.8795	16.9409	16.8291	1.28693	2.14263	2.32574	1.0509	1.87495	3.77239	7	7	2.7448	5.68611	4.2331	sp|P43246|MSH2_HUMAN
PDIA6	16.83	17.4161	17.2184	15.9813	16.4831	16.3907	15.1576	15.1156	14.7797	16.0878	16.1318	15.9748	0.613515	-0.220251	2.91009	1.04716	2.43988	-1.09002	3	3	-1.36672	8.15606	-6.11014	sp|Q15084|PDIA6_HUMAN
PHGDH	13.5555	14.4799	14.2327	15.5851	15.2369	14.8348	14.548	15.1115	14.5663	15.8465	15.6384	15.7588	1.1053	0.528963	2.17788	1.00598	2.3746	1.65852	4	4	2.35053	5.17276	5.86451	sp|O43175|SERA_HUMAN
SAP30BP	15.4338	15.5156	16.9523	15.6758	15.2485	14.4177	14.0981	14.4069	14.3144	15.2374	15.2169	15.376	0.164376	0.162752	3.18646	1.00363	0.627109	-0.690492	5	5	0.436659	9.62718	-1.39321	sp|Q9UHR5|S30BP_HUMAN
CKB	16.6611	17.5081	17.1046	16.6895	16.7633	16.6582	15.3941	15.7993	15.4064	16.5047	16.6088	16.4948	1.60118	-0.167526	2.72064	1.00284	1.05475	-0.55515	7	7	-3.49317	7.26898	-2.24475	sp|P12277|KCRB_HUMAN
TUBA1C	18.3325	18.8879	18.7848	18.2869	18.5503	18.8803	17.6729	17.4617	17.1835	18.3104	18.5166	18.4622	0.320885	-0.142754	2.51591	0.990362	0.587276	-0.23864	6	1	-0.782493	6.40703	-1.31557	sp|Q9BQE3|TBA1C_HUMAN;sp|P68363|TBA1B_HUMAN;sp|P68366|TBA4A_HUMAN;sp|Q9NY65|TBA8_HUMAN
TRIM25	10.9286	10.7986	11.3102	16.5624	16.2714	16.1289	15.8127	15.8946	15.2643	16.5799	16.6742	16.6117	1.08403	0.301043	2.07192	0.964725	5.44708	5.60942	5	5	2.30584	4.82796	35.9542	sp|Q14258|TRI25_HUMAN
DHX16	11.6766	12.1173	12.2826	13.4119	12.3081	12.7995	11.5445	12.0157	11.6374	12.5359	12.8343	12.6289	0.201916	-0.173457	2.28137	0.933839	1.47672	0.640903	2	2	-0.523672	5.52793	3.18535	sp|O60231|DHX16_HUMAN
SSRP1	12.7594	10.7967	11.792	14.3146	16.5913	16.5833	16.8871	16.9419	16.6234	17.6877	17.8867	17.6471	1.18018	1.91075	2.77185	0.922992	3.32058	5.95781	10	10	2.51022	7.49981	10.4265	sp|Q08945|SSRP1_HUMAN
ANXA6	12.6021	12.8034	13.6416	15.2346	15.2585	13.5099	14.3187	14.3746	14.6482	15.3975	15.4441	15.2255	0.518385	0.688047	2.76593	0.908541	2.70427	2.33999	2	2	1.18074	7.47279	7.19652	sp|P08133|ANXA6_HUMAN
HSP90AA1	15.4237	16.4215	15.9284	17.1363	17.1235	16.9489	16.6837	16.6331	15.8054	17.3251	17.2359	17.1602	1.04263	0.170847	1.39909	0.866331	1.9681	1.31593	16	9	2.21963	3.00121	4.50731	sp|P07900|HS90A_HUMAN;sp|P07900-2|HS90A_HUMAN2
HSPA5	17.9223	18.586	18.3906	17.7794	17.778	17.846	16.8456	16.7232	15.9588	17.456	17.3645	17.2901	2.90669	-0.430938	1.42318	0.861009	1.99404	-0.929422	19	18	-8.13934	3.05775	-4.58589	sp|P11021|BIP_HUMAN
ATP5F1B	16.8942	17.2439	17.1295	16.5583	16.5097	16.6406	15.8135	15.3982	15.2748	16.3851	16.3805	16.2002	1.58189	-0.24762	2.04733	0.8264	2.51784	-0.76725	11	11	-3.4444	4.75053	-6.41471	sp|P06576|ATPB_HUMAN
HSPA6	16.654	17.6398	17.4223	18.1317	18.0379	17.4116	16.9762	17.2546	16.839	17.8808	17.824	17.8427	0.0164379	-0.0112298	2.58634	0.825919	0.954209	0.610527	6	1	-0.0495483	6.69296	2.03861	sp|P17066|HSP76_HUMAN;sp|P48741|HSP77_HUMAN
HSPA4	14.1844	16.432	17.385	18.328	18.4834	18.1863	18.2073	17.6376	17.4037	18.5232	18.6602	18.4763	1.01559	0.22071	1.51618	0.803744	1.26058	2.55282	9	8	2.16383	3.2812	2.68608	sp|P34932|HSP74_HUMAN
HSPA9	16.6304	17.5714	17.3463	17.0383	16.7411	16.9702	15.0565	15.6231	15.2381	16.1455	16.0937	15.8978	2.75455	-0.870893	1.80527	0.739743	1.74618	-1.13707	6	6	-7.42112	4.03584	-3.87351	sp|P38646|GRP75_HUMAN
STIP1	15.5504	16.5975	16.1608	15.8251	16.0356	16.1798	15.6513	15.5191	15.0417	16.3244	15.9921	16.1061	0.376799	0.127348	1.61231	0.736813	0.0404736	0.0379502	4	4	0.897999	3.5215	0.118994	sp|P31948|STIP1_HUMAN
HSPA1B	18.4732	19.251	18.9694	20.2199	20.06	19.9342	19.5705	19.5385	18.903	20.0607	20.1502	19.9315	0.0810147	-0.023908	1.45609	0.710087	2.08515	1.14955	22	12	-0.229383	3.13584	4.87003	sp|P0DMV9|HS71B_HUMAN;sp|P0DMV8|HS71A_HUMAN
KHSRP	14.8792	15.5655	15.2468	15.8852	15.9388	15.3551	15.1646	15.2692	15.0687	15.9576	15.8618	15.7937	0.306594	0.144651	3.14451	0.703558	1.45819	0.640534	4	4	0.752456	9.38919	3.14088	sp|Q92945|FUBP2_HUMAN
HSP90AB1	18.0814	18.9408	18.7644	19.6501	19.6943	19.3498	19.1748	19.2471	18.7181	19.7355	19.7859	19.6881	0.700208	0.171763	1.83033	0.689825	1.90795	1.14097	18	9	1.53562	4.10603	4.32884	sp|P08238|HS90B_HUMAN;sp|Q58FF7|H90B3_HUMAN
DDX39B	14.6342	15.0918	15.6232	16.6048	16.631	16.1404	16.1715	16.2131	15.9901	16.6956	16.7812	16.9101	0.919795	0.336938	2.71512	0.670747	2.34104	1.6792	7	7	1.96917	7.24448	5.7415	sp|Q13838|DX39B_HUMAN;sp|O00148|DX39A_HUMAN
LDHA	14.4402	11.8293	13.0827	15.5976	15.6931	14.6941	15.2865	15.4529	15.4301	15.9921	16.018	16.1621	1.062	0.729132	3.073	0.667579	1.75235	2.94002	4	3	2.25983	8.99598	3.89026	sp|P00338|LDHA_HUMAN
EEF1A1P5	17.5562	18.0961	17.8363	17.9895	18.077	18.1086	17.499	17.4347	16.9215	17.7726	17.9737	17.9185	1.14677	-0.170104	1.45643	0.603219	0.129005	0.0586987	6	2	-2.4385	3.13666	0.351409	sp|Q5VTE0|EF1A3_HUMAN;sp|P68104|EF1A1_HUMAN
ALDOA	17.0845	17.8691	17.3836	17.5296	17.5	17.5492	16.6561	16.9418	16.8515	17.1901	17.6895	17.3481	0.324646	-0.117038	1.60031	0.592794	0.0459063	-0.0365162	6	6	-0.79036	3.49096	-0.134246	sp|P04075|ALDOA_HUMAN
PRMT1	10.4679	11.7986	14.4175	15.9229	16.2849	15.9019	15.8534	15.9411	15.5932	16.2643	16.3693	16.4683	1.13075	0.330757	2.05175	0.571411	1.62857	4.13929	2	1	2.40438	4.76438	3.56315	sp|Q99873|ANM1_HUMAN
ANXA5	11.2504	13.0219	12.4528	12.7639	15.5525	12.2486	15.9621	15.4585	15.5836	16.2518	16.233	16.2149	1.24063	2.71155	1.69041	0.565171	2.80284	3.99155	4	4	2.64199	3.72429	7.64268	sp|P08758|ANXA5_HUMAN
DDX46	12.2741	12.5069	12.2076	13.2677	15.1157	14.0976	14.8411	15.199	14.7208	15.4036	15.4859	15.4051	1.11717	1.27118	1.60284	0.511219	5.28494	3.10199	6	6	2.37561	3.49738	32.7415	sp|Q7L014|DDX46_HUMAN
EEF1G	16.8734	17.665	17.4426	17.6023	17.5716	17.3415	16.7232	16.8286	16.5198	17.1677	17.1734	17.1876	1.78765	-0.328919	2.22942	0.48569	0.253909	-0.150784	5	5	-3.98698	5.34729	-0.63947	sp|P26641|EF1G_HUMAN
HNRNPC	17.1183	17.3046	17.2053	18.2194	18.4567	17.7947	18.2856	18.243	18.0258	18.5533	18.6003	18.6791	1.08305	0.453988	2.06927	0.426144	4.5593	1.40154	5	5	2.30378	4.81957	21.5182	sp|P07910|HNRPC_HUMAN;sp|P0DMR1|HNRC4_HUMAN;sp|O60812|HNRC1_HUMAN;sp|B7ZW38|HNRC3_HUMAN;sp|B2RXH8|HNRC2_HUMAN
ENO1	17.7776	18.5621	18.1585	18.7029	18.837	18.937	18.8504	18.5958	18.4588	18.9417	18.9372	19.0134	0.894959	0.138521	1.31346	0.32914	1.60493	0.798058	13	12	1.91938	2.80448	3.5027	sp|P06733|ENOA_HUMAN
UBTF	12.0067	11.6174	11.799	17.6527	12.5321	11.8326	11.3556	18.4331	11.7818	18.9351	18.8506	18.5446	1.21927	4.77097	1.00604	4.91995	5.74251	6.96908	2	2	2.59513	2.14422	42.6351	sp|P17480|UBF1_HUMAN
ATP1A1	16.0333	15.2882	12.7872	12.0548	18.2193	11.4766	12.0649	15.261	12.0719	18.51	12.8934	18.796	0.414651	2.81622	0.753166	3.60052	0.397877	2.03022	3	3	0.9747	1.6391	0.940837	sp|P05023|AT1A1_HUMAN;sp|P13637|AT1A3_HUMAN;sp|P50993|AT1A2_HUMAN
RECQL	10.1949	11.7485	11.6883	14.5464	12.5772	13.8502	15.3284	11.0877	11.1982	14.7182	15.8663	16.005	1.24459	1.87189	0.963656	2.99175	2.57087	4.31926	5	5	2.65073	2.05776	6.62924	sp|P46063|RECQ1_HUMAN
PSMC6	11.4906	11.3044	12.302	11.7639	16.3244	11.6164	11.0253	15.7014	11.8127	15.969	15.7358	15.6925	0.76217	2.56418	0.954436	2.95258	3.68016	4.10003	3	3	1.65673	2.03906	12.8906	sp|P62333|PRS10_HUMAN
RUVBL1	16.2036	16.9631	16.7191	16.1128	15.9706	15.4742	14.5016	14.7301	11.1896	16.174	16.1292	16.3796	0.835058	0.375066	1.12953	2.75382	0.781004	-0.400998	11	10	1.80024	2.4018	-1.69369	sp|Q9Y265|RUVB1_HUMAN
FAF2	10.9302	10.8332	11.3879	12.3321	11.9067	15.8347	12.3344	15.4155	11.2411	15.8505	15.8383	15.536	0.889743	2.38377	1.02767	2.74461	4.71168	4.69117	2	2	1.90895	2.1887	23.5046	sp|Q96CS3|FAF2_HUMAN
CCT8	16.7176	17.2972	17.2844	17.0578	16.968	16.6364	15.4791	15.8004	10.8716	16.7386	16.7172	16.7586	0.50762	-0.14926	0.778189	2.68778	0.87945	-0.361593	6	6	-1.15956	1.68816	-1.88841	sp|P50990|TCPQ_HUMAN
APPL1	12.0292	12.0118	11.7274	14.2537	12.1157	14.555	14.9582	12.2587	12.1849	15.886	15.2115	15.2804	1.07185	1.81783	1.16667	2.32536	3.94062	3.53649	4	4	2.28036	2.48113	15.0144	sp|Q9UKG1|DP13A_HUMAN
SF3B1	10.529	14.6143	11.66	15.5197	15.3052	15.0754	11.244	15.5173	15.2121	16.3199	16.9546	15.5838	1.11377	0.986022	0.734396	2.29496	1.45691	4.01834	4	4	2.36842	1.60237	3.13782	sp|O75533|SF3B1_HUMAN
HSPA4L	11.9498	10.7629	13.5206	11.7333	14.6359	12.2299	11.8387	14.2642	11.9923	14.9049	14.7486	14.7538	1.01203	1.93604	1.25667	2.10398	1.56603	2.72463	4	3	2.15652	2.67741	3.40457	sp|O95757|HS74L_HUMAN
PNP	11.4824	10.9813	13.988	12.3841	14.9304	14.655	14.8294	14.6304	11.6099	15.7399	15.5105	15.8162	0.980724	1.69908	0.891142	1.999	1.71366	3.53829	3	3	2.09247	1.91175	3.78605	sp|P00491|PNPH_HUMAN
MYH9	13.0422	13.499	13.7453	14.6256	13.6686	11.3374	12.1655	11.6025	13.9814	13.7062	14.8057	15.2258	0.564723	1.36874	1.10584	1.99613	1.08676	1.15046	7	5	1.27153	2.35168	2.31157	sp|P35579|MYH9_HUMAN
SNRNP200	12.0324	14.1842	12.9989	15.2759	14.8543	13.328	14.7758	12.1167	14.8282	15.8584	16.0964	15.5827	1.04721	1.3598	1.00239	1.93895	1.91058	2.77401	6	6	2.2291	2.13673	4.33655	sp|O75643|U520_HUMAN
VDAC1	11.3327	10.4611	12.593	13.3708	13.4562	14.2853	12.7172	13.4964	10.9253	14.1166	14.213	14.6071	0.862236	0.608112	1.17132	1.93261	1.95761	2.84996	2	2	1.85414	2.49113	4.47581	sp|P21796|VDAC1_HUMAN
SMARCA2	18.8023	11.5999	19.2978	12.8206	12.1549	13.0372	13.6271	12.73	11.7783	12.6087	13.334	17.8848	0.507339	1.93826	0.474111	1.89734	0.261341	-1.95751	2	2	1.15901	1.09339	-0.655647	sp|P51531|SMCA2_HUMAN;sp|P51532|SMCA4_HUMAN
TOX4	15.8559	16.6573	16.3168	15.4936	15.279	15.1223	14.7597	14.9241	11.6704	15.7367	15.4901	15.7891	1.23824	0.373636	0.823117	1.8872	1.1382	-0.604705	2	2	2.63674	1.77663	-2.42024	sp|O94842|TOX4_HUMAN;sp|O94900|TOX_HUMAN;sp|O15405|TOX3_HUMAN
FKBP4	11.5662	14.1806	14.6511	14.6147	15.1195	11.9366	11.7852	14.4378	14.234	15.4337	15.4209	15.1518	0.65988	1.44522	1.01274	1.8498	0.904983	1.86952	3	3	1.45703	2.15797	1.93945	sp|Q02790|FKBP4_HUMAN
PTBP1	10.7007	11.2023	12.3473	12.0477	12.2277	12.4358	11.249	12.0529	11.2627	13.9982	14.2564	11.7171	0.596834	1.08684	0.995055	1.80234	0.946671	1.90714	2	2	1.33421	2.12173	2.02335	sp|P26599|PTBP1_HUMAN
MAT2A	11.7644	11.3436	10.5593	12.1484	14.6394	13.8159	14.5393	12.8319	12.224	14.8233	15.0323	15.1269	0.923812	1.4596	1.2076	1.79574	3.30863	3.77171	3	3	1.97725	2.56965	10.3529	sp|P31153|METK2_HUMAN
NOLC1	12.1807	12.557	10.9114	12.2149	14.3033	11.4872	12.8704	15.0113	11.9793	15.0476	15.2906	14.794	1.30041	2.37561	0.899577	1.75708	2.43774	3.16106	3	3	2.77506	1.92862	6.10193	sp|Q14978|NOLC1_HUMAN
PLIN3	12.0851	10.8127	11.5353	12.7255	14.3374	11.944	14.0933	13.5387	10.8218	14.5219	14.5369	14.6652	1.04609	1.57235	0.802617	1.75677	2.9475	3.09694	4	4	2.22678	1.73619	8.34232	sp|O60664|PLIN3_HUMAN
ATXN3	11.9624	11.5333	11.9274	13.2444	11.5248	11.4914	11.9834	12.1219	10.2343	12.994	12.9216	13.602	0.813389	1.08564	1.25676	1.72598	2.22549	1.36482	2	1	1.75743	2.67762	5.33384	sp|P54252|ATX3_HUMAN
MTA2	12.6822	10.9669	13.351	14.3671	13.8597	11.4425	12.5289	13.3691	11.5005	14.2712	14.4827	13.6231	0.408141	0.902554	1.29836	1.6595	1.11546	1.79232	4	4	0.96158	2.77043	2.37199	sp|O94776|MTA2_HUMAN
DYNC1H1	10.825	13.5637	13.1368	15.1229	13.727	13.0349	11.3532	12.096	12.603	13.3031	14.6302	13.0577	0.140595	-0.297952	1.26929	1.64623	0.516773	1.15516	3	3	-0.379734	2.70544	1.17757	sp|Q14204|DYHC1_HUMAN
SF3B2	11.3497	13.0022	10.9388	15.4785	14.9269	14.1299	15.2943	12.252	15.5189	15.9891	16.4532	15.5111	1.12411	1.13934	0.680662	1.62938	2.44929	4.22089	6	6	2.3903	1.49752	6.14625	sp|Q13435|SF3B2_HUMAN
KPNB1	11.5362	13.6725	11.2857	12.3124	14.3224	14.4856	14.2969	14.2287	10.7744	14.7613	14.778	14.6018	0.649219	1.00689	0.623398	1.61373	1.54672	2.54888	2	2	1.43627	1.38598	3.35648	sp|Q14974|IMB1_HUMAN
FAM50A	11.8134	10.8406	13.0727	12.2159	14.7443	12.7277	15.1869	14.644	11.2792	15.3015	15.3862	15.2337	1.26142	2.07785	0.585125	1.60375	2.20001	3.39823	2	2	2.68795	1.31137	5.24715	sp|Q14320|FA50A_HUMAN;sp|Q9Y247|FA50B_HUMAN
CPSF6	10.807	11.7019	10.9556	11.895	15.1507	15.0538	15.2689	14.9106	10.7809	15.1329	15.2354	15.2619	0.477337	1.17694	0.467653	1.55662	3.88102	4.05529	3	3	1.09978	1.08059	14.5004	sp|Q16630|CPSF6_HUMAN
EZR	12.2995	16.2399	15.7531	16.1723	15.9876	16.7479	15.8396	16.0306	11.5082	15.8885	16.2477	15.8118	0.530945	-0.319983	0.440864	1.52317	0.415632	1.21847	5	5	-1.2054	1.02726	0.976674	sp|P15311|EZRI_HUMAN
A2ML1	15.9586	14.49	15.0779	15.1387	15.7019	16.2942	11.8735	12.15	11.0636	13.4693	13.8487	12.3002	1.92263	-2.50553	1.24693	1.51036	1.44807	-1.96942	2	2	-4.37193	2.65588	-3.11672	sp|A8K2U0|A2ML1_HUMAN
FASN	14.179	15.6346	15.0753	16.3916	15.2856	15.3459	15.4315	11.5675	15.316	15.7108	16.0587	14.9451	0.0741296	-0.102819	0.486819	1.46655	0.494762	0.608596	9	9	-0.211161	1.11854	1.13422	sp|P49327|FAS_HUMAN
USP15	11.983	14.4439	12.0878	14.1365	15.337	15.7542	15.19	14.5855	12.5247	15.6121	15.559	15.4524	0.404905	0.465265	0.82645	1.44112	1.54758	2.70296	3	3	0.955049	1.78321	3.3586	sp|Q9Y4E8|UBP15_HUMAN
DNAJA1	12.4334	12.1596	14.0776	15.7756	15.6237	12.4069	15.0901	15.041	12.9949	15.7235	15.9179	15.7257	0.46672	1.18698	0.954342	1.41368	2.06696	2.89882	2	2	1.07874	2.03887	4.81226	sp|P31689|DNJA1_HUMAN
UBE2E2	13.888	11.628	12.6778	13.1235	13.18	11.0736	12.6743	14.5387	11.9437	14.89	13.0617	15.3851	0.938758	1.98653	0.595121	1.39335	0.825776	1.71429	2	2	2.00737	1.33087	1.78188	sp|Q96LR5|UB2E2_HUMAN;sp|Q969T4|UB2E3_HUMAN
YWHAQ	12.0938	11.0572	12.8393	13.0638	12.3581	10.6688	11.2755	13.0993	11.3758	13.2367	13.0294	13.5536	0.789551	1.24302	1.04237	1.35638	1.11428	1.2765	2	1	1.71048	2.21908	2.36949	sp|P27348|1433T_HUMAN
NPEPPS	12.0669	12.606	11.52	12.5697	11.544	12.6071	12.868	12.3871	11.1733	14.1267	13.9634	12.3891	0.892461	1.25279	0.836183	1.35028	1.05465	1.42878	2	2	1.91439	1.80246	2.24455	sp|P55786|PSA_HUMAN;sp|A6NEC2|PSAL_HUMAN
DDX5	12.7292	14.4987	14.0905	14.7632	14.6426	11.6776	11.4106	13.9332	13.4433	14.3547	14.1672	14.2554	0.217448	0.564632	0.793373	1.33005	0.379926	0.486276	4	2	0.558785	1.718	0.904374	sp|P17844|DDX5_HUMAN
PKP1	16.8233	14.1137	14.5539	14.1733	13.8645	14.5982	13.8199	12.6302	15.08	14.4076	16.583	14.3239	0.508016	0.892825	0.544918	1.26147	0.0174491	-0.0587775	4	3	1.16034	1.23279	-0.0525389	sp|Q13835|PKP1_HUMAN
SLTM	11.1015	12.2696	13.2019	12.1576	12.178	12.2349	12.7421	12.8347	12.8708	14.3595	15.1847	12.5588	1.11816	1.84415	0.717702	1.21845	0.870941	1.84335	2	2	2.37771	1.56976	1.87146	sp|Q9NWH9|SLTM_HUMAN
PFN1	11.7899	12.3236	11.953	12.5378	12.3745	14.933	13.3696	13.5564	12.1667	14.1763	14.1897	14.3015	0.495803	0.940744	1.27815	1.19161	3.7607	2.20031	2	2	1.13628	2.72516	13.5142	sp|P07737|PROF1_HUMAN
ANP32E	11.5826	13.3023	11.8887	13.3529	11.6622	11.3656	12.5355	13.5452	11.582	13.9016	13.4737	13.8012	1.18856	1.59863	0.942431	1.17127	1.26326	1.46764	2	2	2.52834	2.01478	2.69202	sp|Q9BTT0|AN32E_HUMAN
PIP	15.5626	14.9371	15.8861	14.7821	15.3335	15.4411	14.5965	12.0772	15.4844	15.5846	14.7493	15.3313	0.0383042	0.0361849	0.48421	1.16904	0.256373	-0.240175	3	3	0.11286	1.11338	-0.644843	sp|P12273|PIP_HUMAN
SMARCE1	12.0221	10.9425	11.9842	12.4661	13.501	10.9184	12.8525	13.1762	12.1647	14.4411	13.9011	13.3582	0.922356	1.60495	1.26947	1.16901	2.05278	2.25051	2	2	1.97432	2.70582	4.76759	sp|Q969G3|SMCE1_HUMAN
AHCY	14.4656	15.4431	14.9555	15.5248	15.3549	15.2563	12.3784	15.0579	14.6734	15.1384	15.2154	15.0797	1.25334	-0.234191	0.591111	1.10791	0.266173	0.189788	3	3	-2.67004	1.32305	0.66612	sp|P23526|SAHH_HUMAN
CSTF3	11.0032	11.3631	13.2657	12.172	14.7105	10.5084	14.7068	15.057	12.579	15.2662	15.2628	15.0888	1.05338	2.74229	0.63366	1.09168	2.03937	3.3286	2	2	2.24191	1.40596	4.72566	sp|Q12996|CSTF3_HUMAN
CBR1	11.3805	14.4745	11.633	14.7292	14.0373	11.8746	14.2388	12.4006	11.4298	13.3204	13.9533	14.0189	0.0867943	0.217174	0.558446	1.07445	0.552418	1.26819	2	2	0.244529	1.25926	1.24747	sp|P16152|CBR1_HUMAN;sp|O75828|CBR3_HUMAN
TUBB3	12.9735	14.6792	11.8622	14.2868	14.8961	11.5833	13.0348	12.4007	12.176	13.5535	12.7548	14.4346	0.00225569	-0.00778929	0.885866	1.0438	0.161548	0.409348	8	1	-0.00690734	1.90121	0.429968	sp|Q13509|TBB3_HUMAN
TUBA1A	10.489	12.3206	11.761	11.3675	11.2523	13.2172	11.6648	11.1614	11.2336	13.153	12.5419	11.4859	0.217499	0.447963	0.951544	1.04036	0.525243	0.87005	6	1	0.5589	2.03321	1.19421	sp|Q71U36|TBA1A_HUMAN;sp|Q6PEY2|TBA3E_HUMAN;sp|P0DPH8|TBA3D_HUMAN;sp|P0DPH7|TBA3C_HUMAN
FLNB	15.2747	16.3069	14.6212	11.7482	14.3533	12.9616	12.0718	11.3041	13.5878	13.4046	12.8659	13.6911	0.140236	0.299497	0.63119	0.999311	1.71994	-2.08041	3	3	0.378862	1.40115	-3.80282	sp|O75369|FLNB_HUMAN
HNRNPD	14.7868	16.6256	16.3143	16.7945	16.9649	16.7519	16.6393	15.6602	15.0728	16.7921	16.7393	16.7607	0.473782	-0.0730604	0.998537	0.973215	0.684222	0.855118	2	2	-1.09274	2.12885	1.50445	sp|Q14103|HNRPD_HUMAN
CAP1	10.9115	13.5244	11.831	13.0526	11.6426	14.2456	15.4356	10.5609	12.1028	13.9439	13.0394	13.8637	0.323715	0.635399	0.246933	0.915872	0.868389	1.52669	2	2	0.788413	0.624208	1.86638	sp|Q01518|CAP1_HUMAN
RPSA	15.1475	16.1027	15.524	15.2538	15.4839	16.0262	14.2928	16.8215	11.7601	15.2332	15.1517	15.2265	0.767553	-0.384203	0.246972	0.912311	0.625055	-0.387623	3	3	-1.66729	0.624293	-1.3892	sp|P08865|RSSA_HUMAN
LMNA	14.9849	11.169	10.6774	11.4608	15.9505	13.7786	16.8106	14.1295	11.2373	14.5976	15.9424	14.3691	0.375044	1.23976	0.209647	0.910558	0.865552	2.69263	10	10	0.894416	0.541209	1.86073	sp|P02545|LMNA_HUMAN
COPS7A	11.168	11.6302	11.7632	11.6908	13.7038	13.3387	11.4061	11.6694	11.555	11.9732	13.0585	12.2978	0.268266	-0.467923	1.27667	0.89967	1.17657	0.922762	2	2	-0.670644	2.72186	2.50242	sp|Q9UBW8|CSN7A_HUMAN
NME1	10.6955	11.5407	11.6619	12.3123	11.3916	12.0284	13.5402	13.9847	12.157	12.5228	14.7048	15.0946	1.22091	2.19662	0.380827	0.880119	1.51585	2.80808	2	2	2.5987	0.906211	3.2804	sp|P15531|NDKA_HUMAN;sp|P22392|NDKB_HUMAN;sp|O60361|NDK8_HUMAN
PAICS	11.3	10.595	10.8977	10.8606	12.6855	11.5125	11.9973	12.8459	11.8771	12.2839	13.5068	13.3931	0.974393	1.37507	0.763134	0.821166	2.07531	2.13037	3	3	2.07958	1.65862	4.8387	sp|P22234|PUR6_HUMAN
WAC	12.9767	11.8589	12.32	15.8738	13.2222	15.375	16.1428	16.0227	14.5683	16.5943	16.183	16.1295	0.829134	1.4786	0.617684	0.724355	3.41138	3.91707	8	7	1.78852	1.37484	11.0026	sp|Q9BTA9|WAC_HUMAN
S100A7	15.8733	16.5364	17.0481	15.4269	16.2096	16.3596	15.5895	12.3256	15.8501	14.0505	15.777	16.0727	0.430776	-0.698632	0.21289	0.711679	0.76137	-1.18585	4	4	-1.00708	0.548531	-1.65517	sp|P31151|S10A7_HUMAN
EEF1D	15.0544	15.1488	10.9626	15.755	15.7472	15.5936	15.2396	15.3595	14.4612	15.7164	15.7355	15.74	0.237669	0.032025	1.18588	0.710513	0.659156	2.00867	2	2	0.603815	2.52253	1.45562	sp|P29692|EF1D_HUMAN
CTTN	12.3665	11.5224	12.2876	13.2138	12.1497	12.3842	12.2056	13.3046	10.3268	13.4625	12.8555	11.6174	0.0334531	0.0625648	0.273729	0.699474	0.411082	0.5863	2	2	0.0990507	0.682428	0.96751	sp|Q14247|SRC8_HUMAN
IGKC	11.7564	12.6415	13.3911	14.2507	16.4916	13.3684	13.1307	12.1755	10.9395	12.1377	13.3209	12.846	0.911569	-1.93537	0.403011	0.686265	0.106087	0.171871	2	2	-1.95265	0.951222	0.294154	sp|P01834|IGKC_HUMAN
UBE2Q1	11.0909	13.0464	12.5918	12.3233	14.4825	15.1527	15.4419	15.1648	12.4813	15.0474	15.01	14.9124	0.515224	1.00376	0.265097	0.627246	2.01115	2.74686	3	3	1.17452	0.663791	4.63829	sp|Q7Z7E8|UB2Q1_HUMAN
TUBB4B	15.8845	16.9586	16.6644	16.6836	16.6698	16.8284	15.8538	16.0839	15.2519	16.4082	16.4066	16.2372	2.10987	-0.376591	1.1474	0.620798	0.177104	-0.151822	12	2	-4.94934	2.43985	-0.466527	sp|P68371|TBB4B_HUMAN;sp|P04350|TBB4A_HUMAN
SIN3B	11.7224	14.5381	14.5101	13.6902	12.6665	11.8023	11.9848	12.5436	14.8917	13.9561	14.2792	12.8524	0.632045	0.976236	0.218707	0.555868	0.0347479	0.105729	3	3	1.40282	0.56161	0.102749	sp|O75182|SIN3B_HUMAN
DCD	18.3666	19.4604	17.9255	18.8092	18.0275	18.3985	18.5333	17.603	18.355	19.1884	18.153	18.8008	0.330143	0.302344	0.592133	0.550304	0.0840957	0.129932	4	4	0.801829	1.32504	0.237474	sp|P81605|DCD_HUMAN
CASP14	15.005	15.3108	16.74	15.598	15.8682	15.2405	14.429	11.2251	15.8614	14.5159	14.4087	14.2204	2.38384	-1.18725	0.147125	0.543157	1.13184	-1.30361	6	6	-5.89878	0.395519	-2.4067	sp|P31944|CASPE_HUMAN
CTSD	14.3297	15.0323	14.7957	14.2745	15.6785	13.7982	12.2266	11.0535	14.5687	13.4083	12.8511	13.2073	1.1433	-1.42811	0.19836	0.539311	2.3967	-1.56366	2	2	-2.43111	0.515564	-5.94672	sp|P07339|CATD_HUMAN
YARS1	11.3647	17.0487	10.7394	16.9936	17.1959	16.6683	17.0691	17.3564	15.4457	17.2551	17.0719	17.1504	0.56417	0.206532	0.376081	0.535404	0.957958	4.10817	8	8	1.27045	0.896533	2.0462	sp|P54577|SYYC_HUMAN
DHX15	11.9436	13.6431	12.8353	14.7028	15.0525	14.6703	14.7112	15.1447	14.3247	14.862	15.5834	15.2525	0.811774	0.424089	0.734613	0.505735	1.98162	2.42532	5	5	1.75424	1.6028	4.54815	sp|O43143|DHX15_HUMAN
SFPQ	12.1187	14.7497	14.3462	15.579	15.503	15.097	15.1174	15.3281	14.2406	15.5038	15.4418	15.2522	0.0123937	0.00629107	0.669414	0.503878	0.94592	1.66107	5	5	0.0375232	1.4756	2.02183	sp|P23246|SFPQ_HUMAN
TGM1	14.9474	13.8934	14.5925	14.123	14.2161	15.3259	13.8971	11.7515	15.4633	14.3427	13.9826	14.2223	0.39238	-0.372439	0.166938	0.478581	0.37886	-0.295213	2	2	-0.929698	0.442703	-0.902201	sp|P22735|TGM1_HUMAN
HNRNPU	16.6857	17.3492	17.1188	17.9773	18.1687	14.7151	17.8137	18.1207	17.5618	18.2318	18.4368	18.239	0.528939	1.34887	1.26177	0.470503	2.43215	1.25133	9	9	1.20146	2.68871	6.08062	sp|Q00839|HNRPU_HUMAN
NONO	11.1275	16.1182	15.7637	15.4946	16.185	16.1222	16.2271	16.19	15.3325	16.3507	16.3694	16.332	0.879513	0.416769	0.674041	0.43414	0.555138	2.01423	3	3	1.88853	1.48461	1.25279	sp|Q15233|NONO_HUMAN
HSPA8	16.8248	17.726	17.3869	18.4536	18.3449	18.2249	18.0198	17.9912	17.5267	18.3147	18.3506	18.1671	0.297914	-0.0636311	1.19759	0.431573	1.63921	0.964926	17	14	-0.734096	2.5479	3.59055	sp|P11142|HSP7C_HUMAN
RPL5	10.8874	12.7326	11.436	12.8449	10.9503	12.4598	11.6637	12.2981	12.0648	12.4033	12.9667	11.83	0.180259	0.315028	0.446207	0.391138	0.487707	0.714673	3	3	0.47387	1.03793	1.12029	sp|P46777|RL5_HUMAN
PPM1G	11.4534	12.0886	11.5609	15.9274	16.1856	15.5197	16.0416	16.0401	15.4703	16.1468	16.3425	16.1329	0.736516	0.329828	0.818397	0.356751	4.57415	4.50646	6	6	1.60652	1.76731	21.7042	sp|O15355|PPM1G_HUMAN
SUPT5H	11.2245	11.6263	12.886	14.1012	12.931	14.2766	14.7545	14.1543	13.4146	15.4954	15.5675	12.3203	0.23632	0.691477	0.112478	0.353283	1.01215	2.54879	2	2	0.600835	0.310296	2.15676	sp|O00267|SPT5H_HUMAN
RBMX	15.6189	16.5132	16.5208	16.6062	16.5165	16.6978	16.5813	16.4139	15.7948	16.5156	16.7167	16.5927	0.00637226	0.00152524	0.631129	0.345027	0.569511	0.390733	3	3	0.0194222	1.40104	1.28089	sp|P38159|RBMX_HUMAN;sp|Q96E39|RMXL1_HUMAN
TUBB	17.1371	17.971	17.7484	17.9007	17.8033	17.8127	17.2021	17.1515	16.7073	17.3452	17.2818	17.3173	3.88532	-0.524074	0.8658	0.294547	0.536492	-0.30401	14	4	-14.537	1.86123	-1.21628	sp|P07437|TBB5_HUMAN
ANXA1	11.6703	10.5497	9.88489	12.751	12.5703	19.0076	13.0543	11.3853	10.4268	12.7155	10.4121	12.5952	0.568003	-2.86869	0.0951703	0.285473	0.590751	1.20598	13	13	-1.27794	0.266245	1.32235	sp|P04083|ANXA1_HUMAN
ZBTB33	18.8084	19.1524	19.1827	18.7027	19.0718	18.5341	18.299	18.2419	17.9259	18.404	18.3191	18.5178	0.988085	-0.355939	0.931062	0.258006	2.05143	-0.634197	13	13	-2.10749	1.99185	-4.76337	sp|Q86T24|KAISO_HUMAN
ACTG1	18.0457	18.8876	18.4646	18.2352	18.3058	19.2379	17.4168	17.9558	17.5386	17.8645	17.8684	17.7711	1.0982	-0.758296	0.522258	0.197586	1.21045	-0.63132	10	4	-2.33559	1.18835	-2.57586	sp|P63261|ACTG_HUMAN;sp|P60709|ACTB_HUMAN
GGCT	15.1257	15.4243	15.1623	16.2757	16.0257	11.4555	14.2205	11.7402	15.8034	13.0962	14.2687	14.917	0.107258	-0.491689	0.0454942	0.172618	0.990992	-1.14347	3	3	-0.297122	0.133095	-2.11342	sp|O75223|GGCT_HUMAN
SERPINB12	16.5338	16.0699	15.9426	15.9365	15.128	15.5217	15.7192	14.3782	16.0703	15.44	15.136	16.0317	0.00670589	0.00718403	0.0902074	0.146668	0.949534	-0.646227	7	7	0.0204315	0.253411	-2.02914	sp|Q96P63|SPB12_HUMAN
DDX17	15.5636	16.4601	16.1177	16.6191	16.7382	16.6676	16.526	16.2715	15.7831	16.3887	16.4076	16.1813	1.91454	-0.349112	0.225174	0.132336	0.44147	0.278776	4	2	-4.34814	0.576079	1.02847	sp|Q92841|DDX17_HUMAN
CALML5	17.1536	19.3362	19.5501	18.9032	20.4342	19.492	18.9376	17.4588	18.7227	19.0258	18.2945	18.1918	1.00257	-1.10582	0.0876135	0.130927	0.0764881	-0.175992	8	8	-2.13711	0.246665	-0.217426	sp|Q9NZT1|CALL5_HUMAN
PDCD6IP	10.9091	11.718	12.3428	16.8814	17.192	17.2706	12.2301	17.0204	12.3845	12.2028	12.3554	17.4405	0.837839	-3.11511	0.0172681	0.121204	0.591308	2.34294	2	2	-1.80574	0.052004	1.32343	sp|Q8WUM4|PDC6I_HUMAN
GAPDH	18.8541	19.4475	19.0944	19.0748	19.1831	19.6365	19.376	19.1221	18.7519	19.2186	19.1029	19.2868	0.204387	-0.095396	0.250404	0.119406	0.145604	0.0707264	7	7	-0.52929	0.631812	0.391852	sp|P04406|G3P_HUMAN
TGM3	15.6002	14.6438	14.7799	12.6314	11.9674	17.2743	12.6524	12.6119	15.5163	12.5696	14.7181	13.8024	0.0503128	-0.261017	0.0303247	0.103169	0.884845	-1.31125	8	8	-0.146506	0.0900761	-1.89917	sp|Q08188|TGM3_HUMAN
LMNB1	17.4528	18.3651	18.1067	17.5927	17.5988	17.5364	17.9386	17.9773	17.1462	17.9523	17.5231	17.8768	0.710303	0.208089	0.116653	0.0966841	0.250426	-0.190827	10	10	1.55532	0.320767	-0.631861	sp|P20700|LMNB1_HUMAN
GOT2	16.433	17.0013	16.5958	16.5767	16.5527	16.2249	12.7891	14.9363	15.2398	14.5443	12.9613	15.7073	1.19702	-2.04713	0.0249514	0.0825984	1.30848	-2.2724	2	2	-2.54666	0.0745307	-2.79324	sp|P00505|AATM_HUMAN
TPI1	13.5281	13.6179	11.8445	15.5222	15.3662	15.9852	16.0065	16.1095	15.5072	15.9528	15.7527	16.1149	0.671352	0.315649	0.111548	0.0657412	2.13198	2.9433	7	7	1.47938	0.307955	5.02113	sp|P60174|TPIS_HUMAN
RBBP4	11.2678	12.5643	13.1157	15.332	15.5937	12.0379	15.811	15.6624	15.4651	15.5655	15.7566	15.7686	0.528406	1.37572	0.158814	0.050758	2.44475	3.38098	2	2	1.20042	0.42348	6.1288	sp|Q09028|RBBP4_HUMAN;sp|Q16576|RBBP7_HUMAN
PCBP1	16.1755	17.3042	16.8711	17.1899	17.1256	17.3041	16.9547	17.2469	16.3302	16.9546	16.7903	16.885	2.021	-0.32989	0.0405015	0.0326888	0.100533	0.0930125	6	4	-4.66865	0.119073	0.280011	sp|Q15365|PCBP1_HUMAN
SRRM2	10.9629	11.7916	12.3856	15.5479	13.9285	13.4639	14.4545	12.4704	15.31	13.0288	14.2691	14.9667	0.0948486	-0.225232	0.00319096	0.00989882	1.5594	2.37487	3	3	-0.265416	0.00976091	3.38802	sp|Q9UQ35|SRRM2_HUMAN
H4	14.4357	15.8075	15.1515	11.7882	17.668	16.2986	16.5095	16.6288	16.3901	16.5467	16.4779	16.5082	0.286096	1.25935	0.0066676	0.00145721	1.59516	1.37938	4	4	0.708944	0.0203157	3.4779	sp|P62805|H4_HUMAN
TYMP	10.7682	11.0331	10.8804	13.0619	13.3662	12.6301	12.452	12.0936	12.0785	12.6625	12.7147	12.0147	0.829818	-0.555409	NaN	0	NaN	0	2	2	-1.78987	NaN	NaN	sp|P19971|TYPH_HUMAN
SFN	10.5406	12.6366	12.2915	12.2997	13.0916	14.8825	11.9825	11.4224	11.5864	13.0205	12.607	12.0582	0.457752	-0.862719	NaN	0	NaN	0	3	2	-1.06092	NaN	NaN	sp|P31947|1433S_HUMAN
LCN2	11.6339	12.5553	12.8833	12.3975	15.9948	13.9977	12.043	12.3769	12.4098	12.2165	13.8061	11.9809	0.5439	-1.46215	NaN	0	NaN	0	3	3	-1.23079	NaN	NaN	sp|P80188|NGAL_HUMAN
FABP5	13.6003	13.3451	12.4597	12.6837	15.2055	15.2579	12.421	13.245	11.512	12.2003	13.3317	12.1987	0.906396	-1.80544	NaN	0	0.472696	-0.558098	2	2	-1.94228	NaN	-1.09059	sp|Q01469|FABP5_HUMAN
HSPB1	11.9937	11.4836	12.3092	11.2323	15.3887	16.7481	12.6365	12.855	12.5946	12.0711	13.1615	12.4211	0.49126	-1.90511	NaN	0	NaN	0	3	3	-1.12731	NaN	NaN	sp|P04792|HSPB1_HUMAN
DDX1	11.2172	14.0711	14.5131	15.4592	15.6338	15.6967	14.9752	15.2964	15.3477	15.0591	15.1524	15.1164	2.51586	-0.487226	0.334668	-0.0970952	0.826302	1.84216	3	3	-6.40684	-0.811248	1.78292	sp|Q92499|DDX1_HUMAN
RACK1	11.7529	12.5051	13.3123	15.075	14.8601	14.8598	15.5576	15.6907	14.0847	14.9004	15.0586	15.0575	0.34442	0.0738951	0.0714386	-0.105512	2.26648	2.48208	4	4	0.831475	-0.203985	5.47567	sp|P63244|RACK1_HUMAN
ANXA2	15.7044	15.4798	15.6418	15.5414	16.6101	16.8697	15.6287	15.6925	16.061	15.7714	15.4883	15.7983	0.714798	-0.654367	0.256897	-0.108055	0.257121	0.0773379	13	12	-1.56409	-0.645985	0.646472	sp|P07355|ANXA2_HUMAN;sp|A6NMY6|AXA2L_HUMAN
PRDX1	17.2295	16.6947	16.959	17.2178	17.6783	17.8254	17.4119	17.2217	17.2096	17.1557	16.9704	17.3916	0.847446	-0.401247	0.321564	-0.108475	0.465016	0.211533	4	4	-1.82477	-0.783913	1.07535	sp|Q06830|PRDX1_HUMAN
MTHFD1	12.2787	15.4362	14.8335	15.3395	12.9479	14.7382	12.6838	15.4538	12.3477	12.2293	13.1259	14.5525	0.453923	-1.03927	0.0556448	-0.192519	0.303289	-0.88025	4	4	-1.0533	-0.161211	-0.745476	sp|P11586|C1TC_HUMAN
LGALS7	14.7042	15.3944	15.2926	15.1717	17.3878	15.9104	15.9098	12.0634	15.3677	14.7228	15.0817	12.7677	0.948047	-1.9659	0.0636048	-0.256193	0.554731	-0.939636	3	3	-2.02613	-0.182912	-1.25199	sp|P47929|LEG7_HUMAN
BOD1L1	10.7657	15.3407	14.9321	15.2775	15.3571	12.9452	15.3249	12.3884	10.7439	12.565	12.9762	12.0774	1.12238	-1.98711	0.0717549	-0.279549	0.31393	-1.14	2	2	-2.38664	-0.20483	-0.767903	sp|Q8NFC6|BD1L1_HUMAN;sp|Q96IK1|BOD1_HUMAN
AZGP1	14.7361	15.5852	15.2748	14.8585	15.3465	15.8669	15.4137	15.4362	16.1154	15.1584	15.4062	15.4431	0.0235118	-0.0214237	0.575416	-0.319208	0.200407	0.137175	2	2	-0.0703373	-1.29242	0.520235	sp|P25311|ZA2G_HUMAN
ACLY	12.11	17.1703	12.9509	16.9909	15.8105	16.1	17.2328	16.2684	11.1204	13.9737	14.1581	15.5053	1.3675	-1.7548	0.0579824	-0.328145	0.102902	0.46864	5	5	-2.92789	-0.167615	0.286056	sp|P53396|ACLY_HUMAN
ARG1	16.3251	16.1815	16.5629	16.41	16.2758	16.5275	16.1833	15.1574	16.7963	15.8447	15.1522	16.0637	1.18717	-0.717568	0.25907	-0.358781	1.06185	-0.669602	8	8	-2.52533	-0.650713	-2.25953	sp|P05089|ARGI1_HUMAN
DSP	18.0192	17.152	17.2041	17.2547	17.1814	17.4659	16.9259	16.4342	18.0094	16.8823	16.4189	16.8564	1.54987	-0.581487	0.341896	-0.404004	1.09138	-0.739279	39	38	-3.3643	-0.826248	-2.32125	sp|P15924|DESP_HUMAN
EEF2	18.0286	18.8181	18.5217	18.7355	18.7849	18.6323	18.6742	18.8783	18.2569	18.2618	18.299	17.9335	1.94513	-0.552746	0.946665	-0.438325	0.49254	-0.291344	15	15	-4.43854	-2.02334	-1.12984	sp|P13639|EF2_HUMAN
IGHG1	14.2451	12.1347	12.3849	12.145	18.789	16.1085	15.2987	12.1116	14.8779	14.3306	13.3951	13.1529	0.45061	-2.05463	0.16679	-0.469848	0.393324	0.70463	3	3	-1.0467	-0.442354	0.931611	sp|P01857|IGHG1_HUMAN
SERPINB3	15.9451	15.8593	16.0501	15.5569	17.0266	16.6637	15.988	15.2558	15.4613	14.816	14.969	15.4777	1.28367	-1.32815	0.745978	-0.480814	1.85068	-0.86389	5	5	-2.7375	-1.62502	-4.16366	sp|P29508|SPB3_HUMAN
S100A9	16.7492	17.6958	17.6646	16.5725	18.056	18.4527	16.5981	15.9651	17.4597	15.8295	15.4667	17.2697	0.882982	-1.50508	0.278806	-0.485697	0.869646	-1.18125	5	5	-1.89545	-0.693338	-1.86888	sp|P06702|S10A9_HUMAN
DSG1	17.8892	17.2343	17.318	17.0206	16.8239	17.3123	16.8682	16.8994	17.8984	16.8831	16.4174	16.9043	0.676693	-0.317348	0.580882	-0.487071	1.34134	-0.745567	13	13	-1.48978	-1.30309	-2.86784	sp|Q02413|DSG1_HUMAN
SERPINB1	16.5503	15.8037	16.3772	15.3479	15.9389	16.1488	15.4656	15.0214	15.5255	14.4672	14.7667	15.2926	1.33387	-0.969657	0.791417	-0.495264	1.8784	-1.40154	2	2	-2.85079	-1.71415	-4.24304	sp|P30740|ILEU_HUMAN;sp|P50452|SPB8_HUMAN;sp|P50453|SPB9_HUMAN;sp|O75830|SPI2_HUMAN
BLMH	15.6311	15.6517	13.8589	14.491	15.2521	15.6076	14.8972	15.765	16.4049	15.2971	14.834	15.2493	0.00900405	0.00986958	0.538202	-0.56224	0.0443886	0.0795787	3	3	0.0273631	-1.21963	0.130001	sp|Q13867|BLMH_HUMAN
JUP	17.7761	17.145	17.2492	17.2248	17.2054	17.6882	16.9232	16.7263	18.5058	17.0567	16.3479	17.0347	0.930519	-0.559708	0.396781	-0.571991	0.884832	-0.576972	11	11	-1.99076	-0.938618	-1.89915	sp|P14923|PLAK_HUMAN
GMPS	11.2466	10.9206	11.754	15.7081	15.7695	15.3764	15.4592	15.7335	14.8822	15.5337	13.1857	15.2491	0.570478	-0.961843	0.37723	-0.702192	1.89869	3.34907	3	2	-1.28278	-0.898877	4.30182	sp|P49915|GUAA_HUMAN
PCBP2	16.2341	16.9948	16.3939	17.2022	16.9025	16.5515	16.7611	16.6174	16.2104	16.0906	15.79	15.5625	1.93869	-1.07104	1.47463	-0.715259	1.22977	-0.726542	4	2	-4.4194	-3.1803	-2.61813	sp|Q15366|PCBP2_HUMAN;sp|P57721|PCBP3_HUMAN
ACACA	21.762	22.5719	22.0977	22.3385	22.1194	22.0461	22.3092	22.2641	21.6681	21.3299	21.5118	21.2368	2.60629	-0.80852	1.50362	-0.720982	1.46502	-0.784372	101	88	-6.77591	-3.25053	-3.15722	sp|Q13085|ACACA_HUMAN
S100A8	16.2532	16.1141	16.4871	15.396	17.8619	17.5231	16.3122	15.0201	17.1231	15.1462	15.1402	15.8432	0.896835	-1.55046	0.519578	-0.77529	1.61467	-0.908272	2	2	-1.92313	-1.18308	-3.52754	sp|P05109|S10A8_HUMAN
AVD	25.0355	24.9405	24.9169	24.9304	24.8968	24.607	24.8376	25.1511	24.8112	24.0323	24.0114	24.3568	1.95419	-0.677896	2.16142	-0.799803	2.67468	-0.830783	17	17	-4.46556	-5.11798	-7.06714	sp|P02701|AVID_CHICK
PCCA	23.3295	23.721	23.5599	23.2522	23.1433	22.9966	23.4789	23.6819	22.7914	22.392	22.4973	22.5442	2.77893	-0.652831	1.42985	-0.83956	3.01079	-1.05895	54	54	-7.53223	-3.0735	-8.66633	sp|P05165|PCCA_HUMAN
POF1B	13.7447	12.1715	13.0764	11.4009	12.2353	12.1922	12.0288	12.2336	14.5018	10.5028	12.8696	12.83	0.0517618	0.124639	0.313425	-0.853948	0.440807	-0.930091	2	2	0.150516	-0.766843	-1.02715	sp|Q8WVV4|POF1B_HUMAN
MCCC1	18.3133	18.341	18.1286	18.2062	18.2165	17.756	17.954	18.0752	17.3154	17.0379	16.8511	16.8638	2.65736	-1.14198	1.62404	-0.863951	3.93342	-1.34337	20	20	-6.99236	-3.55152	-14.9515	sp|Q96RQ3|MCCA_HUMAN
LUC7L3	10.9156	11.1471	11.1013	11.7429	13.5304	11.8281	12.301	14.4535	13.9539	13.8964	14.4374	9.78059	0.0750169	0.337678	0.208133	-0.864682	0.488023	1.65014	2	2	0.213521	-0.537785	1.12092	sp|O95232|LC7L3_HUMAN
PC	23.5884	23.8515	23.6211	23.4568	23.4841	23.3551	24.0103	24.0723	23.1409	22.653	22.7292	22.6644	4.08699	-0.749802	1.60834	-1.059	3.5107	-1.0048	59	58	-16.353	-3.51139	-11.6673	sp|P11498|PYC_HUMAN
SERPINE2	16.2504	16.2324	16.2813	15.9116	16.1351	15.6727	16.1041	16.2496	16.1435	14.8606	14.9456	15.2409	2.14088	-0.890795	3.1351	-1.15004	3.35909	-1.239	2	2	-5.05029	-9.33653	-10.6673	sp|P07093|GDN_HUMAN
ACACB	11.5365	14.6908	13.4432	15.0907	12.7487	13.4585	14.4823	14.9288	13.5899	12.0856	13.4112	12.8242	0.554922	-0.992303	1.32854	-1.55999	0.171091	-0.449812	17	4	-1.25237	-2.83865	-0.452466	sp|O00763|ACACB_HUMAN
IGHA1	14.8399	16.5784	15.1146	17.5286	18.2779	18.0046	15.6804	16.6458	17.2788	15.419	14.8414	14.4005	2.93998	-3.05003	1.39614	-1.64807	0.43463	-0.624003	4	4	-8.30461	-2.99433	-1.0148	sp|P01876|IGHA1_HUMAN;sp|P01877|IGHA2_HUMAN
DSC1	16.0222	14.3479	15.1791	14.8766	14.1143	14.5245	13.8848	14.5333	17.1643	13.5063	12.8478	13.3059	1.92187	-1.28511	0.901581	-1.97412	1.70645	-1.96307	6	6	-4.36968	-1.93263	-3.76682	sp|Q08554|DSC1_HUMAN
CAT	14.5486	13.8865	14.3052	14.3009	14.5961	14.4692	13.9786	13.069	16.2028	11.2006	11.6761	14.2765	1.01266	-2.07099	0.693869	-2.0324	0.890012	-1.86234	6	6	-2.15781	-1.52326	-1.90949	sp|P04040|CATA_HUMAN
CSTA	16.8539	16.3103	17.2967	16.6315	16.5601	16.6972	16.6828	16.1513	16.9095	12.3776	13.5295	16.8764	0.811982	-2.36847	0.782255	-2.32002	0.863035	-2.55916	2	2	-1.75465	-1.69615	-1.85573	sp|P01040|CYTA_HUMAN
CALML3	17.2146	18.1178	11.8945	11.5924	20.2335	16.3675	18.1005	13.908	14.7949	12.451	12.6156	12.9698	0.606081	-3.38567	1.06906	-2.92234	0.719381	-3.06349	6	6	-1.35223	-2.27455	-1.57304	sp|P27482|CALL3_HUMAN

## Sheet: RNF4 targets vs PML NBs
PML interactome (Barroso-Gomila et al)	YFP-PML interactome (Jaffray et al)	RNF4 targets (BioE3; WT vs CA)	RNF4 targets and PML interactome (Barroso-Gomila and Jaffray)
YEATS2	ACSL1	UBE3A	NUP50
PML	ACSL4	H2BU1	USP48
NCOR2	ANAPC7	RNF2	CDC5L
EMSY	ANKFY1	FDPS	EXOSC9
ZNF609	AP3D1	CTNNA1	USP7
RMI1	ARMCX2	GFPT1	TRIM33
BLM	ARMCX3	NOP58	LIG3
SUMO1	ASNA1	WBP2	TCERG1
PIAS2	BAG2	H1-10	RTF1
SETX	BAG3	GARS1	SUMO2
SENP6	BAIAP2L1	TOP2B	SUMO1
SIMC1	BRAT1	MSH6	STAT3
SLX4	CAV1	NUP50	UIMC1
DAXX	CBR1	SMARCC2	MGA
PIAS1	CCDC51	USP48	DIS3
SMTN	CDC16	CUL2	HNRNPK
ZMYM1	CDK18	GTF2I	BCOR
UBN1	CHCHD6	SMC3	RNF20
SUMO2	CHTF18	CDC5L	NCL
ZBTB33	CLU	RFC1	PARP1
RAD54L2	CSE1L	SMC1A	XRCC6
NNMT	CSRP1	DHX9	TRIM28
PPIL2	CTPS1	UBXN7	RBM12
PIAS3	CXorf67	MCM7	PSME3
SUMO3	DDX46	CAND1	HNRNPA1
ZNF280B	DERL1	UHRF2	HNRNPM
SNW1	DNAJB2	SPEN	USP5
EP400	DNM2	H1-2	WRNIP1
DHX38	DTX3L	USP5	THOC2
TLK2	DVL3	MDC1	RPS7
CCNT1	EEF2	HMGB1	USP34
SBNO1	EEFSEC	SARNP	CSE1L
MED1	EIF2B4	MACROH2A2	RAD50
ESS2	EIF3L	EPS15	VCP
NOSIP	EIF4G2	FAF1	RSL1D1
RBM12	EXD2	DDB1	RPS10
GPKOW	FAM120A	PSIP1	PGK1
LIN54	FAM195A	WRNIP1
KIF18A	FASN	RIF1
USP7	FDFT1	ABCE1
UBN2	FHL2	NUP153
PRPF3	FSCN1	U2SURP
TRIM33	GAPDH	PSMD3
KDM3B	GCN1L1	SMARCC1
ZNF608	GMPPA	PABPC1
ERCC3	GOLT1B	TALDO1
SLU7	GSTO1	XPO1
GTF3C4	GTF3C3	DNMT1
PAPOLG	H2AFY2	THOC2
SLX4IP	HIPK1	RPS7
UIMC1	HIST1H1C	EXOSC9
RTF2	HIST1H1D	TNPO1
MGA	HIST1H1E	USP7
PPP1R10	HP1BP3	UBQLN2
NBN	HSPB8	NUMA1
POLK	HSPD1	USP34
ZZZ3	INTS5	CCDC50
RBM22	INTS6	DNAJC7
TRIM24	IPO5	MKI67
BCOR	IRF2BP1	PTMA
SP100	ITPR2	USP28
GMEB2	KRT18	FANCI
RNF169	LDHA	USP25
PHF3	LIMS1	TRIM33
CXorf56	LMO7	OTUD5
PIAS4	LONP1	TOP2A
SMCHD1	LPCAT3	LIG3
ZNF280A	LRPPRC	FANCD2
SLF2	MAGEB2	WAPL
FOXM1	MAGED2	DCUN1D1
CHD8	MAP1S	SMC4
NELFA	MBOAT7	TBC1D15
PARP1	MDH1	NUB1
CWF19L2	MDN1	CSE1L
MED15	MED23	EIF3A
MMTAG2	MED24	XPO7
SFPQ	MMS19	PSMD1
ZMYM5	MORC3	ADNP
ERC2	MTCH2	COPS3
ACACA	MTHFD1	TP53BP1
CMTR1	MYBBP1A	DDI2
ARNT	MYL12B	HUWE1
IRF2BP2	MYL12A	ARID3A
TAF9	MYO1D	APEX1
PRPF18	MYO6	NSUN2
MCM10	NAT10	TCERG1
ANLN	NCAPG	RTF1
dps	NCL	PDE12
CBX4	NOL9	H2BC13
TPX2	NOLC1	PSMD4
TBX3	NOP2	IGF2BP1
ZC3H11A	NSF	PPIL4
CDC5L	NTPCR	UBA6
DNAJC17	OAS1	SUMO2
MAMLD1	OAS3	FBRS
QRICH1	PARP14	KIF5B
ATXN7	PARP9	HNRNPL
FUBP1	PATL1	SUMO1
GTF2B	PCCA	RAD50
MED26	PCCB	H1-4
GTF2F2	PELP1	UBE2T
PRPF4	PFKL	RPS3
NCOA2	PGK1	HNRNPAB
RNF20	PIAS1	MCM3
WBP11	PIAS3	STAT3
GTF2E2	PIGU	UIMC1
CDK7	PKP2	ACTN1
ZNF281	PKP3	UBE2N
POLD3	PML	UBE2O
ZNF207	PRPF6	OTUB1
BRIP1	PSMC5	SUPT16H
SART1	PSMC6	FUS
CREBBP	PSMD14	PPA1
CCZ1	PSMD2	MCM2
PC	PSMD7	SMARCA5
ICE2	PTPMT1	VCP
DDX42	PTPRF	MGA
ZNF106	PXN	NASP
SUGP1	RASA4	PSMC3
ZNF318	RAD50	DIS3
SP2	RASA4B	SND1
NCOR1	RECQL	HNRNPK
RECQL	REXO4	TMPO
PDS5A	RNF111	DEK
QSER1	RNF213	BCOR
NCOA1	RNF216	RNF20
API5	RPF2	CSNK2B
MASTL	RPL11	H2AZ2
HSF1	RPL13	UBXN1
HMCES	RPL13A	IPO7
PPP4R3A	RPL14	SSB
GLO1	RPL15	MACROH2A1
NR2C2	RPL18	MYCBP2
NR2C1	RPL18A	NCL
ZHX2	RPL19	UBR1
HDX	RPL21	CHD4
CCDC174	RPL23A	TCOF1
RNMT	RPL24	HNRNPA3
HCFC1	RPL26L1	PARP1
IK	RPL26	ADAR
PHF21A	RPL3	PGAM1
LIG3	RPL4	UBA2
NAB1	RPL7	RSL1D1
STAT3	RPL7A	NPM1
KANSL3	RPL8	GDI2
RPA1	RPS10	ADRM1
ATF7IP	UBA52	IRS4
NFIL3	UBC	TOP1
KDM3A	UBB	DDX21
PCNP	RPS27A	RNF40
NFRKB	RPS6	HNRNPF
CNN2	RPS7	NSFL1C
BHLHE40	RPS9	PSMA6
ZNHIT6	RRBP1	LMNB2
NXF1	RRP12	H2AC20
SUPT20H	RRS1	YWHAE
HIPK1	RSL1D1	UHRF1
MIS18A	SAP18	UBA1
NELFE	SEC23B	XRCC6
PKP1	SENP1	MAP4
RGPD3	SENP2	UBE2S
TAF6	SETX	FEN1
KLF10	SFXN2	RING1
FOXK1	SFXN4	TRIM28
BBX	SIMC1	SET
TPI1	SLC25A22	TKT
MED8	SLC25A24	RBM12
ELF2	SLC25A5	LDHB
SMARCAL1	SLFN5	LRRC59
TAF4	SPATS2L	RPS10
BRCA1	SQRDL	PRPF19
MYBL2	SQSTM1	XRCC5
CWC27	SUMO1	PGK1
CFDP1	SUMO3	SPART
PUS7	SYMPK	PSME3
LZIC	TAP1	HNRNPR
SDE2	TAP2	HNRNPA1
RANBP2	THOC2	RAD23B
DHX15	TNFAIP1	PCNA
HIRA	TOPORS	HNRNPM
POP4	TRAF2	RAD18
JPT1	TRIM21	RNF220
PCCA	TRIM22	HNRNPA2B1
WDR70	TRIM24	ILF3
JMJD1C	TRIM28	HNRNPH1
KNL1	TRIM33	VIM
PSME3IP1	TSPYL2	PKM
SLC4A1AP	TUBA1C	KPNA2
RSBN1L	TUBB6
GTF2H1	UBR5
ZBTB1	USO1
ZMYM2	USP34
IFI16	USP5
HNRNPM	UTP20
KIF23	VCP
PMS1	WRNIP1
RTRAF	ZC3HAV1L
TCERG1	ZMYM2
TCF12	ZMYM3
PPWD1	ZMYM4
SERPINB12	ZNF516
MEF2D	ZNF687
PRCC
NUP50
UBA52
NPAT
RTF1
GTF2E1
AHDC1
NSRP1
SAP30BP
RFC4
LYZ
NUFIP2
PSME3
XAB2
SAMHD1
MSH3
EYA3
PPP4R3B
SENP5
L3MBTL3
C18orf25
ZBTB10
CDK11A
EXOSC9
CASP14
DHX16
CDSN
CACUL1
NONO
ZBTB5
SUGP2
HNRNPA1
SART3
NCL
TCF3
TET2
STK38
IGHA1
TCF7L1
TGM3
WAC
JUNB
XRCC6
HSPA8
GTF2A1
MLH1
ZBED5
PCBP4
ILKAP
SH3PXD2B
TRIM25
DNAJC9
TOP3A
USP48
TRIM28
TFDP1
ARG1
INTS13
HNRNPK
FAM50A
SYMPK
DIS3
SF1
ZNF148
TDP2
HELLS
MED23
PRPF40A
VWA5A

## Sheet: RNF4 targets vs SUMOylome
SUMOylome (Hendriks and Vertegaal)		RNF4 targets (BioE3; WT vs CA)		SUMO-dependent RNF4 targets (BioE3; WT vs ΔSIM)		SUMOylome and RNF4 targets		SUMOylome and SUMO-dependent RNF4 targets		RNF4 targets and SUMO dependent RNF4 targets
Protein ID	Gene Name	Protein ID	Gene Name	Protein ID	Gene Name	Protein ID	Gene Name	Protein ID	Gene Name	Protein ID	Gene Name
P46060	RANGAP1	Q05086	UBE3A	O14654	IRS4	Q8N257	H2BU1	O14654	IRS4	Q05086	UBE3A
Q13263	TRIM28	Q8N257	H2BU1	P63165	SUMO1	Q99496	RNF2	P63165	SUMO1	Q99496	RNF2
P11388	TOP2A	Q99496	RNF2	Q92769	HDAC2	P14324	FDPS	Q92769	HDAC2	P14324	FDPS
P29590	PML	P14324	FDPS	Q969T9	WBP2	P35221	CTNNA1	P10809	HSPD1	Q06210	GFPT1
P61956	SUMO2	P35221	CTNNA1	P10809	HSPD1	Q9Y2X3	NOP58	P43243	MATR3	Q9Y2X3	NOP58
P78347	GTF2I	Q06210	GFPT1	P43243	MATR3	Q92522	H1-10	P45974	USP5	Q969T9	WBP2
P52272	HNRNPM	Q9Y2X3	NOP58	P45974	USP5	P41250	GARS1	O43242	PSMD3	Q92522	H1-10
P07910	HNRNPC	Q969T9	WBP2	P09104	ENO2	Q02880	TOP2B	P41250	GARS1	P41250	GARS1
Q96T23	RSF1	Q92522	H1-10	O43242	PSMD3	P52701	MSH6	P27816	MAP4	Q02880	TOP2B
O43290	SART1	P41250	GARS1	P41250	GARS1	Q9UKX7	NUP50	P13667	PDIA4	P52701	MSH6
P63165	SUMO1	Q02880	TOP2B	Q06210	GFPT1	Q8TAQ2	SMARCC2	P46060	RANGAP1	Q8TAQ2	SMARCC2
P46013	MKI67	P52701	MSH6	P13797	PLS3	Q86UV5	USP48	Q02880	TOP2B	Q86UV5	USP48
Q9NYF8	BCLAF1	Q9UKX7	NUP50	Q6Y7W6	GIGYF2	Q13617	CUL2	Q99615	DNAJC7	Q13617	CUL2
Q9Y2X3	NOP58	Q8TAQ2	SMARCC2	P27816	MAP4	P78347	GTF2I	Q86UV5	USP48	P78347	GTF2I
Q9Y4E5	ZNF451	Q86UV5	USP48	P13667	PDIA4	Q9UQE7	SMC3	P61956	SUMO2	Q9UQE7	SMC3
Q14149	MORC3	Q13617	CUL2	Q05086	UBE3A	Q99459	CDC5L	Q92973	TNPO1	P35251	RFC1
Q14151	SAFB2	P78347	GTF2I	P46060	RANGAP1	P35251	RFC1	P78527	PRKDC	Q14683	SMC1A
P09874	PARP1	Q9UQE7	SMC3	Q02880	TOP2B	Q14683	SMC1A	Q99856	ARID3A	Q08211	DHX9
Q9H2Y7	ZNF106	Q99459	CDC5L	Q99615	DNAJC7	Q08211	DHX9	Q8IVW6	ARID3B	O94888	UBXN7
Q92766	RREB1	P35251	RFC1	Q86UV5	USP48	O94888	UBXN7	P52209	PGD	P45974	USP5
P55854	SUMO3	Q14683	SMC1A	P61956	SUMO2	P33993	MCM7	P49790	NUP153	Q14676	MDC1
Q9UPN9	TRIM33	Q08211	DHX9	Q92973	TNPO1	Q86VP6	CAND1	Q9NTJ3	SMC4	Q9UNN5	FAF1
Q5VZL5	ZMYM4	O94888	UBXN7	P78527	PRKDC	Q96PU4	UHRF2	Q93009	USP7	Q16531	DDB1
Q9H582	ZNF644	P33993	MCM7	Q99856	ARID3A	Q96T58	SPEN	O14980	XPO1	O75475	PSIP1
P11387	TOP1	Q86VP6	CAND1	Q8IVW6	ARID3B	P16403	H1-2	Q14676	MDC1	Q5UIP0	RIF1
P06748	NPM1	Q96PU4	UHRF2	P52209	PGD	P45974	USP5	P49916	LIG3	P49790	NUP153
Q9UKV3	ACIN1	Q96T58	SPEN	P49790	NUP153	Q14676	MDC1	Q8WUA2	PPIL4	O15042	U2SURP
Q8TAD8	SNIP1	P16403	H1-2	Q9NTJ3	SMC4	P09429	HMGB1	Q16531	DDB1	O43242	PSMD3
P17844	DDX5	P45974	USP5	Q93009	USP7	P82979	SARNP	Q08211	DHX9	Q92922	SMARCC1
Q9UBT2	UBA2	Q14676	MDC1	O14980	XPO1	Q9P0M6	MACROH2A2	Q9UPN9	TRIM33	P11940	PABPC1
Q02880	TOP2B	P09429	HMGB1	Q14676	MDC1	Q9UNN5	FAF1	P40227	CCT6A	O14980	XPO1
O15164	TRIM24	P82979	SARNP	P49916	LIG3	Q16531	DDB1	Q92598	HSPH1	Q8NI27	THOC2
Q8ND82	ZNF280C	Q9P0M6	MACROH2A2	Q8WUA2	PPIL4	O75475	PSIP1	O14929	HAT1	P62081	RPS7
Q9BUJ2	HNRNPUL1	P42566	EPS15	Q16531	DDB1	Q96S55	WRNIP1	P17987	TCP1	Q92973	TNPO1
P63279	UBE2I	Q9UNN5	FAF1	Q7Z6Z7	HUWE1	Q5UIP0	RIF1	P50454	SERPINH1	Q93009	USP7
P02545	LMNA	Q16531	DDB1	Q08211	DHX9	P61221	ABCE1	P55036	PSMD4	Q9UHD9	UBQLN2
Q86U86	PBRM1	O75475	PSIP1	Q9UPN9	TRIM33	P49790	NUP153	O15042	U2SURP	Q14980	NUMA1
Q9NX24	NHP2	Q96S55	WRNIP1	P40227	CCT6A	O15042	U2SURP	Q96RU2	USP28	Q70CQ2	USP34
Q14980	NUMA1	Q5UIP0	RIF1	Q92598	HSPH1	O43242	PSMD3	Q8NI27	THOC2	Q8IVM0	CCDC50
Q9ULJ3	ZBTB21	P61221	ABCE1	O14929	HAT1	Q92922	SMARCC1	P63104	YWHAZ	Q99615	DNAJC7
Q8NHM5	KDM2B	P49790	NUP153	P17987	TCP1	P11940	PABPC1	O95551	TDP2	P46013	MKI67
Q16649	NFIL3	O15042	U2SURP	P50454	SERPINH1	O14980	XPO1	P55209	NAP1L1	Q96RU2	USP28
Q2TB10	ZNF800	O43242	PSMD3	P55036	PSMD4	P26358	DNMT1	Q05639	EEF1A2	Q9NVI1	FANCI
Q13547	HDAC1	Q92922	SMARCC1	O15042	U2SURP	Q8NI27	THOC2	Q70CQ2	USP34	Q9UHP3	USP25
P49792	RANBP2	P11940	PABPC1	Q96RU2	USP28	P62081	RPS7	O60506	SYNCRIP	Q9UPN9	TRIM33
Q01780	EXOSC10	P37837	TALDO1	Q8NI27	THOC2	Q06265	EXOSC9	P14625	HSP90B1	Q96G74	OTUD5
Q5T5X7	BEND3	O14980	XPO1	P63104	YWHAZ	Q92973	TNPO1	P55265	ADAR	P11388	TOP2A
Q9H0E9	BRD8	P26358	DNMT1	O95551	TDP2	Q93009	USP7	Q14683	SMC1A	P49916	LIG3
Q14839	CHD4	Q8NI27	THOC2	P55209	NAP1L1	Q14980	NUMA1	Q9UHP3	USP25	Q9BXW9	FANCD2
Q13506	NAB1	P62081	RPS7	Q05639	EEF1A2	Q70CQ2	USP34	Q93008	USP9X	Q96GG9	DCUN1D1
Q13428	TCOF1	Q06265	EXOSC9	Q70CQ2	USP34	Q8IVM0	CCDC50	Q9Y230	RUVBL2	Q9NTJ3	SMC4
P05423	POLR3D	Q92973	TNPO1	O60506	SYNCRIP	Q99615	DNAJC7	P51991	HNRNPA3	Q8TC07	TBC1D15
O95785	WIZ	Q93009	USP7	P14625	HSP90B1	P46013	MKI67	P78347	GTF2I	Q9Y5A7	NUB1
Q8IX12	CCAR1	Q9UHD9	UBQLN2	P55265	ADAR	P06454	PTMA	P35251	RFC1	Q14152	EIF3A
Q9UIG0	BAZ1B	Q14980	NUMA1	Q14683	SMC1A	Q96RU2	USP28	Q8IVM0	CCDC50	Q9UIA9	XPO7
Q9UGU0	TCF20	Q70CQ2	USP34	Q9UHP3	USP25	Q9NVI1	FANCI	P49736	MCM2	Q99460	PSMD1
Q9UIS9	MBD1	Q8IVM0	CCDC50	Q93008	USP9X	Q9UHP3	USP25	Q14566	MCM6	Q9H2P0	ADNP
P0CG48	UBC	Q99615	DNAJC7	Q9Y230	RUVBL2	Q9UPN9	TRIM33	Q8TAQ2	SMARCC2	Q5TDH0	DDI2
Q9UBW7	ZMYM2	P46013	MKI67	P51991	HNRNPA3	P11388	TOP2A	Q92922	SMARCC1	Q7Z6Z7	HUWE1
P23497	SP100	P06454	PTMA	P78347	GTF2I	P49916	LIG3	Q92541	RTF1	Q99856	ARID3A
P46100	ATRX	Q96RU2	USP28	Q8TBC4	UBA3	Q9BXW9	FANCD2	P11388	TOP2A	O14776	TCERG1
P43243	MATR3	Q9NVI1	FANCI	P35251	RFC1	Q7Z5K2	WAPL	P27797	CALR	Q92541	RTF1
Q12888	TP53BP1	Q9UHP3	USP25	Q96G74	OTUD5	Q9NTJ3	SMC4	Q9UQE7	SMC3	Q99880	H2BC13
P55265	ADAR	Q9UPN9	TRIM33	Q8IVM0	CCDC50	Q9Y5A7	NUB1	Q15459	SF3A1	P55036	PSMD4
Q8IWI9	MGA	Q96G74	OTUD5	P49736	MCM2	P55060	CSE1L	Q9UIA9	XPO7	Q9NZI8	IGF2BP1
Q96FV9	THOC1	P11388	TOP2A	Q14566	MCM6	Q14152	EIF3A	Q9H2P0	ADNP	Q8WUA2	PPIL4
Q06265	EXOSC9	P49916	LIG3	Q8TAQ2	SMARCC2	Q9UIA9	XPO7	Q00610	CLTC	A0AVT1	UBA6
Q15047	SETDB1	Q9BXW9	FANCD2	Q92922	SMARCC1	Q99460	PSMD1	Q99460	PSMD1	P61956	SUMO2
P12004	PCNA	Q7Z5K2	WAPL	Q92541	RTF1	Q9H2P0	ADNP	P62081	RPS7	Q9HAH7	FBRS
Q9ULM3	YEATS2	Q96GG9	DCUN1D1	P11388	TOP2A	Q9UNS2	COPS3	Q99729	HNRNPAB	P14866	HNRNPL
O75533	SF3B1	Q9NTJ3	SMC4	P27797	CALR	Q12888	TP53BP1	P54136	RARS1	P63165	SUMO1
Q8N1G0	ZNF687	Q8TC07	TBC1D15	Q9UQE7	SMC3	Q99856	ARID3A	P78371	CCT2	P23396	RPS3
Q4LE39	ARID4B	Q9Y5A7	NUB1	Q15459	SF3A1	P27695	APEX1	Q9NZI8	IGF2BP1	Q99729	HNRNPAB
Q15424	SAFB	P55060	CSE1L	Q9UIA9	XPO7	Q08J23	NSUN2	Q9NVI1	FANCI	P25205	MCM3
Q01831	XPC	Q14152	EIF3A	P12814	ACTN1	O14776	TCERG1	Q9UBT2	UBA2	P40763	STAT3
Q86YP4	GATAD2A	Q9UIA9	XPO7	Q9H2P0	ADNP	Q92541	RTF1	P23396	RPS3	Q96RL1	UIMC1
O60885	BRD4	Q99460	PSMD1	Q00610	CLTC	Q6L8Q7	PDE12	Q9HAH7	FBRS	P12814	ACTN1
Q03933	HSF2	Q9H2P0	ADNP	Q99460	PSMD1	Q99880	H2BC13	Q99496	RNF2	P61088	UBE2N
P49756	RBM25	Q9UNS2	COPS3	P62081	RPS7	P55036	PSMD4	Q7Z406	MYH14	Q9C0C9	UBE2O
Q9NS56	TOPORS	Q12888	TP53BP1	Q99729	HNRNPAB	Q9NZI8	IGF2BP1	Q9UNN5	FAF1	Q9Y5B9	SUPT16H
P13010	XRCC5	Q5TDH0	DDI2	Q9UHD9	UBQLN2	Q8WUA2	PPIL4	E9PAV3	NACA	P35637	FUS
P21333	FLNA	Q7Z6Z7	HUWE1	P54136	RARS1	P61956	SUMO2	O60934	NBN	Q15181	PPA1
Q13129	RLF	Q99856	ARID3A	P78371	CCT2	Q9HAH7	FBRS	Q7KZF4	SND1	P49736	MCM2
Q8N5C6	SRBD1	P27695	APEX1	Q9NZI8	IGF2BP1	P33176	KIF5B	O00571	DDX3X	O60264	SMARCA5
P37275	ZEB1	Q08J23	NSUN2	Q9NVI1	FANCI	P14866	HNRNPL	Q9UQ80	PA2G4	P55072	VCP
P17028	ZNF24	O14776	TCERG1	Q96GG9	DCUN1D1	P63165	SUMO1	Q14980	NUMA1	P49321	NASP
Q969R5	L3MBTL2	Q92541	RTF1	Q9UBT2	UBA2	Q92878	RAD50	P11940	PABPC1	Q9Y2L1	DIS3
Q9UQR1	ZNF148	Q6L8Q7	PDE12	P23396	RPS3	P10412	H1-4	P55072	VCP	Q7KZF4	SND1
P15408	FOSL2	Q99880	H2BC13	Q9HAH7	FBRS	Q9NPD8	UBE2T	Q14152	EIF3A	P61978	HNRNPK
Q8NAP3	ZBTB38	P55036	PSMD4	Q99496	RNF2	P23396	RPS3	Q15059	BRD3	P35659	DEK
Q5PSV4	BRMS1L	Q9NZI8	IGF2BP1	Q7Z406	MYH14	Q99729	HNRNPAB	P52701	MSH6	Q6W2J9	BCOR
O15446	CD3EAP	Q8WUA2	PPIL4	A0AVT1	UBA6	P25205	MCM3	O14776	TCERG1	Q5VTR2	RNF20
Q9UHL9	GTF2IRD1	A0AVT1	UBA6	Q9UNN5	FAF1	P40763	STAT3	P40763	STAT3	Q04323	UBXN1
Q8N680	ZBTB2	P61956	SUMO2	E9PAV3	NACA	Q96RL1	UIMC1	P14866	HNRNPL	O95373	IPO7
Q9NWK9	ZNHIT6	Q9HAH7	FBRS	O60934	NBN	P61088	UBE2N	Q96RL1	UIMC1	P05455	SSB
Q96JM2	ZNF462	P33176	KIF5B	Q7KZF4	SND1	Q96FW1	OTUB1	Q15738	NSDHL	P19338	NCL
Q16666	IFI16	P14866	HNRNPL	O00571	DDX3X	Q9Y5B9	SUPT16H	O95433	AHSA1	Q8IWV7	UBR1
Q02447	SP3	P63165	SUMO1	Q9UQ80	PA2G4	P35637	FUS	P49411	TUFM	Q13428	TCOF1
P11142	HSPA8	Q92878	RAD50	Q14980	NUMA1	Q15181	PPA1	Q6UX04	CWC27	P51991	HNRNPA3
Q49A26	GLYR1	P10412	H1-4	P11940	PABPC1	P49736	MCM2	P46013	MKI67	P55265	ADAR
Q9BVJ6	UTP14A	Q9NPD8	UBE2T	P55072	VCP	O60264	SMARCA5	Q04323	UBXN1	Q9UBT2	UBA2
Q9H307	PNN	P23396	RPS3	Q14152	EIF3A	P55072	VCP	P61978	HNRNPK	O76021	RSL1D1
Q9ULU4	ZMYND8	Q99729	HNRNPAB	Q15059	BRD3	Q8IWI9	MGA	Q15181	PPA1	P06748	NPM1
P29374	ARID4A	P25205	MCM3	Q8IWV7	UBR1	P49321	NASP	O60841	EIF5B	P50395	GDI2
P12956	XRCC6	P40763	STAT3	P52701	MSH6	P17980	PSMC3	O94888	UBXN7	O14654	IRS4
P19338	NCL	Q96RL1	UIMC1	O14776	TCERG1	Q9Y2L1	DIS3	Q9Y2X3	NOP58	Q9NR30	DDX21
Q96C00	ZBTB9	P12814	ACTN1	P40763	STAT3	Q7KZF4	SND1	O75475	PSIP1	O75150	RNF40
Q969G3	SMARCE1	P61088	UBE2N	P14866	HNRNPL	P61978	HNRNPK	P25705	ATP5F1A	P52597	HNRNPF
O43390	HNRNPR	Q9C0C9	UBE2O	Q9C0C9	UBE2O	P42166	TMPO	Q5UIP0	RIF1	P60900	PSMA6
Q13185	CBX3	Q96FW1	OTUB1	Q8TC07	TBC1D15	P35659	DEK	P27694	RPA1	P62258	YWHAE
O75925	PIAS1	Q9Y5B9	SUPT16H	Q96RL1	UIMC1	Q6W2J9	BCOR	Q13263	TRIM28	P12956	XRCC6
P61978	HNRNPK	P35637	FUS	Q15738	NSDHL	Q5VTR2	RNF20	P60842	EIF4A1	P27816	MAP4
P25490	YY1	Q15181	PPA1	O95433	AHSA1	P67870	CSNK2B	Q13200	PSMD2	P39748	FEN1
O00257	CBX4	P49736	MCM2	P49411	TUFM	Q71UI9	H2AZ2	Q6W2J9	BCOR	Q13263	TRIM28
Q9UHF7	TRPS1	O60264	SMARCA5	Q6UX04	CWC27	Q04323	UBXN1	O95373	IPO7	Q01105	SET
P11021	HSPA5	P55072	VCP	P46013	MKI67	O95373	IPO7	P49321	NASP	P07195	LDHB
Q9UKY1	ZHX1	Q8IWI9	MGA	Q04323	UBXN1	P05455	SSB	P62258	YWHAE	P46783	RPS10
P10244	MYBL2	P49321	NASP	P61978	HNRNPK	O75367	MACROH2A1	Q9Y2L1	DIS3	P13010	XRCC5
Q96RE7	NACC1	P17980	PSMC3	Q15181	PPA1	O75592	MYCBP2	Q9BXW9	FANCD2	P00558	PGK1
O75928	PIAS2	Q9Y2L1	DIS3	O60841	EIF5B	P19338	NCL	Q9Y5A7	NUB1	O43390	HNRNPR
O75152	ZC3H11A	Q7KZF4	SND1	O94888	UBXN7	Q14839	CHD4	P46087	NOP2	P09651	HNRNPA1
Q08050	FOXM1	P61978	HNRNPK	Q9Y2X3	NOP58	Q13428	TCOF1	P52597	HNRNPF	P31943	HNRNPH1
Q6NZI2	PTRF	P42166	TMPO	O75475	PSIP1	P51991	HNRNPA3	O60264	SMARCA5	P08670	VIM
Q14676	MDC1	P35659	DEK	P25705	ATP5F1A	P09874	PARP1	P30101	PDIA3	P14618	PKM
P39023	RPL3	Q6W2J9	BCOR	Q5UIP0	RIF1	P55265	ADAR	P61086	UBE2K
Q96FZ2	HMCES	Q5VTR2	RNF20	Q96BH1	RNF25	P18669	PGAM1	Q13428	TCOF1
P54132	BLM	P67870	CSNK2B	P27694	RPA1	Q9UBT2	UBA2	Q9Y266	NUDC
P41212	ETV6	Q71UI9	H2AZ2	Q13263	TRIM28	O76021	RSL1D1	P43246	MSH2
P60709	ACTB	Q04323	UBXN1	P60842	EIF4A1	P06748	NPM1	Q15084	PDIA6
Q7Z333	SETX	O95373	IPO7	Q13200	PSMD2	P50395	GDI2	P35637	FUS
Q86T24	ZBTB33	P05455	SSB	Q6W2J9	BCOR	Q16186	ADRM1	P25205	MCM3
P68104	EEF1A1	O75367	MACROH2A1	O95373	IPO7	O14654	IRS4	P14324	FDPS
Q8WWQ0	PHIP	O75592	MYCBP2	P49321	NASP	P11387	TOP1	P05455	SSB
P25205	MCM3	P19338	NCL	P62258	YWHAE	Q9NR30	DDX21	O43175	PHGDH
O75400	PRPF40A	Q8IWV7	UBR1	Q9Y2L1	DIS3	O75150	RNF40	Q9UHR5	SAP30BP
P17275	JUNB	Q14839	CHD4	Q9BXW9	FANCD2	P52597	HNRNPF	P12277	CKB
Q9H2P0	ADNP	Q13428	TCOF1	Q9Y5A7	NUB1	P60900	PSMA6	Q9BQE3	TUBA1C
Q9BUA3	C11orf84	P51991	HNRNPA3	P46087	NOP2	Q03252	LMNB2	Q5VTR2	RNF20
Q6P1J9	CDC73	P09874	PARP1	P52597	HNRNPF	Q16777	H2AC20	O43390	HNRNPR
Q3L8U1	CHD9	P55265	ADAR	O60264	SMARCA5	P62258	YWHAE	Q14258	TRIM25
Q13148	TARDBP	P18669	PGAM1	P30101	PDIA3	Q96T88	UHRF1	Q9Y5B9	SUPT16H
Q9Y2X9	ZNF281	Q9UBT2	UBA2	P61086	UBE2K	P22314	UBA1	Q08945	SSRP1
Q9UGL1	KDM5B	O76021	RSL1D1	Q13428	TCOF1	P12956	XRCC6	P08133	ANXA6
Q15054	POLD3	P06748	NPM1	Q9Y266	NUDC	P27816	MAP4	P14618	PKM
Q14692	BMS1	P50395	GDI2	P43246	MSH2	P39748	FEN1	P07900	HSP90AA1
Q6NT76	HMBOX1	Q16186	ADRM1	Q15084	PDIA6	Q06587	RING1	P08670	VIM
P26599	PTBP1	O14654	IRS4	P35637	FUS	Q13263	TRIM28	P11021	HSPA5
Q9BZ95	WHSC1L1	P11387	TOP1	P25205	MCM3	Q01105	SET	P50395	GDI2
Q13569	TDG	Q9NR30	DDX21	P14324	FDPS	P29401	TKT	P00558	PGK1
Q9Y265	RUVBL1	O75150	RNF40	P05455	SSB	Q9NTZ6	RBM12	P06576	ATP5F1B
Q9H040	SPRTN	P52597	HNRNPF	O43175	PHGDH	P07195	LDHB	P17066	HSPA6
Q07666	KHDRBS1	Q9UNZ2	NSFL1C	Q9UHR5	SAP30BP	Q96AG4	LRRC59	Q13617	CUL2
Q9Y2K1	ZBTB1	P60900	PSMA6	P12277	CKB	P46783	RPS10	P61088	UBE2N
Q6P4R8	NFRKB	Q03252	LMNB2	Q9BQE3	TUBA1C	Q9UMS4	PRPF19	P34932	HSPA4
P49711	CTCF	Q16777	H2AC20	Q5VTR2	RNF20	P13010	XRCC5	P19338	NCL
P33991	MCM4	P62258	YWHAE	O43390	HNRNPR	P00558	PGK1	P12956	XRCC6
Q9NVU0	POLR3E	Q96T88	UHRF1	Q14258	TRIM25	Q8N0X7	SPART	P60900	PSMA6
P17029	ZKSCAN1	P22314	UBA1	Q9Y5B9	SUPT16H	P61289	PSME3	P38646	HSPA9
Q15233	NONO	P12956	XRCC6	O60231	DHX16	O43390	HNRNPR	P31948	STIP1
Q09666	AHNAK	P27816	MAP4	Q08945	SSRP1	P09651	HNRNPA1	O76021	RSL1D1
P08758	ANXA5	Q16763	UBE2S	P08133	ANXA6	P54727	RAD23B	O75150	RNF40
Q00839	HNRNPU	P39748	FEN1	P14618	PKM	P12004	PCNA	Q92522	H1-10
Q96CB8	INTS12	Q06587	RING1	P07900	HSP90AA1	P52272	HNRNPM	P31943	HNRNPH1
P61254	RPL26	Q13263	TRIM28	P08670	VIM	Q9NS91	RAD18	Q92945	KHSRP
P42166	TMPO	Q01105	SET	P11021	HSPA5	Q5VTB9	RNF220	P08238	HSP90AB1
Q96RL1	UIMC1	P29401	TKT	P50395	GDI2	P22626	HNRNPA2B1	Q13838	DDX39B
Q96DT7	ZBTB10	Q9NTZ6	RBM12	P00558	PGK1	Q12906	ILF3	P00338	LDHA
Q92797	SYMPK	P07195	LDHB	P06576	ATP5F1B	P31943	HNRNPH1	P06748	NPM1
Q9Y5B9	SUPT16H	Q96AG4	LRRC59	P17066	HSPA6	P08670	VIM	Q5VTE0	EEF1A1P5
O00567	NOP56	P46783	RPS10	Q13617	CUL2	P14618	PKM	P04075	ALDOA
P78332	RBM6	Q9UMS4	PRPF19	P61088	UBE2N	P52292	KPNA2	P09651	HNRNPA1
Q92841	DDX17	P13010	XRCC5	P34932	HSPA4			Q99873	PRMT1
Q9UPW6	SATB2	P00558	PGK1	P19338	NCL			P08758	ANXA5
Q9H9B1	EHMT1	Q8N0X7	SPART	P12956	XRCC6			P07195	LDHB
O00422	SAP18	P61289	PSME3	P60900	PSMA6			Q7L014	DDX46
Q15776	ZKSCAN8	O43390	HNRNPR	P38646	HSPA9			P35659	DEK
P21127	CDK11B	P09651	HNRNPA1	P31948	STIP1			P13010	XRCC5
P04150	NR3C1	P54727	RAD23B	O76021	RSL1D1			P26641	EEF1G
P17676	CEBPB	P12004	PCNA	O75150	RNF40			Q9NR30	DDX21
P46087	NOP2	P52272	HNRNPM	Q92522	H1-10			P46783	RPS10
A6NHR9	SMCHD1	Q9NS91	RAD18	P0DMV9	HSPA1B			Q99880	H2BC13
Q12830	BPTF	Q5VTB9	RNF220	P31943	HNRNPH1			P07910	HNRNPC
Q5QJE6	DNTTIP2	P22626	HNRNPA2B1	Q92945	KHSRP			Q01105	SET
Q00613	HSF1	Q12906	ILF3	P08238	HSP90AB1			P06733	ENO1
Q8N3X1	FNBP4	P31943	HNRNPH1	Q13838	DDX39B			P39748	FEN1
O94880	PHF14	P08670	VIM	P00338	LDHA
P61247	RPS3A	P14618	PKM	P06748	NPM1
Q9H4L7	SMARCAD1	P52292	KPNA2	Q5VTE0	EEF1A1P5
Q5BKZ1	ZNF326			P04075	ALDOA
Q9HCK8	CHD8			P09651	HNRNPA1
P50990	CCT8			Q99873	PRMT1
P09651	HNRNPA1			P08758	ANXA5
Q9BYG3	NIFK			P07195	LDHB
Q14978	NOLC1			Q7L014	DDX46
P62316	SNRPD2			P35659	DEK
Q9Y2W1	THRAP3			P13010	XRCC5
Q96T88	UHRF1			P26641	EEF1G
Q9HC78	ZBTB20			Q9NR30	DDX21
O15015	ZNF646			P46783	RPS10
Q8WXI9	GATAD2B			Q5TDH0	DDI2
P38398	BRCA1			Q99880	H2BC13
O15525	MAFG			P07910	HNRNPC
Q13111	CHAF1A			Q01105	SET
Q03112	MECOM			P06733	ENO1
P45973	CBX5			P39748	FEN1
Q02241	KIF23
Q8NB50	ZFP62
O14503	BHLHE40
P43487	RANBP1
O00566	MPHOSPH10
Q13485	SMAD4
Q9NRL2	BAZ1A
Q01167	FOXK2
Q9Y6X2	PIAS3
P06493	CDK1
Q13838	DDX39B
P51991	HNRNPA3
O00232	PSMD12
Q8IY92	SLX4
O14776	TCERG1
Q99856	ARID3A
Q14865	ARID5B
P11474	ESRRA
P49750	YLPM1
Q6PJT7	ZC3H14
Q5T8P6	RBM26
O60832	DKC1
P23396	RPS3
O75376	NCOR1
O94916	NFAT5
Q13523	PRPF4B
Q9NWF9	RNF216
Q13435	SF3B2
Q17R98	ZNF827
P01100	FOS
P14316	IRF2
Q92769	HDAC2
O60315	ZEB2
Q9NR30	DDX21
Q12789	GTF3C1
P33993	MCM7
Q9Y4B4	RAD54L2
O94864	SUPT7L
Q13948	CUX1
P20700	LMNB1
Q92922	SMARCC1
Q8TAQ2	SMARCC2
Q9P1Z0	ZBTB4
P26358	DNMT1
P62805	HIST1H4A;HIST1H4B;HIST1H4C;HIST1H4D;HIST1H4E;HIST1H4F;HIST1H4H;HIST1H4I;HIST1H4J;HIST1H4K;HIST1H4L;HIST2H4A;HIST2H4B;HIST4H4
Q8N2W9	PIAS4
Q9UIF9	BAZ2A
Q5H9F3	BCORL1
O00541	PES1
Q8IXT5	RBM12B
O76021	RSL1D1
P31948	STIP1
Q03188	CENPC
Q9H0E3	SAP130
Q13123	IK
O15042	U2SURP
Q9Y3B9	RRP15
Q92785	DPF2
P35251	RFC1
Q9ULW0	TPX2
P39748	FEN1
Q96QT6	PHF12
Q99590	SCAF11
P18887	XRCC1
O75820	ZNF189
Q8N0Y2	ZNF444
Q96BD5	PHF21A
Q9NS91	RAD18
Q14202	ZMYM3
Q9Y6X9	MORC2
Q9P0W2	HMG20B
Q96HW7	INTS4
Q9BTT0	ANP32E
Q9BZE4	GTPBP4
Q13151	HNRNPA0
P14866	HNRNPL
Q8WUB8	PHF10
P26373	RPL13
P50914	RPL14
Q8NC51	SERBP1
O75717	WDHD1
Q1ED39	KNOP1
Q15459	SF3A1
Q9UER7	DAXX
P82970	HMGN5
Q6PJG2	ELMSAN1
Q7Z5J4	RAI1
P62424	RPL7A
Q9ULJ6	ZMIZ1
Q5VUA4	ZNF318
Q6AHZ1	ZNF518A
Q96LW9	ZSCAN31
P42224	STAT1
Q8N163	CCAR2
P0DMV8	HSPA1A
P49959	MRE11A
Q9Y230	RUVBL2
Q08J23	NSUN2
O94913	PCF11
Q96PK6	RBM14
O60341	KDM1A
Q70SY1	CREB3L2
Q02543	RPL18A
P05549	TFAP2A
Q99459	CDC5L
O43143	DHX15
Q96SI1	KCTD15
Q15742	NAB2
P46782	RPS5
P55072	VCP
Q8IVF2	AHNAK2
Q9NPI1	BRD7
P38919	EIF4A3
Q15723	ELF2
P22626	HNRNPA2B1
P41229	KDM5C
Q04695	KRT17
P28370	SMARCA1
Q9Y3A2	UTP11L
Q9UKM9	RALY
O43513	MED7
P30414	NKTR
Q16576	RBBP7
Q9UHR5	SAP30BP
P04818	TYMS
P18615	NELFE
P38159	RBMX
Q8N3Z6	ZCCHC7
Q969J2	ZKSCAN4
Q53GS9	USP39
P07199	CENPB
O95239	KIF4A
P62249	RPS16
Q9UJX5	ANAPC4
P62917	RPL8
Q12873	CHD3
Q8IVH2	FOXP4
P52597	HNRNPF
P62913	RPL11
P62241	RPS8
Q9UNX4	WDR3
Q9UKL0	RCOR1
P48643	CCT5
Q9HAF1	MEAF6
P62906	RPL10A
P46779	RPL28
Q15326	ZMYND11
P59923	ZNF445
Q53F19	C17orf85
Q7Z5L9	IRF2BP2
Q13601	KRR1
Q8WUA2	PPIL4
Q6ZNA4	RNF111
P46777	RPL5
P23246	SFPQ
O00267	SUPT5H
P00374	DHFR
Q6P1R3	MSANTD2
Q9BVP2	GNL3
Q8IWS0	PHF6
Q6N043	ZNF280D
P48552	NRIP1
Q14592	ZNF460
Q99708	RBBP8
Q6PCB5	RSBN1L
Q6UN15	FIP1L1
Q99081	TCF12
O60264	SMARCA5
Q08945	SSRP1
P63241	EIF5A
Q7Z589	EMSY
Q6P0N0	MIS18BP1
Q2TAL8	QRICH1
Q9UHX1	PUF60
Q9NVP1	DDX18
Q02878	RPL6
P52565	ARHGDIA
P07900	HSP90AA1
Q9H869	YY1AP1
Q9NQW6	ANLN
Q9GZR7	DDX24
P43246	MSH2
Q96MF7	NSMCE2
Q7Z417	NUFIP2
Q9NW13	RBM28
Q9P258	RCC2
P62269	RPS18
P61964	WDR5
Q92620	DHX38
Q8TDN6	BRIX1
P27816	MAP4
E9PAV3	NACA
Q9UBU9	NXF1
Q9NYB0	TERF2IP
O43795	MYO1B
Q99728	BARD1
Q9ULV3	CIZ1
Q8IX15	HOMEZ
Q9H5V7	IKZF5
P42568	MLLT3
Q9H1D9	POLR3F
O75150	RNF40
Q6P2D0	ZFP1
Q5SVZ6	ZMYM1
Q9UJW8	ZNF180
P41161	ETV5
P04637	TP53
P51610	HCFC1
P78527	PRKDC
P62987	UBA52
Q15029	EFTUD2
P04792	HSPB1
Q12906	ILF3
P14618	PKM
Q9Y618	NCOR2
P82979	SARNP
Q9NQV5	PRDM11
Q2KHR3	QSER1
Q8NCN4	RNF169
P18583	SON
P08670	VIM
O43298	ZBTB43
P23528	CFL1
Q96JM3	CHAMP1
Q08211	DHX9
O60563	CCNT1
P38432	COIL
Q9H501	ESF1
Q99958	FOXC2
P63244	GNB2L1
Q9NYD6	HOXC10
Q6MZP7	LIN54
Q5T3J3	LRIF1
P52701	MSH6
Q9HCI7	MSL2
P49790	NUP153
P18621	RPL17
P63173	RPL38
P15880	RPS2
P62266	RPS23
Q9UQR0	SCML2
Q8IYB3	SRRM1
P53999	SUB1
Q9NUW8	TDP1
P17480	UBTF
Q7L014	DDX46
Q13573	SNW1
Q8IY81	FTSJ3
P09429	HMGB1
Q9NS73	MBIP
Q9NYW8	RBAK
Q9Y3Z3	SAMHD1
P05783	KRT18
Q15596	NCOA2
P35226	BMI1
Q7Z6I8	C5orf24
Q8WYB5	KAT6B
Q14244	MAP7
Q96BR9	ZBTB8A
P17014	ZNF12
P01106	MYC
P12757	SKIL
Q719H9	KCTD1
P08238	HSP90AB1
Q8IU81	IRF2BP1
Q9H1B7	IRF2BPL
Q8NG31	CASC5
Q96T37	RBM15
Q9BWF3	RBM4
Q1KMD3	HNRNPUL2
Q12948	FOXC1
P18858	LIG1
Q8NCY6	MSANTD4
Q14690	PDCD11
Q9NW64	RBM22
P46781	RPS9
P04406	GAPDH
P18848	ATF4
O15062	ZBTB5
P31943	HNRNPH1
Q93009	USP7
Q96AY2	EME1
Q8WY36	BBX
O43684	BUB3
Q86WJ1	CHD1L
P12277	CKB
P50395	GDI2
P55081	MFAP1
Q5VVJ2	MYSM1
O15226	NKRF
P28340	POLD1
Q06830	PRDX1
P62191	PSMC1
Q7Z6E9	RBBP6
Q8IYW5	RNF168
P62280	RPS11
Q5T200	ZC3H13
Q96MX3	ZNF48
Q3T8J9	GON4L
Q99986	VRK1
P63167	DYNLL1
Q14320	FAM50A
Q99547	MPHOSPH6
Q8NEY8	PPHLN1
Q09028	RBBP4
Q8N806	UBR7
Q96NC0	ZMAT2
Q5T7W0	ZNF618
P51858	HDGF
P57682	KLF3
P17544	ATF7
P08047	SP1
P51532	SMARCA4
O75164	KDM4A
O75607	NPM3
Q96EV2	RBM33
P22314	UBA1
O60675	MAFK
Q9UKL3	CASP8AP2
P61353	RPL27
P04075	ALDOA
Q6ZN30	BNC2
Q13895	BYSL
Q9UBQ5	EIF3K
Q12905	ILF2
P29375	KDM5A
Q9Y4W2	LAS1L
Q15366	PCBP2
P42285	SKIV2L2
P08195	SLC3A2
Q16629	SRSF7
O15417	TNRC18
Q2NL82	TSR1
Q9Y692	GMEB1
Q8N1F7	NUP93
P22087	FBL
O43395	PRPF3
P27635	RPL10
P36578	RPL4
Q9Y5J1	UTP18
Q9C0J8	WDR33
O14978	ZNF263
Q9Y2L1	DIS3
O94906	PRPF6
P62263	RPS14
Q15050	RRS1
Q9NWH9	SLTM
Q9H7L9	SUDS3
Q96IT1	ZNF496
P04083	ANXA1
Q6UUV7	CRTC3
Q2TBE0	CWF19L2
P41162	ETV3
Q9NVN8	GNL3L
Q9H9L4	KANSL2
Q9HCI6	KIAA1586
Q96JN0	LCOR
Q96BF6	NACC2
Q8N5F7	NKAP
Q9P215	POGK
Q8IY67	RAVER1
Q9H4A4	RNPEP
Q9Y3B4	SF3B6
Q9BXP5	SRRT
O75528	TADA3
Q16881	TXNRD1
P23025	XPA
Q5T0B9	ZNF362
P05455	SSB
Q15072	ZNF146
Q9BRT6	LLPH
P08708	RPS17
Q6NSZ9	ZSCAN25
Q13887	KLF5
Q9UJQ4	SALL4
Q5KS07	ZNF295
Q9NXR8	ING3
Q7L590	MCM10
Q7L4I2	RSRC2
P15923	TCF3
P05787	KRT8
P68431	HIST1H3A;HIST1H3B;HIST1H3C;HIST1H3D;HIST1H3E;HIST1H3F;HIST1H3G;HIST1H3H;HIST1H3I;HIST1H3J
P05412	JUN
Q6P2Q9	PRPF8
Q6W2J9	BCOR
P60842	EIF4A1
P49736	MCM2
Q15365	PCBP1
P08865	RPSA
Q9BQI6	ANKRD32
P27824	CANX
Q9Y285	FARSA
P49327	FASN
Q01081	U2AF1
Q15061	WDR43
Q5SSJ5	HP1BP3
P24928	POLR2A
Q7KZF4	SND1
P12270	TPR
P07437	TUBB
O75937	DNAJC8
O43719	HTATSF1
P27695	APEX1
P08243	ASNS
P83916	CBX1
Q9UQ88	CDK11A
Q13347	EIF3I
Q52LR7	EPC2
P50548	ERF
Q9NYZ3	GTSE1
P31942	HNRNPH3
O00425	IGF2BP3
Q96JM7	L3MBTL3
P78316	NOP14
Q53EL6	PDCD4
Q96QC0	PPP1R10
Q13029	PRDM2
O43242	PSMD3
Q15185	PTGES3
P98175	RBM10
Q9P2N5	RBM27
P05388	RPLP0
P46783	RPS10
P62081	RPS7
O95391	SLU7
Q96T58	SPEN
O95551	TDP2
P0C1Z6	TFPT
Q96MU7	YTHDC1
Q8NCP5	ZBTB44
P04908	HIST1H2AB;HIST1H2AE
O60934	NBN
Q9Y371	SH3GLB1
Q9UJV9	DDX41
Q9H410	DSN1
Q99848	EBNA1BP2
Q96I24	FUBP3
Q9NRZ9	HELLS
Q14807	KIF22
P53611	RABGGTB
P83731	RPL24
Q9BYW2	SETD2
Q96S55	WRNIP1
P24278	ZBTB25
Q14191	WRN
O43852	CALU
Q9NY74	ETAA1
Q9BV86	NTMT1
P57071	PRDM15
Q9UNX3	RPL26L1
Q5VYV7	SLX4IP
P68363	TUBA1B
Q06730	ZNF33A
Q15428	SF3A2
O60814	HIST1H2BK
P57053	H2BFS
O75475	PSIP1
Q68E01	INTS3
Q13595	TRA2A
Q9ULG1	INO80
O75643	SNRNP200
O14647	CHD2
Q9H334	FOXP1
Q9BUQ8	DDX23
Q03468	ERCC6
Q8N8K9	KIAA1958
Q96GY3	LIN37
Q14498	RBM39
P61313	RPL15
Q12800	TFCP2
P19484	TFEB
Q14814	MEF2D
Q9BQG0	MYBBP1A
Q6ZRI6	C15orf39
O75419	CDC45
Q14207	NPAT
P62851	RPS25
P62701	RPS4X
Q9UBE0	SAE1
Q9Y4A5	TRRAP
Q6ZU65	UBN2
O95625	ZBTB11
P11940	PABPC1
P17861	XBP1
Q96JP5	ZFP91
Q8IYH5	ZZZ3
P13639	EEF2
P08729	KRT7
P61160	ACTR2
O60583	CCNT2
Q9HAW4	CLSPN
Q16527	CSRP2
Q9UBU7	DBF4
Q6PJP8	DCLRE1A
Q9UJW0	DCTN4
O00571	DDX3X
P14921	ETS1
Q6PIW4	FIGNL1
Q14103	HNRNPD
Q8WVV9	HNRNPLL
Q96GA3	LTV1
Q9Y383	LUC7L2
Q9Y6D9	MAD1L1
Q96G25	MED8
Q9BU76	MMTAG2
P49321	NASP
Q9H3P2	NELFA
Q8NCF5	NFATC2IP
Q9Y314	NOSIP
Q9Y5B6	PAXBP1
P62937	PPIA
Q9UNP9	PPIE
P25787	PSMA2
P28066	PSMA5
P27694	RPA1
Q9H6T3	RPAP3
Q5VWQ0	RSBN1
Q07955	SRSF1
Q9Y2Z0	SUGT1
P21675	TAF1
Q96J01	THOC3
Q8WZ42	TTN
O94782	USP1
O96028	WHSC1
Q9H0D6	XRN2
Q8NF64	ZMIZ2
P52747	ZNF143
Q15697	ZNF174
Q6NUN9	ZNF746
Q969V6	MKL1
Q8IWX8	CHERP
Q9UJX2	CDC23
Q9H8V3	ECT2
Q86Z02	HIPK1
Q86VM9	ZC3H18
Q4VC05	BCL7A
Q969X6	CIRH1A
Q8WYQ5	DGCR8
P28698	MZF1
P52756	RBM5
Q9GZR2	REXO4
P53814	SMTN
Q9H2G4	TSPYL2
Q8IWA0	WDR75
P29373	CRABP2
Q16665	HIF1A
O95365	ZBTB7A
Q9H0G5	NSRP1
P08235	NR3C2
Q92786	PROX1
O15350	TP73
Q9NVI1	FANCI
Q9ULX9	MAFF
Q9UQ35	SRRM2
Q8NI27	THOC2
Q8NAF0	ZNF579
Q9Y3T9	NOC2L
Q5UIP0	RIF1
Q00610	CLTC
Q9H8E8	CSRP2BP
P16403	HIST1H1C
Q05BQ5	MBTD1
Q92878	RAD50
Q9NY61	AATF
Q96QE3	ATAD5
Q96B23	C18orf25
P26641	EEF1G
Q9UK61	FAM208A
Q4VC44	FLYWCH1
Q16658	FSCN1
Q7LBC6	KDM3B
O75694	NUP155
Q8N543	OGFOD1
Q9BUL5	PHF23
Q15149	PLEC
Q7Z3K3	POGZ
P18124	RPL7
P04844	RPN2
O75396	SEC22B
P62318	SNRPD3
P28347	TEAD1
Q14166	TTLL12
P26368	U2AF2
P45974	USP5
P52739	ZNF131
Q14966	ZNF638
Q8WWM7	ATXN2L
P67775	PPP2CA
Q6UB99	ANKRD11
Q9UK58	CCNL1
O75319	DUSP11
Q9NSI2	FAM207A
Q9NZI8	IGF2BP1
P46778	RPL21
P62847	RPS24
P62753	RPS6
Q8IY18	SMC5
Q15916	ZBTB6
A9YTQ3	AHRR
Q9ULX6	AKAP8L
P40227	CCT6A
Q69YH5	CDCA2
Q14687	GSE1
Q15843	NEDD8
Q92576	PHF3
Q9P2R6	RERE
Q96SB8	SMC6
P26639	TARS
P68366	TUBA4A
O94888	UBXN7
O95789	ZMYM6
P61086	UBE2K
Q9UDV7	ZNF282
Q9Y3A4	RRP7A
Q5TBB1	RNASEH2B
Q8IWY8	ZSCAN29
Q9BR61	ACBD6
P30566	ADSL
Q7Z2E3	APTX
Q9C0K0	BCL11B
Q8N999	C12orf29
Q14781	CBX2
Q96JG6	CCDC132
O00311	CDC7
Q14019	COTL1
Q53ET0	CRTC2
P21291	CSRP1
Q9Y2R4	DDX52
Q15398	DLGAP5
Q9NZJ0	DTL
Q7Z309	FAM122B
Q14192	FHL2
Q9UKD1	GMEB2
Q9HD26	GOPC
Q9Y5Q8	GTF3C5
Q8NCD3	HJURP
Q8NI77	KIF18A
Q9UNF1	MAGED2
Q9NYP9	MIS18A
Q9ULH7	MKL2
Q92802	N4BP2L2
Q15003	NCAPH
Q7Z628	NET1
Q96L73	NSD1
Q96KB5	PBK
Q96HC4	PDLIM5
P09884	POLA1
Q9UBT6	POLK
O15355	PPM1G
O43663	PRC1
Q8WWY3	PRPF31
Q5JSZ5	PRRC2B
Q9NTZ6	RBM12
Q9H9A7	RMI1
Q5VTR2	RNF20
Q9BY42	RTFDC1
O75446	SAP30
Q5VWG9	TAF3
Q9UGI8	TES
Q9H0U9	TSPYL1
Q6IBS0	TWF2
Q9NRR5	UBQLN4
Q14119	VEZF1
Q9NW82	WDR70
Q9Y2L8	ZKSCAN5
O95201	ZNF205
P17036	ZNF3
A6NFI3	ZNF316
Q9UID6	ZNF639
Q8N720	ZNF655
Q8NCA9	ZNF784
Q9NRE2	TSHZ2
O00327	ARNTL
Q96G28	CFAP36
Q9NUU7	DDX19A
P10243	MYBL1
Q8NG27	PJA1
Q9Y5S9	RBM8A
Q96C92	SDCCAG3
Q4FZB7	SUV420H1
Q9UPT9	USP22
Q86UZ6	ZBTB46
Q13526	PIN1
P49716	CEBPD
P18847	ATF3
P36508	ZNF76
P55060	CSE1L
Q9BQE3	TUBA1C
Q92610	ZNF592
Q99829	CPNE1
Q9H0S4	DDX47
B4DEB1	H3F3A
B4DEB1	H3F3A;H3F3B
P42704	LRPPRC
Q9UQE7	SMC3
Q15906	VPS72
Q6PL18	ATAD2
Q9H0A0	NAT10
Q15022	SUZ12
P0C0S8	HIST1H2AG;HIST1H2AI;HIST1H2AK;HIST1H2AL;HIST1H2AM
P18669	PGAM1
P35869	AHR
P07355	ANXA2
Q6VMQ6	ATF7IP
Q9H972	C14orf93
O60716	CTNND1
P17812	CTPS1
Q9NPF5	DMAP1
P60981	DSTN
P60228	EIF3E
P15036	ETS2
P51114	FXR1
Q13283	G3BP1
Q13823	GNL2
P21266	GSTM3
Q8WUA4	GTF3C2
Q71DI3	HIST2H3A;HIST2H3C;HIST2H3D
P55795	HNRNPH2
O14686	KMT2D
P52292	KPNA2
P49916	LIG3
O95232	LUC7L3
Q76FK4	NOL8
P15559	NQO1
Q9NZT2	OGFR
O15294	OGT
O43175	PHGDH
P19387	POLR2C
O00231	PSMD11
Q96PZ0	PUS7
P62826	RAN
Q96I25	RBM17
P18754	RCC1
Q8IZ40	RCOR2
P49207	RPL34
P04843	RPN1
P62244	RPS15A
Q149N8	SHPRH
Q9UIU6	SIX4
Q15758	SLC1A5
P62314	SNRPD1
P28290	SSFA2
Q15554	TERF2
P68371	TUBB4B
Q9NUA8	ZBTB40
O15014	ZNF609
Q9UEG4	ZNF629
P51587	BRCA2
P47755	CAPZA2
Q16543	CDC37
P67870	CSNK2B
Q05D32	CTDSPL2
A2AJT9	CXorf23
Q9NV06	DCAF13
Q56NI9	ESCO2
Q8TEQ6	GEMIN5
Q5T3I0	GPATCH4
P16104	H2AFX
P58876	HIST1H2BD
Q14527	HLTF
O95251	KAT7
Q03252	LMNB2
Q9UPN3	MACF1
Q03111	MLLT1
Q9BY77	POLDIP3
P30154	PPP2R1B
P84098	RPL19
Q8IWZ8	SUGP1
Q14241	TCEB3
Q9NYL9	TMOD3
Q32P41	TRMT5
P58317	ZNF121
O14628	ZNF195
A2RRD8	ZNF320
Q96IR2	ZNF845
O75534	CSDE1
Q9BQ39	DDX50
Q9H147	DNTTIP1
P32519	ELF1
P06733	ENO1
Q9UN86	G3BP2
Q15652	JMJD1C
Q15648	MED1
O15381	NVL
P15259	PGAM2
P46776	RPL27A
Q5JTH9	RRP12
Q8IX01	SUGP2
Q04726	TLE3
Q9Y6I4	USP3
Q9NQZ2	UTP3
Q9HCK0	ZBTB26
O95125	ZNF202
P43268	ETV4
O75030	MITF
P23527	HIST1H2BO
P24666	ACP1
P55263	ADK
Q6IQ32	ADNP2
Q02040	AKAP17A
Q9H165	BCL11A
Q8N9M1	C19orf47
P42574	CASP3
Q9UEE9	CFDP1
P14854	COX6B1
Q14247	CTTN
Q92564	DCUN1D4
O00148	DDX39A
Q9NY93	DDX56
Q14562	DHX8
Q92782	DPF1
Q8IV48	ERI1
P24522	GADD45A
Q9H4A5	GOLPH3L
Q12766	HMGXB3
P17482	HOXB9
O43248	HOXC11
Q9UKS7	IKZF2
Q9UHH9	IP6K2
Q13352	ITGB3BP
Q8WYK2	JDP2
Q6NYC1	JMJD6
Q9Y546	LRRC42
Q3MHD2	LSM12
O75444	MAF
O75586	MED6
Q14680	MELK
Q8TE76	MORC4
Q9UKX7	NUP50
Q9NP74	PALMD
Q5TA31	RNF187
O60942	RNGTT
Q96NL0	RUNDC3B
O43151	TET3
Q9P016	THYN1
P14373	TRIM27
Q86T82	USP37
Q15007	WTAP
P98170	XIAP
Q96K21	ZFYVE19
P15622	ZNF250
Q14586	ZNF267
Q9H4Z2	ZNF335
Q8TD17	ZNF398
Q96ME7	ZNF512
Q9H707	ZNF552
Q8N184	ZNF567
Q9ULD9	ZNF608
Q9Y462	ZNF711
P10242	MYB
Q2QGD7	ZXDC
O43823	AKAP8
Q9BQ04	RBM4B
P63261	ACTG1
Q86VP6	CAND1
P41091	EIF2S3
Q04446	GBE1
Q9Y5Q9	GTF3C3
Q9UKN8	GTF3C4
P84243	H3F3B
Q9H583	HEATR1
P41252	IARS
O95373	IPO7
P17535	JUND
Q14739	LBR
Q8WVC0	LEO1
Q68DK7	MSL1
P35579	MYH9
P08651	NFIC
Q6KC79	NIPBL
Q8IZL8	PELP1
P61026	RAB10
P05141	SLC25A5
Q7KZ85	SUPT6H
O15260	SURF4
P62995	TRA2B
O75691	UTP20
Q8NI36	WDR36
O96006	ZBED1
Q6NXE6	ARMC6
Q92889	ERCC4
P38646	HSPA9
P25789	PSMA4
Q96EK4	THAP11
P17010	ZFX
P38606	ATP6V1A
Q14137	BOP1
P35659	DEK
Q9BQ52	ELAC2
Q9BXW9	FANCD2
P33992	MCM5
P00558	PGK1
Q9NZI7	UBP1
Q15911	ZFHX3
P16615	ATP2A2
Q15542	TAF5
Q8NFC6	BOD1L1
Q96NJ6	ZFP3
P14550	AKR1A1
Q92688	ANP32B
P09525	ANXA4
Q9NR48	ASH1L
Q8IZT6	ASPM
Q9BRD0	BUD13
P52907	CAPZA1
P78371	CCT2
P49368	CCT3
P49715	CEBPA
P49759	CLK1
Q6UX04	CWC27
Q9P0U4	CXXC1
P09622	DLD
Q9NRR4	DROSHA
Q66K89	E4F1
Q5VYK3	ECM29
O15371	EIF3D
Q9UQ84	EXO1
Q5HYJ3	FAM76B
Q9HAH7	FBRS
Q02790	FKBP4
P35637	FUS
P49915	GMPS
P28799	GRN
Q9Y2K7	KDM2A
Q8N9T8	KRI1
P07195	LDHB
O95243	MBD4
Q7L2J0	MEPCE
P19105	MYL12A
P60660	MYL6
Q96HR8	NAF1
Q8IXH7	NELFCD
Q8WTT2	NOC3L
Q9BSC4	NOL10
Q13416	ORC2
Q8N7H5	PAF1
Q8NDF8	PAPD5
P49585	PCYT1A
Q86TG7	PEG10
Q8NDX5	PHC3
A8MW92	PHF20L1
P54278	PMS2
Q8NDT2	RBM15B
P46063	RECQL
Q5W0B1	RNF219
E7ESE0	RPL9
E7ESE0	RPL9;RPL9P7;RPL9P8;RPL9P9
P62277	RPS13
Q9GZR1	SENP6
Q9H788	SH2D4A
Q12824	SMARCB1
Q9NTJ3	SMC4
Q9Y3F4	STRAP
Q9UNE7	STUB1
O75486	SUPT3H
Q16594	TAF9
Q12788	TBL3
Q9NQB0	TCF7L2
Q96PN7	TRERF1
Q15645	TRIP13
Q8WWH5	TRUB1
Q99598	TSNAX
Q9H3M7	TXNIP
Q96PU4	UHRF2
P22415	USF1
Q92995	USP13
Q9GZL7	WDR12
Q9GZS3	WDR61
Q92618	ZNF516
Q96K58	ZNF668
Q9H5H4	ZNF768
Q6IQ21	ZNF770
O43309	ZSCAN12
P17040	ZSCAN20
P19544	WT1
Q9NYV4	CDK12
O14646	CHD1
Q9UKJ3	GPATCH8
P49773	HINT1
Q09472	EP300
Q6NS38	ALKBH2
Q5VTE6	ANGEL2
Q8N8R7	ARL14EP
O15511	ARPC5
Q76L83	ASXL2
Q13901	C1D
Q9BWL3	C1orf43
Q99741	CDC6
Q96AV8	E2F7
Q969F1	GTF3C6
Q8NEZ4	KMT2C
Q96PV6	LENG8
Q8IUF8	MINA
Q9P1Y6	PHRF1
Q96B01	RAD51AP1
Q9UBZ9	REV1
O15541	RNF113A
Q99496	RNF2
O95926	SYF2
Q9BTF0	THUMPD2
Q9BWF2	TRAIP
O60293	ZFC3H1
Q99676	ZNF184
Q9Y3M9	ZNF337
Q6P1L6	ZNF343
Q9H8G1	ZNF430
Q8WV37	ZNF480
Q08ER8	ZNF543
Q8TD23	ZNF675
Q7L2R6	ZNF765
Q96BV0	ZNF775
Q68DI1	ZNF776
P0CJ79	ZNF888
P10073	ZSCAN22
Q8N4C6	NIN
Q9UHB7	AFF4
O95433	AHSA1
P52895	AKR1C2
Q05682	CALD1
P20810	CAST
Q92879	CELF1
Q9P0M6	H2AFY2
Q6PKG0	LARP1
Q9Y520	PRRC2C
P42696	RBM34
P62841	RPS15
P37802	TAGLN2
Q15369	TCEB1
P60174	TPI1
Q8NCN2	ZBTB34
P13682	ZNF35
Q96GD4	AURKB
Q9C0J9	BHLHE41
P24941	CDK2
O95644	NFATC1
Q08499	PDE4D
P26447	S100A4
Q9UPN6	SCAF8
Q6EEV6	SUMO4
Q9BZK7	TBL1XR1
Q00653	NFKB2
Q5TEC6	HIST2H3PS2
Q0VDD8	DNAH14
Q96E39	RBMXL1
Q9NPA5	ZFP64
O43529	CHST10
Q92917	GPKOW
Q6EMB2	TTLL5
P05204	HMGN2
Q92597	NDRG1
Q9NSQ0	RRP7BP
Q9H2X6	HIPK2
Q13363	CTBP1
Q01826	SATB1
P40337	VHL
Q8WYP5	AHCTF1
P42330	AKR1C3
P25705	ATP5A1
Q71F23	CENPU
Q92989	CLP1
P99999	CYCS
Q16531	DDB1
Q86Y56	DNAAF5
P31689	DNAJA1
Q96KQ7	EHMT2
Q9Y262	EIF3L
Q9UNN5	FAF1
Q5VWN6	FAM208B
Q14697	GANAB
P0C0S5	H2AFZ
Q96ST2	IWS1
Q14974	KPNB1
Q14566	MCM6
O14880	MGST3
O94776	MTA2
P55209	NAP1L1
Q29RF7	PDS5A
Q02809	PLOD1
P49643	PRIM2
Q99460	PSMD1
Q13200	PSMD2
O60216	RAD21
P54136	RARS
Q5VT52	RPRD2
P28702	RXRB
Q00325	SLC25A3
P11166	SLC2A1
Q08AF3	SLFN5
O75494	SRSF10
P51571	SSR4
Q8N3U4	STAG2
P27105	STOM
Q9NZ01	TECR
P02786	TFRC
P57088	TMEM33
O14980	XPO1
P61158	ACTR3
O15145	ARPC3
Q8WXE1	ATRIP
Q9UIF8	BAZ2B
P49761	CLK3
P10909	CLU
P02511	CRYAB
Q96GQ7	DDX27
P28715	ERCC5
O95677	EYA4
Q96PZ2	FAM111A
Q06546	GABPA
O95983	MBD3
Q13310	PABPC4
P22234	PAICS
Q9BVI0	PHF20
P47712	PLA2G4A
P49721	PSMB2
Q9Y4C8	RBM19
O75676	RPS6KA4
Q14683	SMC1A
P84103	SRSF3
Q13247	SRSF6
P50502	ST13
Q86UV5	USP48
Q9UBQ0	VPS29
O95696	BRD1
Q92793	CREBBP
Q92499	DDX1
P10768	ESD
P62495	ETF1
O75367	H2AFY
P46940	IQGAP1
Q15046	KARS
P00338	LDHA
P11498	PC
Q14738	PPP2R5D
P40429	RPL13A
Q01105	SET
Q96DI7	SNRNP40
Q01082	SPTBN1
P29401	TKT
P06753	TPM3
Q9P2D1	CHD7
P07814	EPRS
Q92754	TFAP2C
Q96RU2	USP28
Q13426	XRCC4
Q96JB5	CDK5RAP3
Q99878	HIST1H2AJ
Q9H992	MARCH7
Q86YI8	PHF13
O15391	YY2
Q15928	ZNF141
Q8N4W9	ZNF808
Q9NRN7	AASDHPPT
Q9H9F9	ACTR5
Q5TGY3	AHDC1
Q6P6C2	ALKBH5
Q8TCU4	ALMS1
P39687	ANP32A
P50995	ANXA11
P07741	APRT
Q8N6T3	ARFGAP1
Q68CP9	ARID2
Q9NVM9	ASUN
P18850	ATF6
Q9H6U6	BCAS3
Q8N655	C10orf12
Q01518	CAP1
O95400	CD2BP2
Q96GN5	CDCA7L
P50750	CDK9
Q9NXV6	CDKN2AIP
Q92674	CENPI
Q8TD26	CHD6
Q8N2M8	CLASRP
Q9Y696	CLIC4
Q9BQ75	CMSS1
Q5TA45	CPSF3L
Q8N684	CPSF7
P68400	CSNK2A1
O14529	CUX2
Q10586	DBP
Q9BTE7	DCUN1D5
Q92466	DDB2
Q13206	DDX10
Q86XP3	DDX42
Q8TDD1	DDX54
Q96DF8	DGCR14
Q9Y6K1	DNMT3A
Q5VTE0	EEF1A1P5
O00418	EEF2K
O75821	EIF3G
Q6SJ93	FAM111B
Q6UWZ7	FAM175A
Q9HCM7	FBRSL1
Q13642	FHL1
P85037	FOXK1
P02794	FTH1
Q8TAK5	GABPB2
Q10471	GALNT2
Q92908	GATA6
P31150	GDI1
O76003	GLRX3
Q8IXQ4	GPALPP1
Q9NWQ4	GPATCH2L
Q9UQL6	HDAC5
Q8WUI4	HDAC7
Q99879	HIST1H2BM
Q01581	HMGCS1
P00492	HPRT1
Q9BTL4	IER2
Q9NQS7	INCENP
Q6IE81	JADE1
Q2VIQ3	KIF4B
P07942	LAMB1
Q4G0J3	LARP7
Q14847	LASP1
P48059	LIMS1
Q93052	LPP
Q9BXY0	MAK16
Q16539	MAPK14
Q8NE86	MCU
Q8N108	MIER1
P40692	MLH1
P55197	MLLT10
Q14764	MVP
Q8TAT5	NEIL3
P48681	NES
Q16236	NFE2L2
Q96MY1	NOL4L
P22736	NR4A1
P46459	NSF
Q9UHK0	NUFIP1
Q9Y5N6	ORC6
Q96FW1	OTUB1
P32242	OTX1
Q9NR12	PDLIM7
Q9BRX2	PELO
O15212	PFDN6
P35080	PFN2
Q8IXK0	PHC2
O75151	PHF2
Q7RTV0	PHF5A
Q10713	PMPCA
P54277	PMS1
Q15165	PON2
Q13427	PPIG
Q13356	PPIL2
Q12972	PPP1R8
Q5VV67	PPRC1
P30041	PRDX6
P54646	PRKAA2
Q8NAV1	PRPF38A
P25786	PSMA1
Q8TAA3	PSMA8
O95758	PTBP3
Q96N64	PWWP2A
Q9H0H5	RACGAP1
Q9Y388	RBMX2
O94761	RECQL4
P18077	RPL35A
P61513	RPL37A
Q96P16	RPRD1A
P0CW22	RPS17L
P63220	RPS21
Q9P2E9	RRBP1
O43159	RRP8
O43818	RRP9
Q13761	RUNX3
Q6SPF0	SAMD1
O14828	SCAMP3
P57059	SIK1
P84022	SMAD3
O95149	SNUPN
O60493	SNX3
Q8WXA9	SREK1
Q8NEF9	SRFBP1
O76094	SRP72
O95630	STAMBP
P51692	STAT5B
Q92804	TAF15
Q969P6	TOP1MT
Q92547	TOPBP1
P13693	TPT1
Q8WV44	TRIM41
Q6PID6	TTC33
P33981	TTK
Q9NPG3	UBN1
O15213	WDR46
Q6RFH5	WDR74
Q9H967	WDR76
P30291	WEE1
Q9Y6X8	ZHX2
Q63HK3	ZKSCAN2
Q9UJ78	ZMYM5
P52741	ZNF134
O60281	ZNF292
Q96PQ6	ZNF317
Q9H9D4	ZNF408
Q9NWS9	ZNF446
Q6ZN55	ZNF574
Q5VV52	ZNF691
Q6ZMS7	ZNF783
Q3KP31	ZNF791
P51523	ZNF84
P0CJ78	ZNF865
P10412	HIST1H1E
Q92794	KAT6A
Q6NWY9	PRPF40B
P17035	ZNF28
Q02386	ZNF45
O15013	ARHGEF10
Q03989	ARID5A
Q66PJ3	ARL6IP4
Q8WUD4	CCDC12
Q12834	CDC20
Q00535	CDK5
Q9BZJ0	CRNKL1
Q9UNQ2	DIMT1
O43491	EPB41L2
P84090	ERH
Q6PCT2	FBXL19
Q9UKT4	FBXO5
O95872	GPANK1
Q8NBZ0	INO80E
Q9NX58	LYAR
Q9BQ69	MACROD1
Q8IYA7	MKX
Q9UKD2	MRTO4
Q7Z6M4	MTERF4
Q96JS3	PGBD1
Q96NU1	SAMD11
Q14493	SLBP
Q9BSV6	TSEN34
O95409	ZIC2
Q9UII5	ZNF107
Q8N7M2	ZNF283
Q96HQ0	ZNF419
Q7Z7K2	ZNF467
P17097	ZNF7
Q16587	ZNF74
P98169	ZXDB
O15265	ATXN7
P35520	CBS
P28324	ELK4
P58012	FOXL2
Q96QD9	FYTTD1
P10914	IRF1
Q9Y5W3	KLF2
Q8IZQ8	MYOCD
Q9HAZ2	PRDM16
Q9NSC2	SALL1
Q96EB6	SIRT1
P17019	ZNF708
P31749	AKT1
Q02078	MEF2A
Q8NE71	ABCF1
P53396	ACLY
O95573	ACSL3
P54886	ALDH18A1
P63010	AP2B1
Q8NFD5	ARID1B
P05023	ATP1A1
P06576	ATP5B
Q99700	ATXN2
Q6PJG6	BRAT1
Q9H8M2	BRD9
Q9ULD4	BRPF3
P35613	BSG
Q7L1Q6	BZW1
Q8WUQ7	CACTIN
P50991	CCT4
Q8NBJ5	COLGALT1
P53621	COPA
P53618	COPB1
P31327	CPS1
Q9BTC0	DIDO1
Q9Y295	DRG1
Q13627	DYRK1A
P20042	EIF2S2
Q99613	EIF3C
Q96L91	EP400
P15311	EZR
P57678	GEMIN4
P52655	GTF2A1
Q9Y5Z7	HCFC2
Q00341	HDLBP
P62807	HIST1H2BC;HIST1H2BE;HIST1H2BF;HIST1H2BG;HIST1H2BI
Q16778	HIST2H2BE
Q92598	HSPH1
Q99661	KIF2C
Q16719	KYNU
P56192	MARS
P26038	MSN
P11586	MTHFD1
Q14938	NFIX
Q9H6R4	NOL6
Q92621	NUP205
Q02218	OGDH
P55809	OXCT1
Q8IV76	PASD1
Q96AQ6	PBXIP1
P08559	PDHA1
O15067	PFAS
Q9H814	PHAX
O14744	PRMT5
P51665	PSMD7
Q15269	PWP2
P32322	PYCR1
Q07020	RPL18
P35268	RPL22
P62888	RPL30
P05386	RPLP1
Q92541	RTF1
O15027	SEC16A
Q9UHD8	SEPT9
Q15393	SF3B3
Q96ST3	SIN3A
O75182	SIN3B
Q9BWU0	SLC4A1AP
Q01650	SLC7A5
P09661	SNRPA1
Q00796	SORD
Q05519	SRSF11
Q01130	SRSF2
Q8TCJ2	STT3B
P17987	TCP1
P19532	TFE3
Q9UBB9	TFIP11
Q12931	TRAP1
Q7Z2T5	TRMT1L
O95071	UBR5
Q70CQ2	USP34
Q93008	USP9X
Q7Z5K2	WAPAL
Q9HAV4	XPO5
P62258	YWHAE
Q96KR1	ZFR
O00154	ACOT7
Q562R1	ACTBL2
Q9Y4X0	AMMECR1
Q4VCS5	AMOT
Q5TH69	ARFGEF3
Q9NVP2	ASF1B
Q13557	CAMK2D
Q8IVM0	CCDC50
Q8WWK9	CKAP2
Q96DG6	CMBL
Q14240	EIF4A2
Q04637	EIF4G1
Q6IA86	ELP2
Q13322	GRB10
Q16777	HIST2H2AC
P34931	HSPA1L
Q9Y6M1	IGF2BP2
P11717	IGF2R
Q9NVR0	KLHL11
Q03164	KMT2A
O00629	KPNA4
P13647	KRT5
Q6KB66	KRT80
P78386	KRT85
Q16787	LAMA3
P55268	LAMB2
Q12912	LRMP
P48163	ME1
Q86XI2	NCAPG2
Q8NFH4	NUP37
Q9UPP1	PHF8
Q13492	PICALM
Q96T60	PNKP
Q99575	POP1
P78406	RAE1
P23921	RRM1
Q9H2G2	SLK
Q92925	SMARCD2
Q8N0X7	SPG20
Q68D10	SPTY2D1
P19623	SRM
Q13061	TRDN
O60287	URB1
O75467	ZNF324
Q9Y5A6	ZSCAN21
Q03701	CEBPZ
Q9HAZ1	CLK4
Q8WYA6	CTNNBL1
P22102	GART
Q92616	GCN1L1
P34932	HSPA4
Q96GX5	MASTL
Q8WV22	NSMCE1
P35658	NUP214
P07737	PFN1
P00491	PNP
P48556	PSMD8
P78346	RPP30
P60866	RPS20
P06703	S100A6
P55735	SEC13
P50454	SERPINH1
Q8NB90	SPATA5
Q9UM00	TMCO1
Q9NXH9	TRMT1
P67809	YBX1
Q8N1W2	ZNF710
P49748	ACADVL
Q9BYV9	BACH2
Q9UQ80	PA2G4
Q8IX07	ZFPM1
P78563	ADARB1
O95081	AGFG2
Q12904	AIMP1
Q02952	AKAP12
Q9Y2D5	AKAP2
P17516	AKR1C4
Q15699	ALX1
Q9P227	ARHGAP23
O95817	BAG3
P80723	BASP1
Q86UU0	BCL9L
Q9BUT1	BDH2
Q7L4P6	BEND5
Q7Z569	BRAP
Q15059	BRD3
Q10589	BST2
P41223	BUD31
C9JLR9	C11orf95
Q9NWW7	C2orf42
Q5JPI3	C3orf38
Q9NZ63	C9orf78
Q9BWC9	CCDC106
Q9H0I3	CCDC113
Q9P1Z9	CCDC180
Q8N715	CCDC185
Q96MW1	CCDC43
Q9P031	CCDC59
Q9BR77	CCDC77
Q567U6	CCDC93
P20273	CD22
Q9Y5K6	CD2AP
P30305	CDC25B
O60508	CDC40
Q9BWT1	CDCA7
P11802	CDK4
Q9H211	CDT1
Q9H3R5	CENPH
Q9P209	CEP72
Q9UL16	CFAP45
Q9BUX1	CHAC1
Q8WUH1	CHURC1
Q86X95	CIR1
Q8IY22	CMIP
Q99439	CNN2
P61923	COPZ1
P33240	CSTF2
P07711	CTSL
Q9H467	CUEDC2
Q9NXE8	CWC25
Q9H5V9	CXorf56
Q6NSI4	CXorf57
Q8N8A6	DDX51
Q5T1V6	DDX59
Q5TB30	DEPDC1
Q8TE73	DNAH5
Q7Z7J5	DPPA2
Q9BVC3	DSCC1
Q8N5C7	DTWD1
Q6P1R4	DUS1L
P28562	DUSP1
Q56P03	EAPP
Q9UH73	EBF1
O14602	EIF1AY
Q9Y282	ERGIC3
Q96EK7	FAM120B
Q96E09	FAM122A
Q3B820	FAM161A
Q9NX38	FAM206A
Q9NP50	FAM60A
P35555	FBN1
P35556	FBN2
P09038	FGF2
Q13643	FHL3
Q13451	FKBP5
Q12946	FOXF1
Q9UPW0	FOXJ3
Q9C009	FOXQ1
Q70Z53	FRA10AC1
Q9C0B1	FTO
P21217	FUT3
Q9UM11	FZR1
Q06547	GABPB1
P23769	GATA2
Q8WUU5	GATAD1
P48507	GCLM
Q9UJY4	GGA2
Q9Y248	GINS2
Q9NZM4	GLTSCR1
O14775	GNB5
O00461	GOLIM4
Q9BQ67	GRWD1
Q13888	GTF2H2
Q13889	GTF2H3
O96004	HAND1
O14929	HAT1
Q7Z353	HDX
Q9BQA5	HINFP
Q9H422	HIPK3
Q93079	HIST1H2BH
P26583	HMGB2
P04035	HMGCR
Q9UGU5	HMGXB4
O43593	HR
Q9NWB7	IFT57
Q9UKT9	IKZF3
Q9NP60	IL1RAPL2
Q13418	ILK
Q9C086	INO80B
Q9NVR2	INTS10
O43187	IRAK2
Q9H9L3	ISG20L2
P06756	ITGAV
P05556	ITGB1
O95965	ITGBL1
A0AUZ9	KANSL1L
Q9H3R0	KDM4C
Q9P2E2	KIF17
P10721	KIT
Q13118	KLF10
A5PL33	KRBA1
Q13751	LAMB3
Q32MZ4	LRRFIP1
Q9NQ29	LUC7L
Q7L5Y9	MAEA
Q9HAY2	MAGEF1
P46734	MAP2K3
P52564	MAP2K6
P27361	MAPK3
Q8N884	MB21D1
Q96EZ8	MCRS1
Q9NVC6	MED17
Q9HBH9	MKNK2
P55198	MLLT6
Q9HAP2	MLXIP
Q9BWK5	MRI
P20585	MSH3
P28360	MSX1
Q96DY7	MTBP
P49914	MTHFS
P58546	MTPN
Q9P2K5	MYEF2
P24844	MYL9
Q9NPC7	MYNN
Q92614	MYO18A
O75113	N4BP1
P41227	NAA10
Q6IBW4	NCAPH2
Q16718	NDUFA5
O43920	NDUFS5
P19838	NFKB1
P55769	NHP2L1
Q9HBL8	NMRAL1
Q9UNW9	NOVA2
Q96P11	NSUN5
Q9Y266	NUDC
P52948	NUP98
O15460	P4HA2
Q9BWT3	PAPOLG
O95453	PARN
Q8N3A8	PARP8
Q9BYE7	PCGF6
Q9Y6V0	PCLO
Q9NYT0	PLEK2
Q9HB19	PLEKHA2
O60664	PLIN3
Q8TF01	PNISR
P06746	POLB
Q9NR33	POLE4
P52434	POLR2H
Q08752	PPID
Q9Y3C6	PPIL1
P30153	PPP2R1A
O75626	PRDM1
P41743	PRKCI
P14314	PRKCSH
O43172	PRPF4
Q5THK1	PRR14L
P28062	PSMB8
Q96PU8	QKI
Q9H974	QTRTD1
Q9UJ41	RABGEF1
O43502	RAD51C
P13631	RARG
Q96IZ5	RBM41
Q96PM5	RCHY1
Q15293	RCN1
Q9P2K3	RCOR3
Q04206	RELA
P40937	RFC5
Q6PCD5	RFWD3
O75792	RNASEH2A
Q9Y508	RNF114
Q9UBS8	RNF14
Q5VTB9	RNF220
O76064	RNF8
Q6DKI1	RPL7L1
P42677	RPS27
Q9UHA3	RSL24D1
Q9Y2G9	SBNO2
Q96GD3	SCMH1
A1X283	SH3PXD2B
Q96BD8	SKA1
P63208	SKP1
Q9ULF5	SLC39A10
O00193	SMAP
Q6STE5	SMARCD3
Q9H7B4	SMYD3
Q6IEG0	SNRNP48
Q9UN79	SOX13
Q9H6I2	SOX17
Q8N0Z3	SPICE1
Q14159	SPIDR
Q56A73	SPIN4
Q8NCJ5	SPRYD3
O43805	SSNA1
P42229	STAT5A
Q8NEM7	SUPT20H
O75529	TAF5L
P49848	TAF6
Q15545	TAF7
P20226	TBP
Q15370	TCEB2
P10646	TFPI
Q9NVV9	THAP1
Q7Z6K1	THAP5
Q96MW7	TIGD1
O75663	TIPRL
Q96EY4	TMA16
Q9Y2S6	TMA7
Q15785	TOMM34
Q9UI30	TRMT112
Q6ZSZ6	TSHZ1
Q8N0Z6	TTC5
P51965	UBE2E1
P61088	UBE2N
Q92890	UFD1L
Q9BRU9	UTP23
O95292	VAPB
A8MV65	VGLL3
Q9UHQ7	WBP5
Q9H5J0	ZBTB3
P10074	ZBTB48
Q8IWT0	ZBTB8OS
Q5D1E8	ZC3H12A
Q8N5P1	ZC3H8
Q8N567	ZCCHC9
Q86UP3	ZFHX4
Q9UJL9	ZFP69B
Q9UJU3	ZNF112
P52736	ZNF133
P17017	ZNF14
P52746	ZNF142
P17020	ZNF16
Q2M3W8	ZNF181
Q13398	ZNF211
Q9UK13	ZNF221
Q9NZL3	ZNF224
Q86WZ6	ZNF227
Q14588	ZNF234
Q16600	ZNF239
Q9BRH9	ZNF251
P17031	ZNF26
Q14584	ZNF266
Q14593	ZNF273
Q2VY69	ZNF284
Q96RE9	ZNF300
Q9NR11	ZNF302
Q9HCX3	ZNF304
Q9P2F9	ZNF319
Q6U7Q0	ZNF322
Q6AW86	ZNF324B
Q9Y3S2	ZNF330
Q9NQX6	ZNF331
Q86Y25	ZNF354C
Q53GI3	ZNF394
Q8NF99	ZNF397
P51814	ZNF41
Q8TAQ5	ZNF420
Q9BUY5	ZNF426
Q9C0F3	ZNF436
Q8TAF7	ZNF461
Q8WTR7	ZNF473
Q5JVG2	ZNF484
O60304	ZNF500
Q6P280	ZNF529
Q6NX49	ZNF544
[truncated: 2,064 more rows]
