# Supplementary material for: BioE3 identifies specific substrates of ubiquitin E3 ligases
Source: Nat Commun. 2023 Nov 23;14:7656. doi: 10.1038/s41467-023-43326-8 (PMC10667490; doi:10.1038/s41467-023-43326-8)
Supplement: Supplementary file 5 — Supplementary Data 2 [file 41467_2023_43326_MOESM5_ESM.xlsx]

## Sheet: GO RNF4
source	term_name	term_id	highlighted	adjusted_p_value	negative_log10_of_adjusted_p_value	term_size	query_size	intersection_size	effective_domain_size	intersections
GO:MF	nucleic acid binding	GO:0003676	true	1.12234e-18	17.9499	5483	169	105	20171	Q8N257,P35221,Q9Y2X3,Q969T9,Q92522,Q02880,P52701,Q8TAQ2,P78347,Q9UQE7,Q99459,P35251,Q14683,Q08211,Q96PU4,Q96T58,P09429,P82979,Q9P0M6,Q16531,O75475,Q96S55,P49790,O15042,Q92922,O14980,Q8NI27,P62081,Q06265,Q92973,P46013,Q9NVI1,Q9UPN9,P49916,Q9NTJ3,Q14152,Q9H2P0,Q12888,Q7Z6Z7,Q99856,Q08J23,O14776,Q92541,Q99880,P55036,Q9NZI8,Q8WUA2,P61956,P63165,Q92878,P23396,Q99729,P40763,Q96RL1,P61088,Q9C0C9,Q9Y5B9,…
GO:MF	DNA binding	GO:0003677	false	2.70357e-14	13.5681	2526	169	64	20171	Q8N257,Q969T9,Q92522,Q02880,P52701,Q8TAQ2,P78347,Q9UQE7,Q99459,P35251,Q14683,Q08211,Q96PU4,Q96T58,P09429,P82979,Q9P0M6,Q16531,O75475,Q96S55,P49790,Q92922,P46013,Q9NVI1,Q9UPN9,P49916,Q9NTJ3,Q9H2P0,Q12888,Q7Z6Z7,Q99856,Q92541,Q99880,Q92878,P23396,Q99729,P40763,Q96RL1,P35637,P49736,O60264,Q8IWI9,P61978,P42166,P35659,Q6W2J9,Q71UI9,P05455,O75367,P19338,Q14839,P09874,P55265,P06748,Q16777,Q96T88,P39748,…
GO:MF	protein binding	GO:0005515	false	6.50696e-14	13.1866	14778	169	164	20171	Q05086,Q8N257,Q99496,P35221,Q9Y2X3,Q969T9,Q92522,P41250,Q02880,P52701,Q9UKX7,Q8TAQ2,Q86UV5,Q13617,P78347,Q9UQE7,Q99459,P35251,Q14683,Q08211,O94888,Q86VP6,Q96PU4,Q96T58,P45974,Q14676,P09429,P82979,Q9P0M6,P42566,Q9UNN5,Q16531,O75475,Q96S55,Q5UIP0,P61221,P49790,O15042,O43242,Q92922,P37837,O14980,Q8NI27,P62081,Q06265,Q92973,Q93009,Q9UHD9,Q14980,Q70CQ2,Q8IVM0,Q99615,P46013,P06454,Q96RU2,Q9NVI1,Q9UHP3,…
GO:MF	heterocyclic compound binding	GO:1901363	false	1.48057e-13	12.8296	7463	169	115	20171	Q8N257,P35221,Q9Y2X3,Q969T9,Q92522,P41250,Q02880,P52701,Q8TAQ2,P78347,Q9UQE7,Q99459,P35251,Q14683,Q08211,Q96PU4,Q96T58,P09429,P82979,Q9P0M6,Q16531,O75475,Q96S55,P61221,P49790,O15042,Q92922,O14980,Q8NI27,P62081,Q06265,Q92973,P46013,Q9NVI1,Q9UPN9,P49916,Q9NTJ3,Q14152,Q9H2P0,Q12888,Q7Z6Z7,Q99856,Q08J23,O14776,Q92541,Q99880,P55036,Q9NZI8,Q8WUA2,A0AVT1,P61956,P33176,P63165,Q92878,Q9NPD8,P23396,Q99729,…
GO:MF	organic cyclic compound binding	GO:0097159	false	3.3683e-13	12.4726	7536	169	115	20171	Q8N257,P35221,Q9Y2X3,Q969T9,Q92522,P41250,Q02880,P52701,Q8TAQ2,P78347,Q9UQE7,Q99459,P35251,Q14683,Q08211,Q96PU4,Q96T58,P09429,P82979,Q9P0M6,Q16531,O75475,Q96S55,P61221,P49790,O15042,Q92922,O14980,Q8NI27,P62081,Q06265,Q92973,P46013,Q9NVI1,Q9UPN9,P49916,Q9NTJ3,Q14152,Q9H2P0,Q12888,Q7Z6Z7,Q99856,Q08J23,O14776,Q92541,Q99880,P55036,Q9NZI8,Q8WUA2,A0AVT1,P61956,P33176,P63165,Q92878,Q9NPD8,P23396,Q99729,…
GO:MF	chromatin binding	GO:0003682	false	1.10969e-11	10.9548	594	169	29	20171	Q99496,Q969T9,Q92522,Q02880,P52701,Q8TAQ2,Q9UQE7,Q14683,Q08211,P82979,Q9P0M6,Q92922,Q9NTJ3,Q9H2P0,Q99856,Q9NPD8,P40763,Q9Y5B9,P35637,O60264,Q5VTR2,P67870,O75367,Q14839,P09874,P06748,Q06587,Q13263,Q01105
GO:MF	RNA binding	GO:0003723	false	1.59015e-11	10.7986	3122	169	67	20171	P35221,Q9Y2X3,Q92522,Q99459,Q14683,Q08211,Q96T58,P09429,P82979,O75475,O15042,O14980,Q8NI27,P62081,Q06265,Q92973,P46013,Q14152,Q7Z6Z7,Q08J23,O14776,Q92541,P55036,Q9NZI8,Q8WUA2,P61956,P63165,P23396,Q99729,P40763,P61088,Q9C0C9,Q9Y5B9,P35637,P55072,Q9Y2L1,Q7KZF4,P61978,P35659,Q5VTR2,P05455,P19338,Q13428,P51991,P09874,P55265,O76021,P06748,P50395,Q9NR30,O75150,P52597,P60900,P62258,P27816,Q13263,Q9NTZ6,…
GO:MF	enzyme binding	GO:0019899	false	3.45853e-11	10.4611	2082	169	53	20171	Q9Y2X3,Q02880,P52701,Q13617,Q08211,O94888,P09429,Q9UNN5,O14980,P62081,Q92973,Q93009,Q8IVM0,Q9NVI1,Q9UHP3,Q9BXW9,Q96GG9,P55060,Q14152,Q9UIA9,Q99460,O14776,Q92541,P61956,P63165,Q9NPD8,P23396,P40763,P61088,Q96FW1,P49736,P55072,Q6W2J9,Q5VTR2,Q04323,O95373,O75367,O75592,P19338,Q14839,P09874,P18669,Q9UBT2,P06748,P50395,Q16186,O75150,P62258,Q13263,P07195,Q8N0X7,Q9NS91,P52292
GO:MF	mRNA binding	GO:0003729	false	4.06666e-10	9.39076	368	169	22	20171	Q08211,Q96T58,Q8NI27,P62081,Q06265,Q14152,Q9NZI8,P23396,Q99729,P35637,P61978,Q5VTR2,P05455,P19338,P51991,O76021,O75150,O43390,P09651,P52272,P22626,Q12906
GO:MF	transcription factor binding	GO:0008134	false	4.40513e-10	9.35604	589	169	27	20171	Q9Y2X3,Q969T9,P78347,Q08211,O94888,Q86VP6,Q96PU4,Q96T58,P09429,Q9UNN5,O75475,Q06265,P06454,Q12888,O14776,P63165,P23396,P40763,Q6W2J9,P67870,P19338,Q14839,P09874,P06748,P52597,P60900,P54727
GO:MF	ubiquitin protein ligase binding	GO:0031625	true	5.54766e-10	9.25589	297	169	20	20171	Q13617,O94888,Q9UNN5,Q93009,Q8IVM0,Q9UHP3,Q99460,P61956,P63165,Q9NPD8,P61088,Q96FW1,P55072,Q5VTR2,Q04323,O75150,P62258,Q13263,Q8N0X7,Q9NS91
GO:MF	ubiquitin-like protein ligase binding	GO:0044389	false	1.64461e-09	8.78394	315	169	20	20171	Q13617,O94888,Q9UNN5,Q93009,Q8IVM0,Q9UHP3,Q99460,P61956,P63165,Q9NPD8,P61088,Q96FW1,P55072,Q5VTR2,Q04323,O75150,P62258,Q13263,Q8N0X7,Q9NS91
GO:MF	ubiquitin-like protein binding	GO:0032182	true	1.17182e-08	7.93114	116	169	13	20171	O94888,P45974,Q9UNN5,Q9UHP3,Q96GG9,Q5TDH0,P61088,Q96FW1,Q04323,Q9UBT2,Q16186,Q9UNZ2,P54727
GO:MF	DNA-binding transcription factor binding	GO:0140297	false	1.19319e-08	7.92329	482	169	23	20171	Q969T9,P78347,Q08211,O94888,Q96PU4,Q96T58,P09429,Q9UNN5,O75475,Q06265,P06454,Q12888,O14776,P23396,P40763,Q6W2J9,P67870,P19338,Q14839,P09874,P06748,P60900,P54727
GO:MF	histone binding	GO:0042393	false	4.21476e-08	7.37523	257	169	17	20171	P52701,Q8TAQ2,Q96PU4,Q92922,P06454,Q12888,Q96RL1,P49736,O60264,P49321,P35659,Q5VTR2,O95373,Q14839,P06748,Q96T88,Q01105
GO:MF	ubiquitin-like protein transferase activity	GO:0019787	true	4.94069e-08	7.30621	470	169	22	20171	Q05086,Q99496,Q13617,Q96PU4,Q9UPN9,Q7Z6Z7,P61956,Q9NPD8,P61088,Q9C0C9,Q6W2J9,Q5VTR2,O75592,Q8IWV7,O75150,Q96T88,Q16763,Q06587,Q13263,Q9UMS4,Q9NS91,Q5VTB9
GO:MF	ubiquitin-protein transferase activity	GO:0004842	false	1.14481e-07	6.94127	444	169	21	20171	Q05086,Q99496,Q13617,Q96PU4,Q9UPN9,Q7Z6Z7,Q9NPD8,P61088,Q9C0C9,Q6W2J9,Q5VTR2,O75592,Q8IWV7,O75150,Q96T88,Q16763,Q06587,Q13263,Q9UMS4,Q9NS91,Q5VTB9
GO:MF	ubiquitin binding	GO:0043130	false	3.92568e-07	6.40609	97	169	11	20171	O94888,P45974,Q9UNN5,Q9UHP3,Q5TDH0,P61088,Q96FW1,Q04323,Q16186,Q9UNZ2,P54727
GO:MF	RNA polymerase II-specific DNA-binding transcription factor binding	GO:0061629	false	8.07998e-07	6.09259	354	169	18	20171	Q969T9,P78347,Q08211,O94888,Q96PU4,Q96T58,P09429,Q9UNN5,Q06265,Q12888,O14776,P40763,P67870,Q14839,P09874,P06748,P60900,P54727
GO:MF	mRNA 3'-UTR binding	GO:0003730	false	8.36984e-07	6.07728	104	169	11	20171	P62081,Q06265,Q9NZI8,P35637,Q5VTR2,P51991,O76021,O75150,P09651,P22626,Q12906
GO:MF	protein-containing complex binding	GO:0044877	false	1.83542e-06	5.73626	1304	169	34	20171	P35221,Q9Y2X3,Q92522,P52701,Q8TAQ2,Q13617,Q9UQE7,Q14683,Q08211,P09429,Q16531,P61221,Q92922,Q14980,P33176,P23396,Q99729,Q9Y5B9,O60264,P55072,Q7KZF4,Q04323,O75367,Q14839,P09874,P06748,Q16186,O14654,O75150,P62258,Q16763,P54727,Q9NS91,P08670
GO:MF	damaged DNA binding	GO:0003684	false	6.35388e-06	5.19696	72	169	9	20171	P52701,P09429,Q16531,Q12888,P23396,P09874,P39748,P54727,Q9NS91
GO:MF	polyubiquitin modification-dependent protein binding	GO:0031593	false	1.48191e-05	4.82918	56	169	8	20171	P42566,Q9UHD9,P55036,Q96RL1,P55072,Q04323,P54727,Q9NS91
GO:MF	modification-dependent protein binding	GO:0140030	false	1.94873e-05	4.71025	174	169	12	20171	P52701,P42566,Q9UHD9,Q12888,P55036,Q96RL1,P55072,Q04323,O75367,Q96T88,P54727,Q9NS91
GO:MF	ATP-dependent activity, acting on DNA	GO:0008094	true	4.89625e-05	4.31014	120	169	10	20171	Q02880,P52701,Q9UQE7,P35251,Q08211,Q96S55,Q92878,P49736,O60264,Q14839
GO:MF	single-stranded DNA binding	GO:0003697	false	7.78442e-05	4.10877	126	169	10	20171	Q08211,P09429,Q9NTJ3,Q92541,Q92878,P49736,P09651,P54727,Q9NS91,P22626
GO:MF	nucleosome binding	GO:0031491	false	7.95341e-05	4.09945	69	169	8	20171	Q92522,Q8TAQ2,Q92922,Q9Y5B9,O60264,O75367,Q14839,P09874
GO:MF	catalytic activity, acting on DNA	GO:0140097	false	8.38113e-05	4.0767	239	169	13	20171	Q02880,P52701,Q9UQE7,P35251,Q08211,Q96S55,P49916,Q92878,P23396,P49736,O60264,Q14839,P39748
GO:MF	catalytic activity, acting on a nucleic acid	GO:0140640	false	0.000155963	3.80698	612	169	20	20171	P41250,Q02880,P52701,Q9UQE7,P35251,Q08211,Q96S55,Q06265,P49916,Q08J23,Q6L8Q7,Q92878,P23396,P49736,O60264,Q9Y2L1,Q7KZF4,Q14839,Q9NR30,P39748
GO:MF	molecular condensate scaffold activity	GO:0140693	true	0.000158524	3.7999	17	169	5	20171	Q9UHD9,P35637,P06748,P09651,P22626
GO:MF	chromatin DNA binding	GO:0031490	false	0.000516022	3.28733	119	169	9	20171	Q969T9,Q92522,Q8TAQ2,Q08211,Q9P0M6,Q92922,P40763,O75367,Q14839
GO:MF	ubiquitin protein ligase activity	GO:0061630	false	0.000519353	3.28454	328	169	14	20171	Q05086,Q99496,Q96PU4,Q7Z6Z7,Q9C0C9,Q5VTR2,O75592,Q8IWV7,O75150,Q96T88,Q06587,Q9UMS4,Q9NS91,Q5VTB9
GO:MF	binding	GO:0005488	false	0.000776993	3.10958	18286	169	168	20171	Q05086,Q8N257,Q99496,P35221,Q06210,Q9Y2X3,Q969T9,Q92522,P41250,Q02880,P52701,Q9UKX7,Q8TAQ2,Q86UV5,Q13617,P78347,Q9UQE7,Q99459,P35251,Q14683,Q08211,O94888,Q86VP6,Q96PU4,Q96T58,P45974,Q14676,P09429,P82979,Q9P0M6,P42566,Q9UNN5,Q16531,O75475,Q96S55,Q5UIP0,P61221,P49790,O15042,O43242,Q92922,P37837,O14980,Q8NI27,P62081,Q06265,Q92973,Q93009,Q9UHD9,Q14980,Q70CQ2,Q8IVM0,Q99615,P46013,P06454,Q96RU2,Q9NVI1,…
GO:MF	ubiquitin-like protein ligase activity	GO:0061659	false	0.000795539	3.09934	340	169	14	20171	Q05086,Q99496,Q96PU4,Q7Z6Z7,Q9C0C9,Q5VTR2,O75592,Q8IWV7,O75150,Q96T88,Q06587,Q9UMS4,Q9NS91,Q5VTB9
GO:MF	ATP-dependent activity	GO:0140657	false	0.000897042	3.04719	563	169	18	20171	Q02880,P52701,Q9UQE7,P35251,Q14683,Q08211,Q96S55,Q9NTJ3,A0AVT1,P33176,Q92878,P49736,O60264,P55072,P17980,Q14839,Q9UBT2,Q9NR30
GO:MF	transcription coregulator activity	GO:0003712	true	0.00136925	2.86352	521	169	17	20171	Q05086,Q969T9,Q8TAQ2,Q08211,Q96T58,P09429,O75475,Q92922,Q12888,Q99856,O14776,P35637,Q7KZF4,Q6W2J9,Q5VTR2,P06748,Q13263
GO:MF	nucleocytoplasmic carrier activity	GO:0140142	true	0.00334267	2.47591	30	169	5	20171	O14980,Q92973,P55060,Q9UIA9,P52292
GO:MF	ATP hydrolysis activity	GO:0016887	false	0.00384253	2.41538	336	169	13	20171	Q9UQE7,P35251,Q14683,Q08211,Q96S55,Q9NTJ3,P33176,Q92878,O60264,P55072,P17980,Q14839,Q9NR30
GO:MF	supercoiled DNA binding	GO:0097100	true	0.00407652	2.38971	5	169	3	20171	P09429,O75475,P23396
GO:MF	transcription coactivator activity	GO:0003713	false	0.00470055	2.32785	291	169	12	20171	Q05086,Q969T9,Q8TAQ2,Q08211,P09429,O75475,Q92922,O14776,P35637,Q5VTR2,P06748,Q13263
GO:MF	cysteine-type deubiquitinase activity	GO:0004843	true	0.00491549	2.30843	118	169	8	20171	Q86UV5,P45974,Q93009,Q70CQ2,Q96RU2,Q9UHP3,Q96G74,Q96FW1
GO:MF	deubiquitinase activity	GO:0101005	false	0.00667952	2.17525	123	169	8	20171	Q86UV5,P45974,Q93009,Q70CQ2,Q96RU2,Q9UHP3,Q96G74,Q96FW1
GO:MF	telomeric DNA binding	GO:0042162	true	0.0097513	2.01094	37	169	5	20171	Q12888,Q92878,P19338,P09651,P22626
GO:MF	ubiquitin-like protein conjugating enzyme binding	GO:0044390	false	0.0111531	1.95261	38	169	5	20171	Q96GG9,O14776,P23396,Q9UBT2,O75150
GO:MF	nucleosomal DNA binding	GO:0031492	false	0.012707	1.89596	39	169	5	20171	Q92522,Q8TAQ2,Q92922,O75367,Q14839
GO:MF	identical protein binding	GO:0042802	false	0.0140387	1.85267	2086	169	36	20171	P35221,P41250,Q99459,Q96S55,P49790,Q9UHD9,Q5TDH0,Q99856,O14776,P55036,P33176,Q92878,P40763,P35637,P55072,P17980,P61978,Q5VTR2,P67870,O75592,P19338,P09874,P06748,Q9NR30,O75150,Q03252,P62258,Q96T88,P07195,Q9UMS4,P61289,P09651,Q9NS91,P22626,P31943,P08670
GO:MF	ubiquitin-like protein peptidase activity	GO:0019783	false	0.0146807	1.83325	137	169	8	20171	Q86UV5,P45974,Q93009,Q70CQ2,Q96RU2,Q9UHP3,Q96G74,Q96FW1
GO:MF	structural constituent of chromatin	GO:0030527	true	0.0162284	1.78973	101	169	7	20171	Q8N257,Q92522,Q9P0M6,Q99880,Q71UI9,O75367,Q16777
GO:MF	catalytic activity, acting on a protein	GO:0140096	false	0.0289609	1.53819	2335	169	38	20171	Q05086,Q99496,Q86UV5,Q13617,Q96PU4,P45974,Q93009,Q70CQ2,Q96RU2,Q9UHP3,Q9UPN9,Q96G74,Q5TDH0,Q7Z6Z7,Q8WUA2,A0AVT1,P61956,Q9NPD8,P61088,Q9C0C9,Q96FW1,Q6W2J9,Q5VTR2,P67870,O75592,Q8IWV7,P09874,Q9UBT2,O75150,P60900,Q96T88,Q16763,Q06587,Q13263,Q9UMS4,P00558,Q9NS91,Q5VTB9
GO:MF	protein heterodimerization activity	GO:0046982	true	0.035452	1.45036	357	169	12	20171	Q8N257,Q02880,Q9UQE7,Q14683,Q9P0M6,Q99880,Q71UI9,O75367,Q13428,Q9UBT2,Q16777,P62258
GO:MF	mRNA 5'-UTR binding	GO:0048027	false	0.043971	1.35683	26	169	4	20171	P62081,Q9NZI8,P19338,O76021
GO:BP	cellular macromolecule metabolic process	GO:0044260	true	5.7973e-35	34.2368	3263	168	99	21128	Q05086,Q06210,Q92522,P41250,Q02880,P52701,Q8TAQ2,Q86UV5,Q13617,Q9UQE7,Q99459,P35251,Q14683,Q08211,O94888,Q96PU4,P45974,Q14676,P09429,P82979,Q9UNN5,Q16531,Q96S55,Q5UIP0,P61221,O43242,Q92922,O14980,P62081,Q06265,Q93009,Q9UHD9,Q70CQ2,Q96RU2,Q9NVI1,Q9UHP3,P49916,Q9BXW9,Q7Z5K2,Q9Y5A7,Q14152,Q99460,Q9UNS2,Q12888,Q7Z6Z7,Q08J23,Q92541,Q6L8Q7,P55036,Q9NZI8,A0AVT1,P61956,P63165,Q92878,Q9NPD8,P23396,Q99729,…
GO:BP	DNA metabolic process	GO:0006259	false	3.88377e-24	23.4107	1054	168	52	21128	Q92522,Q02880,P52701,Q8TAQ2,Q9UQE7,Q99459,P35251,Q14683,Q08211,Q96PU4,Q14676,P09429,Q9UNN5,Q16531,Q96S55,Q5UIP0,Q92922,Q93009,Q96RU2,Q9NVI1,P49916,Q9BXW9,Q7Z5K2,Q12888,Q7Z6Z7,P63165,Q92878,Q9NPD8,P23396,Q99729,Q96RL1,P61088,Q96FW1,Q9Y5B9,P35637,P49736,O60264,P55072,P49321,P35659,P09874,P06748,Q96T88,P39748,Q13263,Q01105,Q9UMS4,P09651,P54727,Q9NS91,P22626,P52292
GO:BP	DNA repair	GO:0006281	false	9.06341e-24	23.0427	591	168	41	21128	P52701,Q8TAQ2,Q9UQE7,Q99459,P35251,Q14683,Q08211,Q14676,P09429,Q16531,Q96S55,Q5UIP0,Q92922,Q93009,Q96RU2,Q9NVI1,P49916,Q9BXW9,Q12888,Q7Z6Z7,P63165,Q92878,Q9NPD8,P23396,Q96RL1,P61088,Q96FW1,Q9Y5B9,P35637,P49736,O60264,P55072,P35659,P09874,P06748,Q96T88,P39748,Q13263,Q9UMS4,P54727,Q9NS91
GO:BP	cellular macromolecule catabolic process	GO:0044265	false	1.049e-22	21.9792	1030	168	50	21128	Q05086,Q86UV5,Q13617,Q08211,O94888,P45974,Q9UNN5,Q16531,O43242,Q92922,O14980,P62081,Q06265,Q93009,Q9UHD9,Q70CQ2,Q96RU2,Q9UHP3,Q9Y5A7,Q99460,Q9UNS2,Q7Z6Z7,Q08J23,Q6L8Q7,P55036,Q9NZI8,A0AVT1,P61956,P63165,Q99729,P35637,P55072,P17980,Q9Y2L1,Q7KZF4,Q5VTR2,Q04323,P05455,Q8IWV7,P06748,Q16186,O75150,Q9UNZ2,P60900,Q96T88,Q16763,P39748,P54727,P52272,P08670
GO:BP	regulation of nitrogen compound metabolic process	GO:0051171	false	4.24257e-22	21.3724	5724	168	110	21128	Q05086,Q99496,Q969T9,Q92522,Q02880,P52701,Q8TAQ2,P78347,Q9UQE7,Q99459,P35251,Q08211,Q86VP6,Q96T58,P45974,P09429,P82979,Q9P0M6,Q9UNN5,Q16531,O75475,Q96S55,Q5UIP0,P61221,O43242,Q92922,O14980,P62081,Q06265,Q93009,Q9UHD9,P06454,Q9NVI1,Q9UHP3,Q9UPN9,P49916,Q9BXW9,Q7Z5K2,Q96GG9,Q9Y5A7,Q99460,Q9H2P0,Q9UNS2,Q12888,Q7Z6Z7,Q99856,Q08J23,O14776,Q92541,Q6L8Q7,Q9NZI8,Q8WUA2,P61956,P63165,Q92878,P23396,Q99729,…
GO:BP	regulation of primary metabolic process	GO:0080090	false	4.83677e-21	20.3154	5882	168	110	21128	Q05086,Q99496,Q969T9,Q92522,Q02880,P52701,Q8TAQ2,P78347,Q9UQE7,Q99459,P35251,Q08211,Q86VP6,Q96T58,P45974,P09429,P82979,Q9P0M6,Q9UNN5,Q16531,O75475,Q96S55,Q5UIP0,P61221,O43242,Q92922,O14980,P62081,Q06265,Q93009,Q9UHD9,P06454,Q9NVI1,Q9UHP3,Q9UPN9,P49916,Q9BXW9,Q7Z5K2,Q96GG9,Q9Y5A7,Q99460,Q9H2P0,Q9UNS2,Q12888,Q7Z6Z7,Q99856,Q08J23,O14776,Q92541,Q6L8Q7,Q9NZI8,Q8WUA2,P61956,P63165,Q92878,P23396,Q99729,…
GO:BP	macromolecule catabolic process	GO:0009057	false	3.06967e-20	19.5129	1391	168	54	21128	Q05086,Q86UV5,Q13617,Q08211,O94888,P45974,Q9UNN5,Q16531,O43242,Q92922,O14980,P62081,Q06265,Q93009,Q9UHD9,Q70CQ2,Q96RU2,Q9UHP3,Q9Y5A7,Q99460,Q9UNS2,Q5TDH0,Q7Z6Z7,Q08J23,Q6L8Q7,P55036,Q9NZI8,A0AVT1,P61956,P63165,Q99729,P35637,P55072,P17980,Q9Y2L1,Q7KZF4,Q5VTR2,Q04323,P05455,O75592,Q8IWV7,P06748,Q16186,O75150,Q9UNZ2,P60900,Q96T88,Q16763,P39748,Q9UMS4,P61289,P54727,P52272,P08670
GO:BP	cellular response to DNA damage stimulus	GO:0006974	false	5.7901e-20	19.2373	881	168	44	21128	P52701,Q8TAQ2,Q9UQE7,Q99459,P35251,Q14683,Q08211,Q14676,P09429,Q16531,Q96S55,Q5UIP0,Q92922,Q93009,Q96RU2,Q9NVI1,P49916,Q9BXW9,Q9UNS2,Q12888,Q7Z6Z7,A0AVT1,P63165,Q92878,Q9NPD8,P23396,Q96RL1,P61088,Q96FW1,Q9Y5B9,P35637,P49736,O60264,P55072,P61978,P35659,P09874,P06748,Q96T88,P39748,Q13263,Q9UMS4,P54727,Q9NS91
GO:BP	regulation of macromolecule metabolic process	GO:0060255	false	1.73189e-18	17.7615	6851	168	115	21128	Q05086,Q99496,Q06210,Q969T9,Q92522,Q02880,P52701,Q8TAQ2,P78347,Q9UQE7,Q99459,P35251,Q08211,Q86VP6,Q96T58,P45974,P09429,P82979,Q9P0M6,Q9UNN5,Q16531,O75475,Q96S55,Q5UIP0,P61221,O43242,Q92922,O14980,P62081,Q06265,Q93009,Q9UHD9,P06454,Q9NVI1,Q9UHP3,Q9UPN9,Q96G74,P49916,Q9BXW9,Q7Z5K2,Q96GG9,Q9Y5A7,Q99460,Q9H2P0,Q9UNS2,Q12888,Q7Z6Z7,Q99856,Q08J23,O14776,Q92541,Q6L8Q7,Q9NZI8,Q8WUA2,P61956,P63165,Q92878,…
GO:BP	protein modification by small protein conjugation or removal	GO:0070647	false	8.43567e-18	17.0739	1052	168	45	21128	Q05086,Q99496,Q86UV5,Q13617,Q86VP6,Q96PU4,P45974,Q16531,P62081,Q93009,Q70CQ2,Q96RU2,Q9NVI1,Q9UHP3,Q9UPN9,Q96G74,Q96GG9,Q9Y5A7,Q9UNS2,Q7Z6Z7,A0AVT1,P61956,P63165,Q9NPD8,P23396,Q96RL1,P61088,Q9C0C9,Q96FW1,P55072,Q6W2J9,Q5VTR2,Q04323,O75592,Q8IWV7,Q9UBT2,P06748,O75150,Q96T88,Q16763,Q06587,Q13263,Q9UMS4,Q9NS91,Q5VTB9
GO:BP	proteolysis involved in protein catabolic process	GO:0051603	false	6.204e-17	16.2073	799	168	39	21128	Q05086,Q86UV5,Q13617,O94888,P45974,Q9UNN5,Q16531,O43242,Q92922,O14980,P62081,Q93009,Q9UHD9,Q70CQ2,Q96RU2,Q9UHP3,Q9Y5A7,Q99460,Q9UNS2,Q5TDH0,Q7Z6Z7,P55036,A0AVT1,P61956,P63165,P55072,P17980,Q5VTR2,Q04323,Q8IWV7,Q16186,O75150,Q9UNZ2,P60900,Q96T88,Q16763,Q9UMS4,P61289,P54727
GO:BP	modification-dependent macromolecule catabolic process	GO:0043632	false	8.75771e-17	16.0576	713	168	37	21128	Q05086,Q86UV5,Q13617,O94888,P45974,Q9UNN5,Q16531,O43242,Q92922,O14980,P62081,Q06265,Q93009,Q9UHD9,Q70CQ2,Q96RU2,Q9UHP3,Q9Y5A7,Q99460,Q9UNS2,Q7Z6Z7,P55036,A0AVT1,P61956,P63165,P55072,P17980,Q5VTR2,Q04323,Q8IWV7,Q16186,O75150,Q9UNZ2,P60900,Q96T88,Q16763,P54727
GO:BP	ubiquitin-dependent protein catabolic process	GO:0006511	false	2.66659e-16	15.574	691	168	36	21128	Q05086,Q86UV5,Q13617,O94888,P45974,Q9UNN5,Q16531,O43242,Q92922,O14980,P62081,Q93009,Q9UHD9,Q70CQ2,Q96RU2,Q9UHP3,Q9Y5A7,Q99460,Q9UNS2,Q7Z6Z7,P55036,A0AVT1,P61956,P63165,P55072,P17980,Q5VTR2,Q04323,Q8IWV7,Q16186,O75150,Q9UNZ2,P60900,Q96T88,Q16763,P54727
GO:BP	regulation of metabolic process	GO:0019222	false	3.46231e-16	15.4606	7386	168	116	21128	Q05086,Q99496,Q06210,Q969T9,Q92522,Q02880,P52701,Q8TAQ2,P78347,Q9UQE7,Q99459,P35251,Q08211,Q86VP6,Q96T58,P45974,P09429,P82979,Q9P0M6,Q9UNN5,Q16531,O75475,Q96S55,Q5UIP0,P61221,O43242,Q92922,O14980,P62081,Q06265,Q93009,Q9UHD9,P06454,Q9NVI1,Q9UHP3,Q9UPN9,Q96G74,P49916,Q9BXW9,Q7Z5K2,Q96GG9,Q9Y5A7,Q99460,Q9H2P0,Q9UNS2,Q12888,Q7Z6Z7,Q99856,Q08J23,O14776,Q92541,Q6L8Q7,Q9NZI8,Q8WUA2,P61956,P63165,Q92878,…
GO:BP	modification-dependent protein catabolic process	GO:0019941	false	4.25773e-16	15.3708	701	168	36	21128	Q05086,Q86UV5,Q13617,O94888,P45974,Q9UNN5,Q16531,O43242,Q92922,O14980,P62081,Q93009,Q9UHD9,Q70CQ2,Q96RU2,Q9UHP3,Q9Y5A7,Q99460,Q9UNS2,Q7Z6Z7,P55036,A0AVT1,P61956,P63165,P55072,P17980,Q5VTR2,Q04323,Q8IWV7,Q16186,O75150,Q9UNZ2,P60900,Q96T88,Q16763,P54727
GO:BP	regulation of protein metabolic process	GO:0051246	false	2.05308e-15	14.6876	2560	168	65	21128	Q05086,Q969T9,Q08211,P45974,P09429,P82979,Q9UNN5,Q16531,Q5UIP0,P61221,O43242,Q92922,O14980,P62081,Q06265,Q93009,Q9UHD9,Q9NVI1,Q9UHP3,Q96GG9,Q9Y5A7,Q99460,Q9H2P0,Q9UNS2,Q7Z6Z7,Q92541,Q6L8Q7,Q9NZI8,Q8WUA2,P61956,P63165,Q92878,P23396,P40763,P61088,Q9C0C9,Q96FW1,O60264,P55072,P17980,Q9Y2L1,P35659,Q6W2J9,Q5VTR2,P67870,Q04323,O95373,O75367,O75592,P19338,Q13428,P55265,Q9UBT2,P06748,Q16186,Q9NR30,O75150,…
GO:BP	regulation of nucleobase-containing compound metabolic process	GO:0019219	false	3.09588e-15	14.5092	4097	168	83	21128	Q05086,Q99496,Q969T9,Q92522,Q02880,P52701,Q8TAQ2,P78347,Q9UQE7,Q99459,P35251,Q08211,Q86VP6,Q96T58,P09429,P82979,Q9P0M6,Q9UNN5,O75475,Q96S55,Q5UIP0,P61221,Q92922,Q06265,Q93009,P06454,Q9UPN9,P49916,Q9BXW9,Q7Z5K2,Q9H2P0,Q12888,Q99856,Q08J23,O14776,Q92541,Q6L8Q7,Q9NZI8,Q8WUA2,P61956,P63165,Q92878,P23396,Q99729,P40763,Q96RL1,P61088,Q96FW1,Q9Y5B9,P35637,P49736,O60264,P55072,Q8IWI9,P17980,Q9Y2L1,P61978,…
GO:BP	protein modification by small protein conjugation	GO:0032446	false	4.29838e-15	14.3667	903	168	39	21128	Q05086,Q99496,Q13617,Q86VP6,Q96PU4,P45974,Q16531,P62081,Q93009,Q9NVI1,Q9UPN9,Q96GG9,Q9Y5A7,Q9UNS2,Q7Z6Z7,A0AVT1,P61956,P63165,Q9NPD8,P23396,P61088,Q9C0C9,Q96FW1,P55072,Q6W2J9,Q5VTR2,Q04323,O75592,Q8IWV7,Q9UBT2,P06748,O75150,Q96T88,Q16763,Q06587,Q13263,Q9UMS4,Q9NS91,Q5VTB9
GO:BP	protein metabolic process	GO:0019538	false	4.3035e-15	14.3662	5482	168	97	21128	Q05086,Q99496,Q06210,Q969T9,P41250,Q86UV5,Q13617,Q08211,O94888,Q86VP6,Q96PU4,P45974,P09429,P82979,Q9UNN5,Q16531,Q5UIP0,P61221,O43242,Q92922,O14980,P62081,Q06265,Q93009,Q9UHD9,Q70CQ2,Q96RU2,Q9NVI1,Q9UHP3,Q9UPN9,Q96G74,Q96GG9,Q9Y5A7,Q14152,Q99460,Q9H2P0,Q9UNS2,Q5TDH0,Q7Z6Z7,Q92541,Q6L8Q7,P55036,Q9NZI8,Q8WUA2,A0AVT1,P61956,P63165,Q92878,Q9NPD8,P23396,P40763,Q96RL1,P61088,Q9C0C9,Q96FW1,P35637,O60264,…
GO:BP	cellular response to stress	GO:0033554	false	4.6353e-15	14.3339	1941	168	56	21128	P35221,P52701,Q8TAQ2,Q9UQE7,Q99459,P35251,Q14683,Q08211,Q14676,P09429,Q9UNN5,Q16531,Q96S55,Q5UIP0,Q92922,Q93009,Q9UHD9,Q99615,Q96RU2,Q9NVI1,Q9UHP3,P49916,Q9BXW9,Q9UNS2,Q12888,Q7Z6Z7,Q9NZI8,A0AVT1,P63165,Q92878,Q9NPD8,P23396,Q96RL1,P61088,Q96FW1,Q9Y5B9,P35637,P49736,O60264,P55072,P61978,P35659,Q04323,P09874,O76021,P06748,P62258,Q96T88,P39748,Q13263,Q9UMS4,P00558,P09651,P54727,P52272,Q9NS91
GO:BP	proteasomal protein catabolic process	GO:0010498	false	3.56406e-14	13.4481	526	168	30	21128	Q13617,O94888,P45974,Q9UNN5,Q16531,O43242,Q92922,O14980,Q93009,Q9UHD9,Q9UHP3,Q9Y5A7,Q99460,Q5TDH0,Q7Z6Z7,P55036,P61956,P63165,P55072,P17980,Q04323,Q8IWV7,Q16186,O75150,Q9UNZ2,P60900,Q16763,Q9UMS4,P61289,P54727
GO:BP	regulation of cellular metabolic process	GO:0031323	false	4.03314e-14	13.3944	5653	168	97	21128	Q05086,Q99496,Q969T9,Q92522,Q02880,P52701,Q8TAQ2,P78347,Q9UQE7,Q99459,P35251,Q08211,Q86VP6,Q96T58,P45974,P09429,P82979,Q9P0M6,Q9UNN5,Q16531,O75475,Q96S55,Q5UIP0,P61221,Q92922,O14980,P62081,Q06265,Q93009,Q9UHD9,P06454,Q9UPN9,P49916,Q9BXW9,Q7Z5K2,Q9Y5A7,Q9H2P0,Q12888,Q99856,Q08J23,O14776,Q92541,Q6L8Q7,Q9NZI8,Q8WUA2,P61956,P63165,Q92878,P23396,Q99729,P40763,Q96RL1,P61088,Q96FW1,Q9Y5B9,P35637,P49736,…
GO:BP	regulation of DNA metabolic process	GO:0051052	false	5.67486e-14	13.246	535	168	30	21128	Q92522,P52701,Q8TAQ2,Q9UQE7,Q08211,P09429,Q9UNN5,Q96S55,Q5UIP0,Q92922,Q93009,P49916,Q7Z5K2,Q12888,Q92878,P23396,Q99729,Q96RL1,P61088,Q96FW1,P35637,P49736,O60264,P35659,P09874,P06748,Q13263,P09651,P22626,P52292
GO:BP	protein catabolic process	GO:0030163	false	6.0267e-14	13.2199	1031	168	40	21128	Q05086,Q86UV5,Q13617,O94888,P45974,Q9UNN5,Q16531,O43242,Q92922,O14980,P62081,Q93009,Q9UHD9,Q70CQ2,Q96RU2,Q9UHP3,Q9Y5A7,Q99460,Q9UNS2,Q5TDH0,Q7Z6Z7,P55036,A0AVT1,P61956,P63165,P55072,P17980,Q5VTR2,Q04323,O75592,Q8IWV7,Q16186,O75150,Q9UNZ2,P60900,Q96T88,Q16763,Q9UMS4,P61289,P54727
GO:BP	organic substance catabolic process	GO:1901575	false	9.61599e-14	13.017	2148	168	57	21128	Q05086,Q86UV5,Q13617,Q08211,O94888,P45974,Q9UNN5,Q16531,O43242,Q92922,O14980,P62081,Q06265,Q93009,Q9UHD9,Q70CQ2,Q96RU2,Q9UHP3,Q9Y5A7,Q99460,Q9UNS2,Q5TDH0,Q7Z6Z7,Q08J23,Q6L8Q7,P55036,Q9NZI8,A0AVT1,P61956,P63165,Q99729,P40763,P35637,P55072,P17980,Q9Y2L1,Q7KZF4,Q5VTR2,Q04323,P05455,O75592,Q8IWV7,P18669,P06748,Q16186,O75150,Q9UNZ2,P60900,Q96T88,Q16763,P39748,Q9UMS4,P00558,P61289,P54727,P52272,P08670
GO:BP	protein ubiquitination	GO:0016567	false	6.59651e-13	12.1807	830	168	35	21128	Q05086,Q99496,Q13617,Q86VP6,Q96PU4,P45974,Q16531,P62081,Q93009,Q9NVI1,Q9UPN9,Q96GG9,Q9Y5A7,Q7Z6Z7,A0AVT1,Q9NPD8,P23396,P61088,Q9C0C9,Q96FW1,P55072,Q6W2J9,Q5VTR2,Q04323,O75592,Q8IWV7,P06748,O75150,Q96T88,Q16763,Q06587,Q13263,Q9UMS4,Q9NS91,Q5VTB9
GO:BP	positive regulation of nitrogen compound metabolic process	GO:0051173	false	1.24084e-12	11.9063	3154	168	68	21128	Q05086,Q969T9,Q02880,Q8TAQ2,P78347,Q99459,P35251,Q08211,Q86VP6,P45974,P09429,Q9UNN5,Q16531,O75475,Q5UIP0,Q92922,Q06265,Q93009,Q9UHD9,P06454,Q9NVI1,Q96GG9,Q9Y5A7,Q9H2P0,Q12888,Q7Z6Z7,Q99856,O14776,Q92541,Q6L8Q7,Q9NZI8,P61956,P63165,Q92878,P23396,Q99729,P40763,Q96RL1,P61088,Q9Y5B9,P35637,O60264,P55072,Q8IWI9,P17980,Q9Y2L1,P61978,P35659,Q5VTR2,P67870,O75592,P19338,Q14839,P09874,Q9UBT2,P06748,Q16186,…
GO:BP	positive regulation of macromolecule metabolic process	GO:0010604	false	8.85003e-12	11.0531	3540	168	71	21128	Q05086,Q969T9,Q02880,Q8TAQ2,P78347,Q99459,P35251,Q08211,Q86VP6,P45974,P09429,Q9UNN5,Q16531,O75475,Q5UIP0,Q92922,P62081,Q06265,Q93009,Q9UHD9,P06454,Q9NVI1,Q96GG9,Q9Y5A7,Q9H2P0,Q12888,Q7Z6Z7,Q99856,O14776,Q92541,Q6L8Q7,Q9NZI8,P61956,P63165,Q92878,P23396,Q99729,P40763,Q96RL1,P61088,Q9Y5B9,P35637,O60264,P55072,Q8IWI9,P17980,Q9Y2L1,P61978,P35659,Q5VTR2,P67870,O75367,O75592,P19338,Q14839,P09874,P55265,…
GO:BP	regulation of catabolic process	GO:0009894	false	2.38385e-11	10.6227	992	168	36	21128	Q05086,Q08211,P45974,P09429,Q9UNN5,Q16531,O43242,Q92922,O14980,P62081,Q06265,Q93009,Q9UHD9,Q9UHP3,Q9Y5A7,Q99460,Q08J23,Q6L8Q7,Q9NZI8,P61956,P63165,Q99729,P40763,P35637,P55072,P17980,Q9Y2L1,Q04323,O75592,P18669,P06748,O75150,P61289,P54727,P52272,P08670
GO:BP	organonitrogen compound metabolic process	GO:1901564	false	2.96778e-11	10.5276	6538	168	100	21128	Q05086,Q99496,Q06210,Q969T9,P41250,Q86UV5,Q13617,Q08211,O94888,Q86VP6,Q96PU4,P45974,P09429,P82979,Q9UNN5,Q16531,Q5UIP0,P61221,O43242,Q92922,P37837,O14980,P62081,Q06265,Q93009,Q9UHD9,Q70CQ2,Q96RU2,Q9NVI1,Q9UHP3,Q9UPN9,Q96G74,Q96GG9,Q9Y5A7,Q14152,Q99460,Q9H2P0,Q9UNS2,Q5TDH0,Q7Z6Z7,Q92541,Q6L8Q7,P55036,Q9NZI8,Q8WUA2,A0AVT1,P61956,P63165,Q92878,Q9NPD8,P23396,P40763,Q96RL1,P61088,Q9C0C9,Q96FW1,P35637,…
GO:BP	cellular catabolic process	GO:0044248	false	3.08756e-11	10.5104	2138	168	53	21128	Q05086,Q86UV5,Q13617,Q08211,O94888,P45974,P09429,Q9UNN5,Q16531,O43242,Q92922,O14980,P62081,Q06265,Q93009,Q9UHD9,Q70CQ2,Q96RU2,Q9UHP3,Q9Y5A7,Q99460,Q9UNS2,Q7Z6Z7,Q08J23,Q6L8Q7,P55036,Q9NZI8,A0AVT1,P61956,P63165,Q99729,P40763,P35637,P55072,P17980,Q9Y2L1,Q7KZF4,Q5VTR2,Q04323,P05455,Q8IWV7,P18669,P06748,Q16186,O75150,Q9UNZ2,P60900,Q96T88,Q16763,P39748,P54727,P52272,P08670
GO:BP	nitrogen compound metabolic process	GO:0006807	false	3.97104e-11	10.4011	12235	168	143	21128	Q05086,Q99496,Q06210,Q9Y2X3,Q969T9,Q92522,P41250,Q02880,P52701,Q8TAQ2,Q86UV5,Q13617,P78347,Q9UQE7,Q99459,P35251,Q14683,Q08211,O94888,Q86VP6,Q96PU4,Q96T58,P45974,Q14676,P09429,P82979,Q9P0M6,Q9UNN5,Q16531,O75475,Q96S55,Q5UIP0,P61221,O15042,O43242,Q92922,P37837,O14980,Q8NI27,P62081,Q06265,Q93009,Q9UHD9,Q70CQ2,P06454,Q96RU2,Q9NVI1,Q9UHP3,Q9UPN9,Q96G74,P49916,Q9BXW9,Q7Z5K2,Q96GG9,Q9Y5A7,Q14152,Q99460,…
GO:BP	nucleocytoplasmic transport	GO:0006913	true	4.08492e-11	10.3888	330	168	22	21128	Q9UKX7,Q08211,P82979,P61221,P49790,O14980,Q8NI27,Q92973,P55060,Q9UIA9,Q08J23,P63165,P40763,O95373,P05455,P55265,P06748,P62258,Q13263,P09651,P22626,P52292
GO:BP	nuclear transport	GO:0051169	false	4.08492e-11	10.3888	330	168	22	21128	Q9UKX7,Q08211,P82979,P61221,P49790,O14980,Q8NI27,Q92973,P55060,Q9UIA9,Q08J23,P63165,P40763,O95373,P05455,P55265,P06748,P62258,Q13263,P09651,P22626,P52292
GO:BP	proteolysis	GO:0006508	false	4.10811e-11	10.3864	1787	168	48	21128	Q05086,Q86UV5,Q13617,O94888,P45974,P09429,Q9UNN5,Q16531,O43242,Q92922,O14980,P62081,Q93009,Q9UHD9,Q70CQ2,Q96RU2,Q9UHP3,Q96G74,Q9Y5A7,Q99460,Q9UNS2,Q5TDH0,Q7Z6Z7,P55036,A0AVT1,P61956,P63165,P23396,P40763,Q96RL1,Q9C0C9,Q96FW1,P55072,P17980,Q5VTR2,Q04323,Q8IWV7,P09874,Q16186,O75150,Q9UNZ2,P60900,Q96T88,Q16763,Q9UMS4,P00558,P61289,P54727
GO:BP	proteasome-mediated ubiquitin-dependent protein catabolic process	GO:0043161	false	5.09039e-11	10.2932	455	168	25	21128	Q13617,O94888,P45974,Q9UNN5,Q16531,O43242,Q92922,O14980,Q93009,Q9UHD9,Q9Y5A7,Q99460,Q7Z6Z7,P55036,P61956,P63165,P55072,P17980,Q04323,Q8IWV7,Q16186,Q9UNZ2,P60900,Q16763,P54727
GO:BP	negative regulation of nitrogen compound metabolic process	GO:0051172	false	5.63849e-11	10.2488	2401	168	56	21128	Q99496,Q92522,P52701,Q8TAQ2,P35251,Q08211,Q96T58,P09429,P82979,Q9P0M6,Q5UIP0,P61221,Q92922,P62081,Q06265,Q93009,Q9UHP3,Q9UPN9,P49916,Q7Z5K2,Q12888,Q08J23,O14776,Q92541,Q6L8Q7,Q9NZI8,P63165,Q92878,P23396,Q99729,P40763,Q96RL1,Q9C0C9,Q96FW1,P35637,O60264,Q9Y2L1,P61978,Q6W2J9,Q04323,O95373,O75367,O75592,P19338,Q14839,P09874,P55265,P06748,P62258,Q96T88,Q06587,Q13263,Q01105,P09651,P22626,Q12906
GO:BP	catabolic process	GO:0009056	false	1.30226e-10	9.8853	2609	168	58	21128	Q05086,Q86UV5,Q13617,Q08211,O94888,P45974,P09429,Q9UNN5,Q16531,O43242,Q92922,O14980,P62081,Q06265,Q93009,Q9UHD9,Q70CQ2,Q96RU2,Q9UHP3,Q9Y5A7,Q99460,Q9UNS2,Q5TDH0,Q7Z6Z7,Q08J23,Q6L8Q7,P55036,Q9NZI8,A0AVT1,P61956,P63165,Q99729,P40763,P35637,P55072,P17980,Q9Y2L1,Q7KZF4,Q5VTR2,Q04323,P05455,O75592,Q8IWV7,P18669,P06748,Q16186,O75150,Q9UNZ2,P60900,Q96T88,Q16763,P39748,Q9UMS4,P00558,P61289,P54727,P52272,…
GO:BP	nucleobase-containing compound metabolic process	GO:0006139	false	1.96741e-10	9.7061	8125	168	112	21128	Q05086,Q99496,Q06210,Q9Y2X3,Q969T9,Q92522,P41250,Q02880,P52701,Q8TAQ2,P78347,Q9UQE7,Q99459,P35251,Q14683,Q08211,Q86VP6,Q96PU4,Q96T58,Q14676,P09429,P82979,Q9P0M6,Q9UNN5,Q16531,O75475,Q96S55,Q5UIP0,P61221,O15042,Q92922,P37837,Q8NI27,P62081,Q06265,Q93009,P06454,Q96RU2,Q9NVI1,Q9UPN9,P49916,Q9BXW9,Q7Z5K2,Q9H2P0,Q12888,Q7Z6Z7,Q99856,Q08J23,O14776,Q92541,Q6L8Q7,Q9NZI8,Q8WUA2,P61956,P63165,Q92878,Q9NPD8,…
GO:BP	negative regulation of cellular metabolic process	GO:0031324	false	2.20768e-10	9.65606	2244	168	53	21128	Q99496,Q92522,P52701,Q8TAQ2,P35251,Q08211,Q96T58,P09429,P82979,Q9P0M6,Q5UIP0,P61221,Q92922,P62081,Q06265,Q93009,Q9UPN9,P49916,Q7Z5K2,Q12888,Q08J23,O14776,Q92541,Q6L8Q7,Q9NZI8,P63165,Q92878,P23396,Q99729,P40763,Q96RL1,Q96FW1,P35637,O60264,Q9Y2L1,P61978,Q6W2J9,Q04323,O95373,O75367,P19338,Q14839,P09874,P55265,P06748,P62258,Q96T88,Q06587,Q13263,Q01105,P09651,P22626,Q12906
GO:BP	nucleic acid metabolic process	GO:0090304	false	2.4204e-10	9.61611	7545	168	107	21128	Q05086,Q99496,Q9Y2X3,Q969T9,Q92522,P41250,Q02880,P52701,Q8TAQ2,P78347,Q9UQE7,Q99459,P35251,Q14683,Q08211,Q86VP6,Q96PU4,Q96T58,Q14676,P09429,P82979,Q9P0M6,Q9UNN5,Q16531,O75475,Q96S55,Q5UIP0,P61221,O15042,Q92922,Q8NI27,P62081,Q06265,Q93009,P06454,Q96RU2,Q9NVI1,Q9UPN9,P49916,Q9BXW9,Q7Z5K2,Q9H2P0,Q12888,Q7Z6Z7,Q99856,Q08J23,O14776,Q92541,Q6L8Q7,Q9NZI8,Q8WUA2,P61956,P63165,Q92878,Q9NPD8,P23396,Q99729,…
GO:BP	regulation of RNA metabolic process	GO:0051252	false	2.75159e-10	9.56042	3783	168	71	21128	Q05086,Q99496,Q969T9,Q02880,Q8TAQ2,P78347,Q99459,P35251,Q08211,Q86VP6,Q96T58,P09429,P82979,Q9P0M6,Q9UNN5,O75475,Q5UIP0,P61221,Q92922,Q06265,Q93009,P06454,Q9UPN9,Q9BXW9,Q9H2P0,Q12888,Q99856,Q08J23,O14776,Q92541,Q6L8Q7,Q9NZI8,Q8WUA2,P61956,P63165,P23396,Q99729,P40763,Q96RL1,P61088,Q9Y5B9,P35637,O60264,Q8IWI9,P17980,Q9Y2L1,P61978,P35659,Q6W2J9,Q5VTR2,O75367,P19338,Q14839,P09874,P06748,Q9NR30,P52597,…
GO:BP	negative regulation of cellular process	GO:0048523	false	3.4124e-10	9.46694	4755	168	81	21128	Q99496,P35221,Q92522,P52701,Q8TAQ2,Q99459,P35251,Q08211,Q96T58,Q14676,P09429,P82979,Q9P0M6,Q16531,Q5UIP0,P61221,P49790,Q92922,P62081,Q06265,Q93009,Q9UHD9,P06454,Q96RU2,Q9UHP3,Q9UPN9,Q96G74,P49916,Q9BXW9,Q7Z5K2,Q14152,Q9H2P0,Q12888,Q7Z6Z7,Q08J23,O14776,Q92541,Q6L8Q7,Q9NZI8,P63165,Q92878,P23396,Q99729,P40763,Q96RL1,Q9C0C9,Q96FW1,P35637,P49736,O60264,P55072,Q9Y2L1,P61978,Q6W2J9,Q5VTR2,P67870,Q04323,…
GO:BP	macromolecule metabolic process	GO:0043170	false	4.21207e-10	9.3755	12344	168	142	21128	Q05086,Q99496,Q06210,Q9Y2X3,Q969T9,Q92522,P41250,Q02880,P52701,Q8TAQ2,Q86UV5,Q13617,P78347,Q9UQE7,Q99459,P35251,Q14683,Q08211,O94888,Q86VP6,Q96PU4,Q96T58,P45974,Q14676,P09429,P82979,Q9P0M6,Q9UNN5,Q16531,O75475,Q96S55,Q5UIP0,P61221,O15042,O43242,Q92922,O14980,Q8NI27,P62081,Q06265,Q93009,Q9UHD9,Q70CQ2,P06454,Q96RU2,Q9NVI1,Q9UHP3,Q9UPN9,Q96G74,P49916,Q9BXW9,Q7Z5K2,Q96GG9,Q9Y5A7,Q14152,Q99460,Q9H2P0,…
GO:BP	positive regulation of nucleobase-containing compound metabolic process	GO:0045935	false	4.25669e-10	9.37093	2051	168	50	21128	Q05086,Q969T9,Q02880,Q8TAQ2,P78347,Q99459,P35251,Q08211,Q86VP6,P09429,Q9UNN5,O75475,Q5UIP0,Q92922,Q06265,Q93009,P06454,Q12888,Q99856,O14776,Q6L8Q7,Q9NZI8,P61956,Q92878,P23396,Q99729,P40763,Q96RL1,P61088,Q9Y5B9,P35637,O60264,P55072,Q8IWI9,P17980,Q9Y2L1,P61978,P35659,Q5VTR2,P19338,Q14839,P09874,P06748,Q9NR30,Q96T88,Q13263,Q9UMS4,P09651,P22626,Q12906
GO:BP	positive regulation of metabolic process	GO:0009893	false	7.34645e-10	9.13392	3857	168	71	21128	Q05086,Q969T9,Q02880,Q8TAQ2,P78347,Q99459,P35251,Q08211,Q86VP6,P45974,P09429,Q9UNN5,Q16531,O75475,Q5UIP0,Q92922,P62081,Q06265,Q93009,Q9UHD9,P06454,Q9NVI1,Q96GG9,Q9Y5A7,Q9H2P0,Q12888,Q7Z6Z7,Q99856,O14776,Q92541,Q6L8Q7,Q9NZI8,P61956,P63165,Q92878,P23396,Q99729,P40763,Q96RL1,P61088,Q9Y5B9,P35637,O60264,P55072,Q8IWI9,P17980,Q9Y2L1,P61978,P35659,Q5VTR2,P67870,O75367,O75592,P19338,Q14839,P09874,P55265,…
GO:BP	chromatin organization	GO:0006325	true	9.07391e-10	9.04221	665	168	28	21128	Q8N257,Q969T9,Q92522,Q8TAQ2,P09429,Q9P0M6,Q5UIP0,Q92922,P46013,Q99880,Q96RL1,Q9Y5B9,P49736,O60264,P49321,P35659,Q6W2J9,Q5VTR2,O75367,Q14839,P06748,Q9NR30,O75150,Q03252,Q96T88,Q06587,Q13263,Q01105
GO:BP	heterocycle metabolic process	GO:0046483	false	9.9495e-10	9.0022	8296	168	112	21128	Q05086,Q99496,Q06210,Q9Y2X3,Q969T9,Q92522,P41250,Q02880,P52701,Q8TAQ2,P78347,Q9UQE7,Q99459,P35251,Q14683,Q08211,Q86VP6,Q96PU4,Q96T58,Q14676,P09429,P82979,Q9P0M6,Q9UNN5,Q16531,O75475,Q96S55,Q5UIP0,P61221,O15042,Q92922,P37837,Q8NI27,P62081,Q06265,Q93009,P06454,Q96RU2,Q9NVI1,Q9UPN9,P49916,Q9BXW9,Q7Z5K2,Q9H2P0,Q12888,Q7Z6Z7,Q99856,Q08J23,O14776,Q92541,Q6L8Q7,Q9NZI8,Q8WUA2,P61956,P63165,Q92878,Q9NPD8,…
GO:BP	organonitrogen compound catabolic process	GO:1901565	false	1.10534e-09	8.9565	1386	168	40	21128	Q05086,Q86UV5,Q13617,O94888,P45974,Q9UNN5,Q16531,O43242,Q92922,O14980,P62081,Q93009,Q9UHD9,Q70CQ2,Q96RU2,Q9UHP3,Q9Y5A7,Q99460,Q9UNS2,Q5TDH0,Q7Z6Z7,P55036,A0AVT1,P61956,P63165,P55072,P17980,Q5VTR2,Q04323,O75592,Q8IWV7,Q16186,O75150,Q9UNZ2,P60900,Q96T88,Q16763,Q9UMS4,P61289,P54727
GO:BP	cellular aromatic compound metabolic process	GO:0006725	false	1.67049e-09	8.77716	8352	168	112	21128	Q05086,Q99496,Q06210,Q9Y2X3,Q969T9,Q92522,P41250,Q02880,P52701,Q8TAQ2,P78347,Q9UQE7,Q99459,P35251,Q14683,Q08211,Q86VP6,Q96PU4,Q96T58,Q14676,P09429,P82979,Q9P0M6,Q9UNN5,Q16531,O75475,Q96S55,Q5UIP0,P61221,O15042,Q92922,P37837,Q8NI27,P62081,Q06265,Q93009,P06454,Q96RU2,Q9NVI1,Q9UPN9,P49916,Q9BXW9,Q7Z5K2,Q9H2P0,Q12888,Q7Z6Z7,Q99856,Q08J23,O14776,Q92541,Q6L8Q7,Q9NZI8,Q8WUA2,P61956,P63165,Q92878,Q9NPD8,…
GO:BP	chromosome organization	GO:0051276	true	1.97713e-09	8.70397	635	168	27	21128	Q92522,Q02880,Q8TAQ2,Q9UQE7,P35251,Q14683,Q08211,P09429,Q96S55,Q5UIP0,Q92922,Q93009,Q14980,Q9BXW9,Q7Z5K2,Q9NTJ3,Q92878,P49736,O60264,P49321,O75367,Q14839,P09874,P39748,Q13263,P09651,P22626
GO:BP	negative regulation of nucleobase-containing compound metabolic process	GO:0045934	false	2.79546e-09	8.55355	1565	168	42	21128	Q99496,Q92522,P52701,Q8TAQ2,P35251,Q08211,Q96T58,P09429,P82979,Q9P0M6,Q5UIP0,P61221,Q9UPN9,P49916,Q7Z5K2,Q12888,Q08J23,O14776,Q92541,Q9NZI8,P63165,Q92878,P23396,Q99729,P40763,Q96RL1,Q96FW1,P35637,O60264,P61978,Q6W2J9,O75367,Q14839,P09874,P06748,Q96T88,Q06587,Q13263,Q01105,P09651,P22626,Q12906
GO:BP	primary metabolic process	GO:0044238	false	3.32259e-09	8.47852	12745	168	143	21128	Q05086,Q99496,Q06210,Q9Y2X3,Q969T9,Q92522,P41250,Q02880,P52701,Q8TAQ2,Q86UV5,Q13617,P78347,Q9UQE7,Q99459,P35251,Q14683,Q08211,O94888,Q86VP6,Q96PU4,Q96T58,P45974,Q14676,P09429,P82979,Q9P0M6,Q9UNN5,Q16531,O75475,Q96S55,Q5UIP0,P61221,O15042,O43242,Q92922,P37837,O14980,Q8NI27,P62081,Q06265,Q93009,Q9UHD9,Q70CQ2,P06454,Q96RU2,Q9NVI1,Q9UHP3,Q9UPN9,Q96G74,P49916,Q9BXW9,Q7Z5K2,Q96GG9,Q9Y5A7,Q14152,Q99460,…
GO:BP	cell cycle	GO:0007049	false	5.86135e-09	8.232	1818	168	45	21128	Q99496,Q02880,P52701,Q8TAQ2,Q13617,Q9UQE7,Q99459,Q14683,Q96PU4,Q14676,Q16531,Q5UIP0,Q92922,O14980,Q14980,P46013,Q96RU2,Q9NVI1,P49916,Q9BXW9,Q7Z5K2,Q9NTJ3,Q12888,Q08J23,Q92878,P23396,P40763,Q96RL1,P49736,O60264,P55072,P49321,Q7KZF4,O95373,O75367,P06748,Q9UNZ2,P62258,Q96T88,P27816,Q16763,P39748,Q9UMS4,P61289,Q9NS91
GO:BP	positive regulation of DNA metabolic process	GO:0051054	false	6.28305e-09	8.20183	299	168	19	21128	Q8TAQ2,Q08211,P09429,Q9UNN5,Q5UIP0,Q92922,Q93009,Q12888,Q92878,P23396,Q99729,Q96RL1,P61088,P35637,O60264,P09874,Q13263,P09651,P22626
GO:BP	protein monoubiquitination	GO:0006513	true	6.33746e-09	8.19808	85	168	12	21128	Q99496,Q16531,Q7Z6Z7,Q9NPD8,Q9C0C9,Q6W2J9,Q5VTR2,O75150,Q96T88,Q06587,Q9NS91,Q5VTB9
GO:BP	cellular nitrogen compound metabolic process	GO:0034641	false	6.56106e-09	8.18303	8753	168	114	21128	Q05086,Q99496,Q06210,Q9Y2X3,Q969T9,Q92522,P41250,Q02880,P52701,Q8TAQ2,P78347,Q9UQE7,Q99459,P35251,Q14683,Q08211,Q86VP6,Q96PU4,Q96T58,Q14676,P09429,P82979,Q9P0M6,Q9UNN5,Q16531,O75475,Q96S55,Q5UIP0,P61221,O15042,Q92922,P37837,Q8NI27,P62081,Q06265,Q93009,P06454,Q96RU2,Q9NVI1,Q9UPN9,P49916,Q9BXW9,Q7Z5K2,Q14152,Q9H2P0,Q12888,Q7Z6Z7,Q99856,Q08J23,O14776,Q92541,Q6L8Q7,Q9NZI8,Q8WUA2,P61956,P63165,Q92878,…
GO:BP	nuclear export	GO:0051168	false	8.18864e-09	8.08679	165	168	15	21128	Q08211,P82979,P61221,P49790,O14980,Q8NI27,P55060,Q9UIA9,Q08J23,P05455,P55265,P06748,P62258,P09651,P22626
GO:BP	regulation of proteolysis involved in protein catabolic process	GO:1903050	false	8.93778e-09	8.04877	231	168	17	21128	Q05086,P45974,Q92922,O14980,P62081,Q93009,Q9UHD9,Q9UHP3,Q9Y5A7,P61956,P63165,P55072,P17980,Q04323,O75150,P61289,P54727
GO:BP	organic cyclic compound metabolic process	GO:1901360	false	1.34018e-08	7.87284	8584	168	112	21128	Q05086,Q99496,Q06210,Q9Y2X3,Q969T9,Q92522,P41250,Q02880,P52701,Q8TAQ2,P78347,Q9UQE7,Q99459,P35251,Q14683,Q08211,Q86VP6,Q96PU4,Q96T58,Q14676,P09429,P82979,Q9P0M6,Q9UNN5,Q16531,O75475,Q96S55,Q5UIP0,P61221,O15042,Q92922,P37837,Q8NI27,P62081,Q06265,Q93009,P06454,Q96RU2,Q9NVI1,Q9UPN9,P49916,Q9BXW9,Q7Z5K2,Q9H2P0,Q12888,Q7Z6Z7,Q99856,Q08J23,O14776,Q92541,Q6L8Q7,Q9NZI8,Q8WUA2,P61956,P63165,Q92878,Q9NPD8,…
GO:BP	regulation of response to DNA damage stimulus	GO:2001020	false	1.39997e-08	7.85388	313	168	19	21128	Q8TAQ2,Q08211,P09429,Q96S55,Q5UIP0,Q92922,Q9UNS2,Q12888,P23396,Q96RL1,P61088,Q96FW1,P35637,O60264,P61978,P35659,P09874,P06748,Q13263
GO:BP	negative regulation of macromolecule metabolic process	GO:0010605	false	1.5566e-08	7.80782	3360	168	63	21128	Q99496,Q92522,P52701,Q8TAQ2,P35251,Q08211,Q96T58,P09429,P82979,Q9P0M6,Q5UIP0,P61221,Q92922,P62081,Q06265,Q93009,Q9UHP3,Q9UPN9,Q96G74,P49916,Q7Z5K2,Q9H2P0,Q12888,Q08J23,O14776,Q92541,Q6L8Q7,Q9NZI8,P63165,Q92878,P23396,Q99729,P40763,Q96RL1,Q9C0C9,Q96FW1,P35637,O60264,Q9Y2L1,Q7KZF4,P61978,Q6W2J9,Q04323,O95373,P05455,O75367,O75592,P19338,Q14839,P09874,P55265,P06748,Q03252,P62258,Q96T88,Q06587,Q13263,…
GO:BP	histone ubiquitination	GO:0016574	false	1.69516e-08	7.77079	52	168	10	21128	Q99496,Q16531,Q7Z6Z7,P61088,Q96FW1,Q6W2J9,Q5VTR2,O75150,Q96T88,Q06587
GO:BP	chromatin remodeling	GO:0006338	false	1.71436e-08	7.7659	401	168	21	21128	Q8N257,Q969T9,Q92522,Q8TAQ2,P09429,Q9P0M6,Q5UIP0,Q92922,Q99880,Q9Y5B9,P49736,O60264,P49321,P35659,O75367,Q14839,P06748,Q9NR30,Q03252,Q13263,Q01105
GO:BP	regulation of protein catabolic process	GO:0042176	false	2.57801e-08	7.58871	366	168	20	21128	P45974,Q9UNN5,Q16531,O43242,Q92922,O14980,Q93009,Q9UHD9,Q9UHP3,Q9Y5A7,Q99460,P61956,P63165,P55072,P17980,Q04323,O75592,O75150,P61289,P54727
GO:BP	regulation of biological process	GO:0050789	false	2.74426e-08	7.56157	12378	168	139	21128	Q05086,Q99496,P35221,Q06210,Q969T9,Q92522,Q02880,P52701,Q8TAQ2,Q13617,P78347,Q9UQE7,Q99459,P35251,Q08211,Q86VP6,Q96PU4,Q96T58,P45974,Q14676,P09429,P82979,Q9P0M6,Q9UNN5,Q16531,O75475,Q96S55,Q5UIP0,P61221,P49790,O43242,Q92922,O14980,P62081,Q06265,Q93009,Q9UHD9,Q14980,Q70CQ2,Q99615,P46013,P06454,Q96RU2,Q9NVI1,Q9UHP3,Q9UPN9,Q96G74,P49916,Q9BXW9,Q7Z5K2,Q96GG9,Q9NTJ3,Q9Y5A7,Q14152,Q99460,Q9H2P0,Q9UNS2,…
GO:BP	macromolecule modification	GO:0043412	false	3.03104e-08	7.51841	3873	168	68	21128	Q05086,Q99496,Q06210,Q969T9,Q86UV5,Q13617,Q86VP6,Q96PU4,P45974,Q16531,Q5UIP0,P62081,Q93009,Q70CQ2,Q96RU2,Q9NVI1,Q9UHP3,Q9UPN9,Q96G74,Q96GG9,Q9Y5A7,Q9H2P0,Q9UNS2,Q7Z6Z7,Q08J23,Q92541,Q8WUA2,A0AVT1,P61956,P63165,Q92878,Q9NPD8,P23396,Q99729,Q96RL1,P61088,Q9C0C9,Q96FW1,O60264,P55072,P35659,Q6W2J9,Q5VTR2,P67870,Q04323,O95373,P05455,O75367,O75592,P19338,Q8IWV7,Q14839,P09874,P55265,Q9UBT2,P06748,Q9NR30,…
GO:BP	cellular metabolic process	GO:0044237	false	4.00344e-08	7.39757	12122	168	137	21128	Q05086,Q99496,Q06210,Q9Y2X3,Q969T9,Q92522,P41250,Q02880,P52701,Q8TAQ2,Q86UV5,Q13617,P78347,Q9UQE7,Q99459,P35251,Q14683,Q08211,O94888,Q86VP6,Q96PU4,Q96T58,P45974,Q14676,P09429,P82979,Q9P0M6,Q9UNN5,Q16531,O75475,Q96S55,Q5UIP0,P61221,O15042,O43242,Q92922,P37837,O14980,Q8NI27,P62081,Q06265,Q93009,Q9UHD9,Q70CQ2,P06454,Q96RU2,Q9NVI1,Q9UHP3,Q9UPN9,P49916,Q9BXW9,Q7Z5K2,Q9Y5A7,Q14152,Q99460,Q9H2P0,Q9UNS2,…
GO:BP	negative regulation of biological process	GO:0048519	false	4.25819e-08	7.37077	5927	168	88	21128	Q99496,P35221,Q92522,P52701,Q8TAQ2,P78347,Q99459,P35251,Q08211,Q96T58,Q14676,P09429,P82979,Q9P0M6,Q16531,Q5UIP0,P61221,P49790,Q92922,P62081,Q06265,Q93009,Q9UHD9,P06454,Q96RU2,Q9UHP3,Q9UPN9,Q96G74,P49916,Q9BXW9,Q7Z5K2,Q14152,Q9H2P0,Q12888,Q7Z6Z7,Q08J23,O14776,Q92541,Q6L8Q7,Q9NZI8,P63165,Q92878,P23396,Q99729,P40763,Q96RL1,Q9C0C9,Q96FW1,P35637,P49736,O60264,P55072,Q9Y2L1,Q7KZF4,P61978,Q6W2J9,Q5VTR2,…
GO:BP	positive regulation of cellular metabolic process	GO:0031325	false	5.33729e-08	7.27268	3097	168	59	21128	Q05086,Q969T9,Q02880,Q8TAQ2,P78347,Q99459,P35251,Q08211,Q86VP6,P45974,P09429,Q9UNN5,Q16531,O75475,Q5UIP0,Q92922,Q06265,Q93009,Q9UHD9,P06454,Q9Y5A7,Q9H2P0,Q12888,Q99856,O14776,Q92541,Q6L8Q7,Q9NZI8,P61956,P63165,Q92878,P23396,Q99729,P40763,Q96RL1,P61088,Q9Y5B9,P35637,O60264,P55072,Q8IWI9,P17980,Q9Y2L1,P61978,P35659,Q5VTR2,P67870,P19338,Q14839,P09874,P06748,Q9NR30,Q96T88,Q13263,Q9UMS4,P09651,P22626,…
GO:BP	protein modification process	GO:0036211	false	5.9972e-08	7.22205	3649	168	65	21128	Q05086,Q99496,Q06210,Q969T9,Q86UV5,Q13617,Q86VP6,Q96PU4,P45974,Q16531,Q5UIP0,P62081,Q93009,Q70CQ2,Q96RU2,Q9NVI1,Q9UHP3,Q9UPN9,Q96G74,Q96GG9,Q9Y5A7,Q9H2P0,Q9UNS2,Q7Z6Z7,Q92541,Q8WUA2,A0AVT1,P61956,P63165,Q92878,Q9NPD8,P23396,Q96RL1,P61088,Q9C0C9,Q96FW1,O60264,P55072,P35659,Q6W2J9,Q5VTR2,P67870,Q04323,O95373,O75367,O75592,P19338,Q8IWV7,Q14839,P09874,P55265,Q9UBT2,P06748,Q9NR30,O75150,P62258,Q96T88,…
GO:BP	double-strand break repair	GO:0006302	false	6.23223e-08	7.20536	300	168	18	21128	Q8TAQ2,P09429,Q5UIP0,Q92922,P49916,Q9BXW9,Q12888,Q92878,Q96RL1,P61088,Q96FW1,P35637,P49736,P55072,P35659,P09874,P39748,Q9UMS4
GO:BP	macromolecule biosynthetic process	GO:0009059	false	6.70967e-08	7.1733	4822	168	77	21128	Q05086,Q99496,Q06210,Q969T9,P41250,Q02880,Q8TAQ2,P78347,Q99459,P35251,Q08211,Q86VP6,Q96T58,P09429,P82979,Q9P0M6,Q9UNN5,O75475,Q96S55,Q5UIP0,P61221,Q92922,P62081,Q06265,Q93009,P06454,Q9UPN9,P49916,Q9BXW9,Q14152,Q9H2P0,Q12888,Q99856,O14776,Q92541,Q6L8Q7,Q9NZI8,Q8WUA2,P61956,P63165,Q92878,P23396,Q99729,P40763,Q96RL1,P61088,Q9Y5B9,P35637,O60264,P55072,Q8IWI9,P17980,Q9Y2L1,Q7KZF4,P61978,P35659,Q6W2J9,…
GO:BP	regulation of proteasomal protein catabolic process	GO:0061136	false	9.74987e-08	7.011	196	168	15	21128	P45974,Q92922,O14980,Q93009,Q9UHD9,Q9UHP3,Q9Y5A7,P61956,P63165,P55072,P17980,Q04323,O75150,P61289,P54727
GO:BP	nucleobase-containing compound biosynthetic process	GO:0034654	false	1.02505e-07	6.98926	4072	168	69	21128	Q05086,Q99496,Q06210,Q969T9,P41250,Q02880,Q8TAQ2,P78347,Q99459,P35251,Q08211,Q86VP6,Q96T58,P09429,P82979,Q9P0M6,Q9UNN5,O75475,Q96S55,Q5UIP0,Q92922,Q06265,Q93009,P06454,Q9UPN9,P49916,Q9BXW9,Q9H2P0,Q12888,Q99856,O14776,Q92541,Q8WUA2,P61956,P63165,Q92878,P23396,Q99729,P40763,Q96RL1,P61088,Q9Y5B9,P35637,O60264,P55072,Q8IWI9,P17980,Q7KZF4,P61978,P35659,Q6W2J9,Q5VTR2,O75367,P19338,Q14839,Q13428,P09874,…
GO:BP	response to stress	GO:0006950	false	1.06996e-07	6.97063	3980	168	68	21128	P35221,P52701,Q8TAQ2,Q9UQE7,Q99459,P35251,Q14683,Q08211,Q14676,P09429,Q9UNN5,Q16531,O75475,Q96S55,Q5UIP0,Q92922,Q93009,Q9UHD9,Q99615,Q96RU2,Q9NVI1,Q9UHP3,P49916,Q9BXW9,Q9Y5A7,Q9UNS2,Q12888,Q7Z6Z7,Q6L8Q7,Q9NZI8,A0AVT1,P33176,P63165,Q92878,Q9NPD8,P23396,P40763,Q96RL1,P61088,Q96FW1,Q9Y5B9,P35637,P49736,O60264,P55072,P61978,P35659,Q04323,O95373,O75367,P09874,P55265,O76021,P06748,Q9NR30,P60900,P62258,…
GO:BP	cellular nitrogen compound biosynthetic process	GO:0044271	false	1.37132e-07	6.86286	4890	168	77	21128	Q05086,Q99496,Q06210,Q969T9,P41250,Q02880,Q8TAQ2,P78347,Q99459,P35251,Q08211,Q86VP6,Q96T58,P09429,P82979,Q9P0M6,Q9UNN5,O75475,Q96S55,Q5UIP0,P61221,Q92922,P62081,Q06265,Q93009,P06454,Q9UPN9,P49916,Q9BXW9,Q14152,Q9H2P0,Q12888,Q99856,O14776,Q92541,Q6L8Q7,Q9NZI8,Q8WUA2,P61956,P63165,Q92878,P23396,Q99729,P40763,Q96RL1,P61088,Q9Y5B9,P35637,O60264,P55072,Q8IWI9,P17980,Q9Y2L1,Q7KZF4,P61978,P35659,Q6W2J9,…
GO:BP	cell cycle process	GO:0022402	false	1.47934e-07	6.82993	1270	168	35	21128	Q02880,P52701,Q8TAQ2,Q13617,Q9UQE7,Q99459,Q14683,Q14676,Q16531,Q92922,O14980,Q14980,P46013,Q96RU2,Q9BXW9,Q7Z5K2,Q9NTJ3,Q12888,Q08J23,Q92878,P23396,Q96RL1,P49736,O60264,P55072,Q7KZF4,O75367,P06748,Q9UNZ2,P27816,Q16763,P39748,Q9UMS4,P61289,Q9NS91
GO:BP	RNA localization	GO:0006403	false	1.49582e-07	6.82512	202	168	15	21128	Q9Y2X3,Q9UKX7,Q08211,P82979,P49790,O14980,Q8NI27,Q08J23,Q9NZI8,Q99729,P05455,P51991,P06748,P09651,P22626
GO:BP	biological regulation	GO:0065007	false	1.8135e-07	6.74148	12926	168	141	21128	Q05086,Q99496,P35221,Q06210,Q969T9,Q92522,Q02880,P52701,Q8TAQ2,Q13617,P78347,Q9UQE7,Q99459,P35251,Q08211,Q86VP6,Q96PU4,Q96T58,P45974,Q14676,P09429,P82979,Q9P0M6,Q9UNN5,Q16531,O75475,Q96S55,Q5UIP0,P61221,P49790,O43242,Q92922,O14980,P62081,Q06265,Q93009,Q9UHD9,Q14980,Q70CQ2,Q99615,P46013,P06454,Q96RU2,Q9NVI1,Q9UHP3,Q9UPN9,Q96G74,P49916,Q9BXW9,Q7Z5K2,Q96GG9,Q9NTJ3,Q8TC07,Q9Y5A7,Q14152,Q99460,Q9H2P0,…
GO:BP	positive regulation of protein metabolic process	GO:0051247	false	2.20246e-07	6.65709	1499	168	38	21128	Q05086,Q969T9,Q08211,P45974,P09429,Q9UNN5,Q16531,Q5UIP0,Q9UHD9,Q9NVI1,Q96GG9,Q9Y5A7,Q9H2P0,Q7Z6Z7,Q92541,Q9NZI8,P61956,P63165,Q92878,P23396,P40763,P61088,O60264,P55072,P17980,P35659,Q5VTR2,P67870,O75592,Q9UBT2,P06748,Q16186,Q9NR30,O75150,Q96T88,Q16763,P61289,P08670
GO:BP	nucleosome organization	GO:0034728	false	2.30606e-07	6.63713	143	168	13	21128	Q8N257,Q92522,Q8TAQ2,Q9P0M6,Q92922,Q99880,Q9Y5B9,P49736,O60264,P49321,O75367,P06748,Q01105
GO:BP	negative regulation of metabolic process	GO:0009892	false	2.41704e-07	6.61672	3579	168	63	21128	Q99496,Q92522,P52701,Q8TAQ2,P35251,Q08211,Q96T58,P09429,P82979,Q9P0M6,Q5UIP0,P61221,Q92922,P62081,Q06265,Q93009,Q9UHP3,Q9UPN9,Q96G74,P49916,Q7Z5K2,Q9H2P0,Q12888,Q08J23,O14776,Q92541,Q6L8Q7,Q9NZI8,P63165,Q92878,P23396,Q99729,P40763,Q96RL1,Q9C0C9,Q96FW1,P35637,O60264,Q9Y2L1,Q7KZF4,P61978,Q6W2J9,Q04323,O95373,P05455,O75367,O75592,P19338,Q14839,P09874,P55265,P06748,Q03252,P62258,Q96T88,Q06587,Q13263,…
GO:BP	heterocycle biosynthetic process	GO:0018130	false	2.4635e-07	6.60845	4150	168	69	21128	Q05086,Q99496,Q06210,Q969T9,P41250,Q02880,Q8TAQ2,P78347,Q99459,P35251,Q08211,Q86VP6,Q96T58,P09429,P82979,Q9P0M6,Q9UNN5,O75475,Q96S55,Q5UIP0,Q92922,Q06265,Q93009,P06454,Q9UPN9,P49916,Q9BXW9,Q9H2P0,Q12888,Q99856,O14776,Q92541,Q8WUA2,P61956,P63165,Q92878,P23396,Q99729,P40763,Q96RL1,P61088,Q9Y5B9,P35637,O60264,P55072,Q8IWI9,P17980,Q7KZF4,P61978,P35659,Q6W2J9,Q5VTR2,O75367,P19338,Q14839,Q13428,P09874,…
GO:BP	regulation of DNA repair	GO:0006282	false	2.76839e-07	6.55777	211	168	15	21128	Q8TAQ2,Q08211,P09429,Q96S55,Q5UIP0,Q92922,Q12888,P23396,Q96RL1,P61088,Q96FW1,P35637,P35659,P09874,Q13263
GO:BP	aromatic compound biosynthetic process	GO:0019438	false	2.78174e-07	6.55568	4161	168	69	21128	Q05086,Q99496,Q06210,Q969T9,P41250,Q02880,Q8TAQ2,P78347,Q99459,P35251,Q08211,Q86VP6,Q96T58,P09429,P82979,Q9P0M6,Q9UNN5,O75475,Q96S55,Q5UIP0,Q92922,Q06265,Q93009,P06454,Q9UPN9,P49916,Q9BXW9,Q9H2P0,Q12888,Q99856,O14776,Q92541,Q8WUA2,P61956,P63165,Q92878,P23396,Q99729,P40763,Q96RL1,P61088,Q9Y5B9,P35637,O60264,P55072,Q8IWI9,P17980,Q7KZF4,P61978,P35659,Q6W2J9,Q5VTR2,O75367,P19338,Q14839,Q13428,P09874,…
GO:BP	regulation of cellular catabolic process	GO:0031329	false	2.87935e-07	6.54071	790	168	27	21128	Q05086,Q08211,P45974,P09429,Q92922,O14980,P62081,Q06265,Q93009,Q9UHD9,Q9Y5A7,Q08J23,Q6L8Q7,Q9NZI8,P61956,P63165,Q99729,P40763,P35637,P55072,Q9Y2L1,Q04323,P18669,P06748,P54727,P52272,P08670
GO:BP	regulation of protein modification by small protein conjugation or removal	GO:1903320	false	3.54157e-07	6.4508	252	168	16	21128	Q05086,P62081,Q9NVI1,Q96GG9,Q9UNS2,Q7Z6Z7,P23396,P61088,Q96FW1,P55072,Q04323,O75592,Q9UBT2,P06748,O75150,Q16763
GO:BP	histone modification	GO:0016570	false	4.6194e-07	6.33541	479	168	21	21128	Q99496,Q969T9,Q16531,Q5UIP0,Q93009,Q7Z6Z7,Q92541,Q96RL1,P61088,Q96FW1,O60264,P35659,Q6W2J9,Q5VTR2,O75367,Q14839,Q9NR30,O75150,Q96T88,Q06587,Q01105
GO:BP	regulation of cellular biosynthetic process	GO:0031326	false	5.37155e-07	6.2699	4124	168	68	21128	Q05086,Q99496,Q969T9,Q02880,Q8TAQ2,P78347,Q99459,P35251,Q08211,Q86VP6,Q96T58,P09429,P82979,Q9P0M6,Q9UNN5,Q16531,O75475,Q5UIP0,P61221,Q92922,Q06265,Q93009,P06454,Q9UPN9,Q9BXW9,Q9H2P0,Q12888,Q99856,O14776,Q92541,Q6L8Q7,Q9NZI8,Q8WUA2,P61956,P63165,P23396,Q99729,P40763,Q96RL1,P61088,Q9Y5B9,P35637,O60264,P55072,Q8IWI9,P17980,Q9Y2L1,P61978,P35659,Q6W2J9,Q5VTR2,O75367,P19338,Q14839,Q13428,P09874,P06748,…
GO:BP	regulation of macromolecule biosynthetic process	GO:0010556	false	7.81023e-07	6.10734	3965	168	66	21128	Q05086,Q99496,Q969T9,Q02880,Q8TAQ2,P78347,Q99459,P35251,Q08211,Q86VP6,Q96T58,P09429,P82979,Q9P0M6,Q9UNN5,O75475,Q5UIP0,P61221,Q92922,Q06265,Q93009,P06454,Q9UPN9,Q9BXW9,Q9H2P0,Q12888,Q99856,O14776,Q92541,Q6L8Q7,Q9NZI8,Q8WUA2,P61956,P63165,P23396,Q99729,P40763,Q96RL1,P61088,Q9Y5B9,P35637,O60264,Q8IWI9,P17980,Q9Y2L1,P61978,P35659,Q6W2J9,Q5VTR2,O75367,P19338,Q14839,Q13428,P09874,P06748,Q9NR30,P60900,…
GO:BP	regulation of cell cycle process	GO:0010564	false	1.07469e-06	5.96872	720	168	25	21128	Q8TAQ2,Q99459,Q14676,Q16531,Q92922,O14980,Q14980,P46013,Q96RU2,Q9BXW9,Q7Z5K2,Q9NTJ3,Q12888,Q08J23,Q92878,Q96RL1,O60264,Q7KZF4,O75367,P06748,Q9UNZ2,P39748,Q9UMS4,P61289,Q9NS91
GO:BP	regulation of biosynthetic process	GO:0009889	false	1.09132e-06	5.96205	4190	168	68	21128	Q05086,Q99496,Q969T9,Q02880,Q8TAQ2,P78347,Q99459,P35251,Q08211,Q86VP6,Q96T58,P09429,P82979,Q9P0M6,Q9UNN5,Q16531,O75475,Q5UIP0,P61221,Q92922,Q06265,Q93009,P06454,Q9UPN9,Q9BXW9,Q9H2P0,Q12888,Q99856,O14776,Q92541,Q6L8Q7,Q9NZI8,Q8WUA2,P61956,P63165,P23396,Q99729,P40763,Q96RL1,P61088,Q9Y5B9,P35637,O60264,P55072,Q8IWI9,P17980,Q9Y2L1,P61978,P35659,Q6W2J9,Q5VTR2,O75367,P19338,Q14839,Q13428,P09874,P06748,…
GO:BP	RNA biosynthetic process	GO:0032774	false	1.18143e-06	5.92759	3622	168	62	21128	Q05086,Q99496,Q969T9,Q02880,Q8TAQ2,P78347,Q99459,P35251,Q08211,Q86VP6,Q96T58,P09429,P82979,Q9P0M6,Q9UNN5,O75475,Q5UIP0,Q92922,Q06265,Q93009,P06454,Q9UPN9,Q9BXW9,Q9H2P0,Q12888,Q99856,O14776,Q92541,Q8WUA2,P61956,P63165,P23396,Q99729,P40763,Q96RL1,P61088,Q9Y5B9,P35637,O60264,Q8IWI9,P17980,Q7KZF4,P61978,P35659,Q6W2J9,Q5VTR2,O75367,P19338,Q14839,Q13428,P09874,P06748,Q16186,Q9NR30,P60900,Q96T88,Q06587,…
GO:BP	nucleic acid transport	GO:0050657	false	1.18369e-06	5.92676	163	168	13	21128	Q9UKX7,Q08211,P82979,P49790,O14980,Q8NI27,Q08J23,Q9NZI8,P05455,P51991,P06748,P09651,P22626
GO:BP	RNA transport	GO:0050658	false	1.18369e-06	5.92676	163	168	13	21128	Q9UKX7,Q08211,P82979,P49790,O14980,Q8NI27,Q08J23,Q9NZI8,P05455,P51991,P06748,P09651,P22626
GO:BP	organic cyclic compound biosynthetic process	GO:1901362	false	1.3285e-06	5.87664	4307	168	69	21128	Q05086,Q99496,Q06210,Q969T9,P41250,Q02880,Q8TAQ2,P78347,Q99459,P35251,Q08211,Q86VP6,Q96T58,P09429,P82979,Q9P0M6,Q9UNN5,O75475,Q96S55,Q5UIP0,Q92922,Q06265,Q93009,P06454,Q9UPN9,P49916,Q9BXW9,Q9H2P0,Q12888,Q99856,O14776,Q92541,Q8WUA2,P61956,P63165,Q92878,P23396,Q99729,P40763,Q96RL1,P61088,Q9Y5B9,P35637,O60264,P55072,Q8IWI9,P17980,Q7KZF4,P61978,P35659,Q6W2J9,Q5VTR2,O75367,P19338,Q14839,Q13428,P09874,…
GO:BP	regulation of cellular process	GO:0050794	false	1.40213e-06	5.85321	11139	168	127	21128	Q05086,Q99496,P35221,Q969T9,Q92522,Q02880,P52701,Q8TAQ2,Q13617,P78347,Q9UQE7,Q99459,P35251,Q08211,Q86VP6,Q96PU4,Q96T58,P45974,Q14676,P09429,P82979,Q9P0M6,Q9UNN5,Q16531,O75475,Q96S55,Q5UIP0,P61221,P49790,Q92922,O14980,P62081,Q06265,Q93009,Q9UHD9,Q14980,Q70CQ2,Q99615,P46013,P06454,Q96RU2,Q9UHP3,Q9UPN9,Q96G74,P49916,Q9BXW9,Q7Z5K2,Q9NTJ3,Q9Y5A7,Q14152,Q9H2P0,Q9UNS2,Q12888,Q7Z6Z7,Q99856,Q08J23,O14776,…
GO:BP	establishment of RNA localization	GO:0051236	false	1.48334e-06	5.82876	166	168	13	21128	Q9UKX7,Q08211,P82979,P49790,O14980,Q8NI27,Q08J23,Q9NZI8,P05455,P51991,P06748,P09651,P22626
GO:BP	DNA-templated transcription	GO:0006351	false	2.22087e-06	5.65348	3584	168	61	21128	Q05086,Q99496,Q969T9,Q8TAQ2,P78347,Q99459,P35251,Q08211,Q86VP6,Q96T58,P09429,P82979,Q9P0M6,Q9UNN5,O75475,Q5UIP0,Q92922,Q06265,Q93009,P06454,Q9UPN9,Q9BXW9,Q9H2P0,Q12888,Q99856,O14776,Q92541,Q8WUA2,P61956,P63165,P23396,Q99729,P40763,Q96RL1,P61088,Q9Y5B9,P35637,O60264,Q8IWI9,P17980,Q7KZF4,P61978,P35659,Q6W2J9,Q5VTR2,O75367,P19338,Q14839,Q13428,P09874,P06748,Q16186,Q9NR30,P60900,Q96T88,Q06587,Q13263,…
GO:BP	nucleic acid-templated transcription	GO:0097659	false	2.24592e-06	5.6486	3585	168	61	21128	Q05086,Q99496,Q969T9,Q8TAQ2,P78347,Q99459,P35251,Q08211,Q86VP6,Q96T58,P09429,P82979,Q9P0M6,Q9UNN5,O75475,Q5UIP0,Q92922,Q06265,Q93009,P06454,Q9UPN9,Q9BXW9,Q9H2P0,Q12888,Q99856,O14776,Q92541,Q8WUA2,P61956,P63165,P23396,Q99729,P40763,Q96RL1,P61088,Q9Y5B9,P35637,O60264,Q8IWI9,P17980,Q7KZF4,P61978,P35659,Q6W2J9,Q5VTR2,O75367,P19338,Q14839,Q13428,P09874,P06748,Q16186,Q9NR30,P60900,Q96T88,Q06587,Q13263,…
GO:BP	regulation of gene expression	GO:0010468	false	2.36865e-06	5.6255	5494	168	80	21128	Q05086,Q99496,Q06210,Q969T9,Q8TAQ2,P78347,Q99459,P35251,Q08211,Q86VP6,Q96T58,P09429,P82979,Q9P0M6,Q9UNN5,O75475,Q5UIP0,P61221,Q92922,P62081,Q06265,Q93009,P06454,Q9UPN9,Q96G74,Q9BXW9,Q9H2P0,Q12888,Q7Z6Z7,Q99856,Q08J23,O14776,Q92541,Q6L8Q7,Q9NZI8,Q8WUA2,P61956,P63165,P23396,Q99729,P40763,Q96RL1,P61088,Q9Y5B9,P35637,O60264,Q8IWI9,P17980,Q9Y2L1,Q7KZF4,P61978,P35659,Q6W2J9,Q5VTR2,P05455,O75367,O75592,…
GO:BP	regulation of ubiquitin-dependent protein catabolic process	GO:2000058	false	2.46779e-06	5.60769	173	168	13	21128	Q05086,P45974,Q92922,O14980,P62081,Q93009,Q9UHD9,Q9Y5A7,P61956,P63165,P55072,Q04323,P54727
GO:BP	regulation of chromosome organization	GO:0033044	false	3.09208e-06	5.50975	251	168	15	21128	Q8TAQ2,Q92922,Q93009,Q14980,Q7Z5K2,Q9NTJ3,Q92878,P49736,O60264,O75367,P09874,P39748,Q13263,P09651,P22626
GO:BP	negative regulation of DNA metabolic process	GO:0051053	false	4.22366e-06	5.37431	147	168	12	21128	Q92522,P52701,Q5UIP0,P49916,Q7Z5K2,Q12888,Q92878,P23396,Q96FW1,P09874,Q13263,P09651
GO:BP	positive regulation of biological process	GO:0048518	false	5.35298e-06	5.2714	6348	168	87	21128	Q05086,P35221,Q969T9,Q02880,Q8TAQ2,P78347,Q99459,P35251,Q08211,Q86VP6,Q96T58,P45974,P09429,Q9P0M6,Q9UNN5,Q16531,O75475,Q5UIP0,Q92922,P62081,Q06265,Q93009,Q9UHD9,Q14980,Q70CQ2,P06454,Q9NVI1,Q96G74,Q96GG9,Q9NTJ3,Q9Y5A7,Q9H2P0,Q12888,Q7Z6Z7,Q99856,O14776,Q92541,Q6L8Q7,Q9NZI8,P61956,P33176,P63165,Q92878,P23396,Q99729,P40763,Q96RL1,P61088,Q9C0C9,Q9Y5B9,P35637,O60264,P55072,Q8IWI9,P17980,Q9Y2L1,P61978,…
GO:BP	positive regulation of RNA metabolic process	GO:0051254	false	6.23029e-06	5.20549	1843	168	40	21128	Q05086,Q969T9,Q02880,Q8TAQ2,P78347,Q99459,P35251,Q08211,Q86VP6,P09429,O75475,Q92922,Q06265,P06454,Q12888,Q99856,O14776,Q6L8Q7,Q9NZI8,P61956,Q99729,P40763,Q9Y5B9,P35637,O60264,Q8IWI9,P17980,Q9Y2L1,P61978,P35659,Q5VTR2,P19338,Q14839,P09874,P06748,Q9NR30,Q96T88,Q13263,Q9UMS4,Q12906
GO:BP	regulation of RNA biosynthetic process	GO:2001141	false	6.30027e-06	5.20064	3490	168	59	21128	Q05086,Q99496,Q969T9,Q02880,Q8TAQ2,P78347,Q99459,P35251,Q08211,Q86VP6,Q96T58,P09429,P82979,Q9P0M6,Q9UNN5,O75475,Q5UIP0,Q92922,Q06265,Q93009,P06454,Q9UPN9,Q9BXW9,Q9H2P0,Q12888,Q99856,O14776,Q92541,Q8WUA2,P61956,P63165,P23396,Q99729,P40763,Q96RL1,P61088,Q9Y5B9,P35637,O60264,Q8IWI9,P17980,P61978,P35659,Q6W2J9,Q5VTR2,O75367,P19338,Q14839,P09874,P06748,Q9NR30,P60900,Q96T88,Q06587,Q13263,Q01105,Q5VTB9,…
GO:BP	protein localization to nucleus	GO:0034504	false	6.8647e-06	5.16338	309	168	16	21128	P35221,Q9UKX7,P49790,O14980,Q92973,P55060,P63165,P40763,O95373,P09874,P55265,P06748,Q03252,P62258,Q13263,P52292
GO:BP	nucleosome assembly	GO:0006334	false	7.65193e-06	5.11623	123	168	11	21128	Q8N257,Q92522,Q9P0M6,Q99880,Q9Y5B9,P49736,O60264,P49321,O75367,P06748,Q01105
GO:BP	protein-DNA complex subunit organization	GO:0071824	false	7.9538e-06	5.09943	269	168	15	21128	Q8N257,Q92522,Q8TAQ2,Q86VP6,P09429,Q9P0M6,Q92922,Q99880,Q9Y5B9,P49736,O60264,P49321,O75367,P06748,Q01105
GO:BP	organic substance metabolic process	GO:0071704	false	9.83749e-06	5.00712	13937	168	144	21128	Q05086,Q99496,Q06210,Q9Y2X3,Q969T9,Q92522,P41250,Q02880,P52701,Q8TAQ2,Q86UV5,Q13617,P78347,Q9UQE7,Q99459,P35251,Q14683,Q08211,O94888,Q86VP6,Q96PU4,Q96T58,P45974,Q14676,P09429,P82979,Q9P0M6,Q9UNN5,Q16531,O75475,Q96S55,Q5UIP0,P61221,O15042,O43242,Q92922,P37837,O14980,Q8NI27,P62081,Q06265,Q93009,Q9UHD9,Q70CQ2,P06454,Q96RU2,Q9NVI1,Q9UHP3,Q9UPN9,Q96G74,P49916,Q9BXW9,Q7Z5K2,Q96GG9,Q9Y5A7,Q14152,Q99460,…
GO:BP	positive regulation of DNA repair	GO:0045739	false	9.88302e-06	5.00511	126	168	11	21128	Q8TAQ2,Q08211,P09429,Q5UIP0,Q92922,P23396,Q96RL1,P61088,P35637,P09874,Q13263
GO:BP	regulation of DNA-templated transcription	GO:0006355	false	1.33777e-05	4.87362	3465	168	58	21128	Q05086,Q99496,Q969T9,Q8TAQ2,P78347,Q99459,P35251,Q08211,Q86VP6,Q96T58,P09429,P82979,Q9P0M6,Q9UNN5,O75475,Q5UIP0,Q92922,Q06265,Q93009,P06454,Q9UPN9,Q9BXW9,Q9H2P0,Q12888,Q99856,O14776,Q92541,Q8WUA2,P61956,P63165,P23396,Q99729,P40763,Q96RL1,P61088,Q9Y5B9,P35637,O60264,Q8IWI9,P17980,P61978,P35659,Q6W2J9,Q5VTR2,O75367,P19338,Q14839,P09874,P06748,Q9NR30,P60900,Q96T88,Q06587,Q13263,Q01105,Q5VTB9,P22626,…
GO:BP	regulation of nucleic acid-templated transcription	GO:1903506	false	1.36703e-05	4.86422	3467	168	58	21128	Q05086,Q99496,Q969T9,Q8TAQ2,P78347,Q99459,P35251,Q08211,Q86VP6,Q96T58,P09429,P82979,Q9P0M6,Q9UNN5,O75475,Q5UIP0,Q92922,Q06265,Q93009,P06454,Q9UPN9,Q9BXW9,Q9H2P0,Q12888,Q99856,O14776,Q92541,Q8WUA2,P61956,P63165,P23396,Q99729,P40763,Q96RL1,P61088,Q9Y5B9,P35637,O60264,Q8IWI9,P17980,P61978,P35659,Q6W2J9,Q5VTR2,O75367,P19338,Q14839,P09874,P06748,Q9NR30,P60900,Q96T88,Q06587,Q13263,Q01105,Q5VTB9,P22626,…
GO:BP	mRNA transport	GO:0051028	false	1.37561e-05	4.86151	130	168	11	21128	Q9UKX7,Q08211,P82979,P49790,O14980,Q8NI27,Q08J23,Q9NZI8,P51991,P09651,P22626
GO:BP	DNA replication	GO:0006260	false	1.73491e-05	4.76072	285	168	15	21128	Q9UQE7,P35251,Q08211,Q9UNN5,Q96S55,P49916,Q7Z5K2,Q92878,Q9Y5B9,P49736,O60264,P49321,P09874,P39748,Q01105
GO:BP	histone monoubiquitination	GO:0010390	false	1.83041e-05	4.73745	35	168	7	21128	Q99496,Q16531,Q6W2J9,Q5VTR2,O75150,Q96T88,Q06587
GO:BP	regulation of cellular response to stress	GO:0080135	false	2.11909e-05	4.67385	711	168	23	21128	Q8TAQ2,Q08211,P09429,Q96S55,Q5UIP0,Q92922,Q9UHD9,Q99615,Q9UHP3,Q9UNS2,Q12888,P23396,Q96RL1,P61088,Q96FW1,P35637,O60264,P61978,P35659,Q04323,P09874,P06748,Q13263
GO:BP	protein K48-linked deubiquitination	GO:0071108	false	2.2571e-05	4.64645	36	168	7	21128	P45974,Q93009,Q70CQ2,Q9UHP3,Q96G74,Q96FW1,Q04323
GO:BP	regulation of histone modification	GO:0031056	false	2.51027e-05	4.60028	172	168	12	21128	Q969T9,Q5UIP0,Q92541,P61088,Q96FW1,O60264,P35659,Q6W2J9,Q5VTR2,O75367,Q9NR30,Q01105
GO:BP	regulation of protein ubiquitination	GO:0031396	false	2.58603e-05	4.58737	210	168	13	21128	Q05086,P62081,Q9NVI1,Q96GG9,Q7Z6Z7,P23396,P61088,Q96FW1,Q04323,O75592,P06748,O75150,Q16763
GO:BP	positive regulation of protein modification by small protein conjugation or removal	GO:1903322	false	2.78055e-05	4.55587	139	168	11	21128	Q05086,Q9NVI1,Q96GG9,Q7Z6Z7,P61088,P55072,O75592,Q9UBT2,P06748,O75150,Q16763
GO:BP	positive regulation of cellular biosynthetic process	GO:0031328	false	3.30076e-05	4.48139	2037	168	41	21128	Q05086,Q969T9,Q02880,Q8TAQ2,P78347,Q99459,P35251,Q08211,Q86VP6,P09429,Q16531,O75475,Q92922,Q06265,P06454,Q12888,Q99856,O14776,Q9NZI8,P61956,Q99729,P40763,Q9Y5B9,P35637,O60264,P55072,Q8IWI9,P17980,P61978,P35659,Q5VTR2,P19338,Q14839,P09874,P06748,Q9NR30,Q96T88,Q13263,P09651,Q12906,P08670
GO:BP	regulation of cell cycle	GO:0051726	false	3.46826e-05	4.45989	1124	168	29	21128	Q8TAQ2,Q99459,Q96PU4,Q14676,Q16531,Q92922,O14980,Q14980,P46013,Q96RU2,Q9BXW9,Q7Z5K2,Q9NTJ3,Q12888,Q08J23,Q92878,P40763,Q96RL1,O60264,Q7KZF4,O95373,O75367,P06748,Q9UNZ2,P62258,P39748,Q9UMS4,P61289,Q9NS91
GO:BP	regulation of proteasomal ubiquitin-dependent protein catabolic process	GO:0032434	false	3.47585e-05	4.45894	142	168	11	21128	P45974,Q92922,O14980,Q93009,Q9UHD9,Q9Y5A7,P61956,P63165,P55072,Q04323,P54727
GO:BP	regulation of mRNA metabolic process	GO:1903311	false	4.29043e-05	4.3675	305	168	15	21128	Q08211,Q06265,Q6L8Q7,Q9NZI8,Q99729,P35637,Q9Y2L1,P61978,P19338,P06748,Q9UMS4,P09651,P52272,P22626,P08670
GO:BP	negative regulation of RNA metabolic process	GO:0051253	false	5.32725e-05	4.2735	1438	168	33	21128	Q99496,Q8TAQ2,P35251,Q08211,Q96T58,P09429,P82979,Q9P0M6,Q5UIP0,P61221,Q9UPN9,Q08J23,O14776,Q92541,Q9NZI8,P63165,Q99729,P40763,Q96RL1,P35637,O60264,P61978,Q6W2J9,O75367,Q14839,P09874,P06748,Q96T88,Q06587,Q13263,Q01105,P22626,Q12906
GO:BP	protein modification by small protein removal	GO:0070646	false	5.66303e-05	4.24695	185	168	12	21128	Q86UV5,P45974,Q93009,Q70CQ2,Q96RU2,Q9UHP3,Q96G74,Q9UNS2,Q96RL1,Q96FW1,P55072,Q04323
GO:BP	positive regulation of biosynthetic process	GO:0009891	false	5.70908e-05	4.24343	2077	168	41	21128	Q05086,Q969T9,Q02880,Q8TAQ2,P78347,Q99459,P35251,Q08211,Q86VP6,P09429,Q16531,O75475,Q92922,Q06265,P06454,Q12888,Q99856,O14776,Q9NZI8,P61956,Q99729,P40763,Q9Y5B9,P35637,O60264,P55072,Q8IWI9,P17980,P61978,P35659,Q5VTR2,P19338,Q14839,P09874,P06748,Q9NR30,Q96T88,Q13263,P09651,Q12906,P08670
GO:BP	RNA export from nucleus	GO:0006405	false	6.33319e-05	4.19838	88	168	9	21128	Q08211,P82979,P49790,Q8NI27,Q08J23,P05455,P06748,P09651,P22626
GO:BP	nucleobase-containing compound transport	GO:0015931	false	6.5182e-05	4.18587	227	168	13	21128	Q9UKX7,Q08211,P82979,P49790,O14980,Q8NI27,Q08J23,Q9NZI8,P05455,P51991,P06748,P09651,P22626
GO:BP	organic substance biosynthetic process	GO:1901576	false	6.89669e-05	4.16136	5886	168	80	21128	Q05086,Q99496,Q06210,Q969T9,P41250,Q02880,Q8TAQ2,P78347,Q99459,P35251,Q08211,Q86VP6,Q96T58,P09429,P82979,Q9P0M6,Q9UNN5,Q16531,O75475,Q96S55,Q5UIP0,P61221,Q92922,P62081,Q06265,Q93009,P06454,Q9UPN9,P49916,Q9BXW9,Q14152,Q9H2P0,Q12888,Q99856,O14776,Q92541,Q6L8Q7,Q9NZI8,Q8WUA2,P61956,P63165,Q92878,P23396,Q99729,P40763,Q96RL1,P61088,Q9Y5B9,P35637,O60264,P55072,Q8IWI9,P17980,Q9Y2L1,Q7KZF4,P61978,P35659,…
GO:BP	positive regulation of macromolecule biosynthetic process	GO:0010557	false	7.39293e-05	4.13118	1931	168	39	21128	Q05086,Q969T9,Q02880,Q8TAQ2,P78347,Q99459,P35251,Q08211,Q86VP6,P09429,O75475,Q92922,Q06265,P06454,Q12888,Q99856,O14776,Q9NZI8,P61956,Q99729,P40763,Q9Y5B9,P35637,O60264,Q8IWI9,P17980,P61978,P35659,Q5VTR2,P19338,Q14839,P09874,P06748,Q9NR30,Q96T88,Q13263,P09651,Q12906,P08670
GO:BP	negative regulation of macromolecule biosynthetic process	GO:0010558	false	7.72357e-05	4.11218	1537	168	34	21128	Q99496,Q8TAQ2,P35251,Q08211,Q96T58,P09429,P82979,Q9P0M6,Q5UIP0,Q06265,Q9UPN9,O14776,Q92541,Q6L8Q7,Q9NZI8,P63165,P23396,P40763,Q96RL1,O60264,Q9Y2L1,P61978,Q6W2J9,O75367,P19338,Q14839,P09874,Q96T88,Q06587,Q13263,Q01105,P09651,P22626,Q12906
GO:BP	regulation of protein modification process	GO:0031399	false	8.09765e-05	4.09164	1540	168	34	21128	Q05086,Q969T9,Q5UIP0,P62081,Q9NVI1,Q96GG9,Q9H2P0,Q9UNS2,Q7Z6Z7,Q92541,Q8WUA2,Q92878,P23396,P61088,Q96FW1,O60264,P55072,P35659,Q6W2J9,Q5VTR2,P67870,Q04323,O95373,O75367,O75592,P19338,P55265,Q9UBT2,P06748,Q9NR30,O75150,P62258,Q16763,Q01105
GO:BP	metabolic process	GO:0008152	false	9.09011e-05	4.04143	14417	168	145	21128	Q05086,Q99496,Q06210,Q9Y2X3,Q969T9,Q92522,P41250,Q02880,P52701,Q8TAQ2,Q86UV5,Q13617,P78347,Q9UQE7,Q99459,P35251,Q14683,Q08211,O94888,Q86VP6,Q96PU4,Q96T58,P45974,Q14676,P09429,P82979,Q9P0M6,Q9UNN5,Q16531,O75475,Q96S55,Q5UIP0,P61221,O15042,O43242,Q92922,P37837,O14980,Q8NI27,P62081,Q06265,Q93009,Q9UHD9,Q70CQ2,P06454,Q96RU2,Q9NVI1,Q9UHP3,Q9UPN9,Q96G74,P49916,Q9BXW9,Q7Z5K2,Q96GG9,Q9Y5A7,Q14152,Q99460,…
GO:BP	positive regulation of RNA biosynthetic process	GO:1902680	false	9.9523e-05	4.00208	1710	168	36	21128	Q05086,Q969T9,Q02880,Q8TAQ2,P78347,Q99459,P35251,Q08211,Q86VP6,P09429,O75475,Q92922,Q06265,P06454,Q12888,Q99856,O14776,P61956,Q99729,P40763,Q9Y5B9,P35637,O60264,Q8IWI9,P17980,P61978,P35659,Q5VTR2,P19338,Q14839,P09874,P06748,Q9NR30,Q96T88,Q13263,Q12906
GO:BP	DNA recombination	GO:0006310	false	0.000103222	3.98623	326	168	15	21128	Q92522,Q02880,P52701,P09429,Q5UIP0,P49916,Q9BXW9,Q12888,Q92878,P61088,P35637,P49736,P09874,P39748,P52292
GO:BP	biosynthetic process	GO:0009058	false	0.000137598	3.86139	5973	168	80	21128	Q05086,Q99496,Q06210,Q969T9,P41250,Q02880,Q8TAQ2,P78347,Q99459,P35251,Q08211,Q86VP6,Q96T58,P09429,P82979,Q9P0M6,Q9UNN5,Q16531,O75475,Q96S55,Q5UIP0,P61221,Q92922,P62081,Q06265,Q93009,P06454,Q9UPN9,P49916,Q9BXW9,Q14152,Q9H2P0,Q12888,Q99856,O14776,Q92541,Q6L8Q7,Q9NZI8,Q8WUA2,P61956,P63165,Q92878,P23396,Q99729,P40763,Q96RL1,P61088,Q9Y5B9,P35637,O60264,P55072,Q8IWI9,P17980,Q9Y2L1,Q7KZF4,P61978,P35659,…
GO:BP	positive regulation of cellular process	GO:0048522	false	0.000150805	3.82159	5657	168	77	21128	Q05086,P35221,Q969T9,Q02880,Q8TAQ2,P78347,Q99459,P35251,Q08211,Q86VP6,Q96T58,P45974,P09429,Q9P0M6,Q9UNN5,Q16531,O75475,Q5UIP0,Q92922,P62081,Q06265,Q93009,Q9UHD9,Q14980,Q70CQ2,P06454,Q96G74,Q9NTJ3,Q9Y5A7,Q9H2P0,Q12888,Q7Z6Z7,Q99856,O14776,Q92541,Q6L8Q7,Q9NZI8,P61956,P33176,P63165,Q92878,P23396,Q99729,P40763,Q96RL1,P61088,Q9C0C9,Q9Y5B9,P35637,O60264,P55072,Q8IWI9,P17980,Q9Y2L1,P61978,P35659,Q5VTR2,…
GO:BP	positive regulation of response to DNA damage stimulus	GO:2001022	false	0.000163895	3.78543	165	168	11	21128	Q8TAQ2,Q08211,P09429,Q5UIP0,Q92922,P23396,Q96RL1,P61088,P35637,P09874,Q13263
GO:BP	RNA catabolic process	GO:0006401	false	0.000168698	3.77289	291	168	14	21128	Q08211,Q06265,Q08J23,Q6L8Q7,Q9NZI8,Q99729,P35637,Q9Y2L1,Q7KZF4,P05455,P06748,P39748,P52272,P08670
GO:BP	protein deubiquitination	GO:0016579	false	0.000174331	3.75862	166	168	11	21128	Q86UV5,P45974,Q93009,Q70CQ2,Q96RU2,Q9UHP3,Q96G74,Q96RL1,Q96FW1,P55072,Q04323
GO:BP	protein-DNA complex assembly	GO:0065004	false	0.000183786	3.73569	248	168	13	21128	Q8N257,Q92522,Q86VP6,P09429,Q9P0M6,Q99880,Q9Y5B9,P49736,O60264,P49321,O75367,P06748,Q01105
GO:BP	regulation of proteolysis	GO:0030162	false	0.000186019	3.73044	737	168	22	21128	Q05086,P45974,P09429,Q92922,O14980,P62081,Q93009,Q9UHD9,Q9UHP3,Q9Y5A7,P61956,P63165,P23396,P40763,Q9C0C9,P55072,P17980,Q04323,Q16186,O75150,P61289,P54727
GO:BP	cellular biosynthetic process	GO:0044249	false	0.000186996	3.72817	5793	168	78	21128	Q05086,Q99496,Q06210,Q969T9,P41250,Q02880,Q8TAQ2,P78347,Q99459,P35251,Q08211,Q86VP6,Q96T58,P09429,P82979,Q9P0M6,Q9UNN5,Q16531,O75475,Q96S55,Q5UIP0,P61221,Q92922,P62081,Q06265,Q93009,P06454,Q9UPN9,P49916,Q9BXW9,Q14152,Q9H2P0,Q12888,Q99856,O14776,Q92541,Q6L8Q7,Q9NZI8,Q8WUA2,P61956,P63165,Q92878,P23396,Q99729,P40763,Q96RL1,P61088,Q9Y5B9,P35637,O60264,P55072,Q8IWI9,P17980,Q9Y2L1,Q7KZF4,P61978,P35659,…
GO:BP	negative regulation of cellular biosynthetic process	GO:0031327	false	0.000191135	3.71866	1596	168	34	21128	Q99496,Q8TAQ2,P35251,Q08211,Q96T58,P09429,P82979,Q9P0M6,Q5UIP0,Q06265,Q9UPN9,O14776,Q92541,Q6L8Q7,Q9NZI8,P63165,P23396,P40763,Q96RL1,O60264,Q9Y2L1,P61978,Q6W2J9,O75367,P19338,Q14839,P09874,Q96T88,Q06587,Q13263,Q01105,P09651,P22626,Q12906
GO:BP	import into nucleus	GO:0051170	false	0.000222226	3.65321	170	168	11	21128	Q9UKX7,P49790,Q92973,P55060,P63165,P40763,O95373,P55265,Q13263,P09651,P52292
GO:BP	positive regulation of nucleic acid-templated transcription	GO:1903508	false	0.000285356	3.54461	1703	168	35	21128	Q05086,Q969T9,Q8TAQ2,P78347,Q99459,P35251,Q08211,Q86VP6,P09429,O75475,Q92922,Q06265,P06454,Q12888,Q99856,O14776,P61956,Q99729,P40763,Q9Y5B9,P35637,O60264,Q8IWI9,P17980,P61978,P35659,Q5VTR2,P19338,Q14839,P09874,P06748,Q9NR30,Q96T88,Q13263,Q12906
GO:BP	positive regulation of DNA-templated transcription	GO:0045893	false	0.000285356	3.54461	1703	168	35	21128	Q05086,Q969T9,Q8TAQ2,P78347,Q99459,P35251,Q08211,Q86VP6,P09429,O75475,Q92922,Q06265,P06454,Q12888,Q99856,O14776,P61956,Q99729,P40763,Q9Y5B9,P35637,O60264,Q8IWI9,P17980,P61978,P35659,Q5VTR2,P19338,Q14839,P09874,P06748,Q9NR30,Q96T88,Q13263,Q12906
GO:BP	negative regulation of biosynthetic process	GO:0009890	false	0.000301714	3.5204	1627	168	34	21128	Q99496,Q8TAQ2,P35251,Q08211,Q96T58,P09429,P82979,Q9P0M6,Q5UIP0,Q06265,Q9UPN9,O14776,Q92541,Q6L8Q7,Q9NZI8,P63165,P23396,P40763,Q96RL1,O60264,Q9Y2L1,P61978,Q6W2J9,O75367,P19338,Q14839,P09874,Q96T88,Q06587,Q13263,Q01105,P09651,P22626,Q12906
GO:BP	viral process	GO:0016032	false	0.000454568	3.3424	418	168	16	21128	Q02880,Q08211,P09429,P42566,Q16531,P49790,Q14152,Q6L8Q7,P55072,P17980,P35659,P05455,P55265,Q13263,Q12906,P52292
GO:BP	protein localization to organelle	GO:0033365	false	0.000682588	3.16584	1144	168	27	21128	P35221,Q969T9,Q9UKX7,Q08211,Q9P0M6,P49790,O14980,Q92973,Q14980,Q7Z5K2,P55060,Q7Z6Z7,P63165,P40763,P55072,O95373,P05455,O75367,P09874,P55265,P06748,P50395,Q9UNZ2,Q03252,P62258,Q13263,P52292
GO:BP	transcription by RNA polymerase I	GO:0006360	false	0.0008897	3.05076	60	168	7	21128	Q9P0M6,O60264,P35659,O75367,P19338,Q13428,Q9NR30
GO:BP	positive regulation of protein ubiquitination	GO:0031398	false	0.00093302	3.03011	120	168	9	21128	Q05086,Q9NVI1,Q96GG9,Q7Z6Z7,P61088,O75592,P06748,O75150,Q16763
GO:BP	regulation of transcription by RNA polymerase II	GO:0006357	false	0.000969741	3.01334	2572	168	44	21128	Q05086,Q99496,Q969T9,Q8TAQ2,P78347,Q99459,P35251,Q08211,Q86VP6,Q96T58,P09429,P82979,Q9P0M6,O75475,Q5UIP0,Q92922,Q06265,P06454,Q9UPN9,Q9H2P0,Q12888,Q99856,O14776,Q92541,Q8WUA2,P61956,P40763,Q9Y5B9,P35637,O60264,Q8IWI9,P17980,P61978,P35659,Q6W2J9,O75367,P19338,Q14839,P09874,P06748,Q9NR30,Q96T88,Q13263,P22626
GO:BP	mRNA catabolic process	GO:0006402	false	0.0010503	2.97869	242	168	12	21128	Q08211,Q06265,Q6L8Q7,Q9NZI8,Q99729,P35637,Q9Y2L1,Q7KZF4,P05455,P06748,P52272,P08670
GO:BP	transcription by RNA polymerase II	GO:0006366	false	0.0010937	2.9611	2674	168	45	21128	Q05086,Q99496,Q969T9,Q8TAQ2,P78347,Q99459,P35251,Q08211,Q86VP6,Q96T58,P09429,P82979,Q9P0M6,O75475,Q5UIP0,Q92922,Q06265,P06454,Q9UPN9,Q9H2P0,Q12888,Q99856,O14776,Q92541,Q8WUA2,P61956,P40763,Q9Y5B9,P35637,O60264,Q8IWI9,P17980,P61978,P35659,Q6W2J9,O75367,P19338,Q14839,P09874,P06748,Q16186,Q9NR30,Q96T88,Q13263,P22626
GO:BP	regulation of molecular function	GO:0065009	false	0.00126019	2.89957	3059	168	49	21128	Q99496,P52701,P35251,Q08211,Q86VP6,P09429,Q9UNN5,Q96S55,P61221,O43242,P62081,Q93009,Q9BXW9,Q7Z5K2,Q96GG9,Q8TC07,Q99460,Q9H2P0,Q12888,P63165,Q92878,P23396,P40763,P61088,Q9C0C9,P49736,P55072,Q9Y2L1,P61978,P67870,Q04323,O95373,O75367,O75592,P09874,P55265,P06748,P50395,Q16186,P60900,P62258,Q96T88,Q16763,Q06587,Q13263,Q01105,P61289,Q5VTB9,P22626
GO:BP	protein import into nucleus	GO:0006606	false	0.00154859	2.81006	165	168	10	21128	Q9UKX7,P49790,Q92973,P55060,P63165,P40763,O95373,P55265,Q13263,P52292
GO:BP	positive regulation of viral process	GO:0048524	false	0.00155122	2.80933	65	168	7	21128	Q02880,Q08211,P09429,Q16531,Q6L8Q7,P55265,P52292
GO:BP	negative regulation of cell cycle process	GO:0010948	false	0.00161738	2.79119	300	168	13	21128	Q99459,Q14676,Q96RU2,Q9BXW9,Q7Z5K2,Q12888,Q08J23,Q92878,Q96RL1,O60264,O75367,P06748,Q9UMS4
GO:BP	DNA conformation change	GO:0071103	false	0.00169148	2.77173	95	168	8	21128	Q02880,Q08211,P09429,Q96S55,Q92878,P49736,Q14839,P22626
GO:BP	mitotic cell cycle process	GO:1903047	false	0.00172586	2.76299	773	168	21	21128	Q8TAQ2,Q13617,Q9UQE7,Q14683,Q14676,Q16531,Q92922,Q14980,P46013,Q9BXW9,Q9NTJ3,Q92878,Q96RL1,P49736,O60264,P55072,O75367,Q9UNZ2,P27816,Q16763,P61289
GO:BP	regulation of transcription by RNA polymerase I	GO:0006356	true	0.002045	2.68931	43	168	6	21128	Q9P0M6,O60264,P35659,O75367,P19338,Q9NR30
GO:BP	regulation of double-strand break repair	GO:2000779	false	0.00222339	2.65298	133	168	9	21128	Q8TAQ2,Q5UIP0,Q92922,Q12888,P61088,Q96FW1,P35637,P35659,P09874
GO:BP	positive regulation of histone modification	GO:0031058	false	0.00231913	2.63467	99	168	8	21128	Q969T9,Q5UIP0,Q92541,P61088,O60264,P35659,Q5VTR2,Q9NR30
GO:BP	mitotic cell cycle	GO:0000278	false	0.00247423	2.60656	929	168	23	21128	Q99496,Q8TAQ2,Q13617,Q9UQE7,Q14683,Q14676,Q16531,Q92922,Q14980,P46013,Q9BXW9,Q9NTJ3,Q92878,Q96RL1,P49736,O60264,P55072,O75367,Q9UNZ2,P62258,P27816,Q16763,P61289
GO:BP	nucleobase-containing compound catabolic process	GO:0034655	false	0.00261093	2.5832	420	168	15	21128	Q08211,Q06265,Q08J23,Q6L8Q7,Q9NZI8,Q99729,P35637,P55072,Q9Y2L1,Q7KZF4,P05455,P06748,P39748,P52272,P08670
GO:BP	regulation of RNA stability	GO:0043487	false	0.00341782	2.46625	180	168	10	21128	Q08211,Q06265,Q08J23,Q6L8Q7,Q9NZI8,P35637,Q9Y2L1,P06748,P52272,P08670
GO:BP	RNA metabolic process	GO:0016070	false	0.00349878	2.45608	6990	168	85	21128	Q05086,Q99496,Q9Y2X3,Q969T9,P41250,Q02880,Q8TAQ2,P78347,Q99459,P35251,Q08211,Q86VP6,Q96T58,P09429,P82979,Q9P0M6,Q9UNN5,O75475,Q5UIP0,P61221,O15042,Q92922,Q8NI27,P62081,Q06265,Q93009,P06454,Q9UPN9,Q9BXW9,Q9H2P0,Q12888,Q99856,Q08J23,O14776,Q92541,Q6L8Q7,Q9NZI8,Q8WUA2,P61956,P63165,P23396,Q99729,P40763,Q96RL1,P61088,Q9Y5B9,P35637,O60264,Q8IWI9,P17980,Q9Y2L1,Q7KZF4,P61978,P35659,Q6W2J9,Q5VTR2,P05455,…
GO:BP	regulation of RNA splicing	GO:0043484	false	0.00359317	2.44452	181	168	10	21128	P35637,P61978,P19338,P06748,P52597,Q9NTZ6,Q9UMS4,P09651,P22626,P31943
GO:BP	regulation of cell cycle phase transition	GO:1901987	false	0.00369565	2.43231	432	168	15	21128	Q8TAQ2,Q99459,Q14676,Q16531,Q92922,Q96RU2,Q9BXW9,Q12888,Q08J23,Q92878,Q96RL1,O75367,P06748,Q9UMS4,P61289
GO:BP	positive regulation of chromosome organization	GO:2001252	false	0.00389738	2.40923	106	168	8	21128	Q14980,Q9NTJ3,Q92878,O75367,P39748,Q13263,P09651,P22626
GO:BP	regulation of mRNA catabolic process	GO:0061013	false	0.00396751	2.40148	183	168	10	21128	Q08211,Q06265,Q6L8Q7,Q9NZI8,Q99729,P35637,Q9Y2L1,P06748,P52272,P08670
GO:BP	cell cycle phase transition	GO:0044770	false	0.00413302	2.38373	555	168	17	21128	Q8TAQ2,Q13617,Q99459,Q14676,Q16531,Q92922,Q96RU2,Q9BXW9,Q12888,Q08J23,Q92878,Q96RL1,O75367,P06748,Q16763,Q9UMS4,P61289
GO:BP	negative regulation of cell cycle	GO:0045786	false	0.00454182	2.34277	383	168	14	21128	Q99459,Q14676,Q96RU2,Q9BXW9,Q7Z5K2,Q12888,Q08J23,Q92878,Q96RL1,O60264,O95373,O75367,P06748,Q9UMS4
GO:BP	heterocycle catabolic process	GO:0046700	false	0.00794405	2.09996	460	168	15	21128	Q08211,Q06265,Q08J23,Q6L8Q7,Q9NZI8,Q99729,P35637,P55072,Q9Y2L1,Q7KZF4,P05455,P06748,P39748,P52272,P08670
GO:BP	positive regulation of catabolic process	GO:0009896	false	0.00807292	2.09297	521	168	16	21128	Q08211,P45974,P09429,Q9UNN5,Q16531,Q06265,Q9UHD9,Q9Y5A7,Q6L8Q7,Q9NZI8,P61956,P63165,P55072,P17980,Q9Y2L1,O75150
GO:BP	cellular nitrogen compound catabolic process	GO:0044270	false	0.00837124	2.07721	462	168	15	21128	Q08211,Q06265,Q08J23,Q6L8Q7,Q9NZI8,Q99729,P35637,P55072,Q9Y2L1,Q7KZF4,P05455,P06748,P39748,P52272,P08670
GO:BP	cellular response to stimulus	GO:0051716	false	0.00907473	2.04217	7491	168	88	21128	Q05086,P35221,Q969T9,P52701,Q8TAQ2,Q13617,Q9UQE7,Q99459,P35251,Q14683,Q08211,Q96T58,Q14676,P09429,Q9UNN5,Q16531,Q96S55,Q5UIP0,Q92922,P62081,Q93009,Q9UHD9,Q14980,Q70CQ2,Q99615,Q96RU2,Q9NVI1,Q9UHP3,Q9UPN9,Q96G74,P49916,Q9BXW9,Q14152,Q9H2P0,Q9UNS2,Q12888,Q5TDH0,Q7Z6Z7,Q08J23,Q92541,Q6L8Q7,Q9NZI8,A0AVT1,P33176,P63165,Q92878,Q9NPD8,P23396,Q99729,P40763,Q96RL1,P61088,Q9C0C9,Q96FW1,Q9Y5B9,P35637,P49736,…
GO:BP	positive regulation of proteasomal protein catabolic process	GO:1901800	false	0.00928678	2.03213	119	168	8	21128	P45974,Q9UHD9,Q9Y5A7,P61956,P63165,P55072,P17980,O75150
GO:BP	histone H2A ubiquitination	GO:0033522	false	0.00938611	2.02751	32	168	5	21128	Q99496,Q16531,Q96FW1,Q6W2J9,Q06587
GO:BP	positive regulation of transcription by RNA polymerase II	GO:0045944	false	0.0104729	1.97993	1242	168	26	21128	Q05086,Q969T9,P78347,Q99459,Q08211,Q86VP6,P09429,O75475,Q92922,Q06265,P06454,Q12888,Q99856,O14776,P61956,P40763,Q9Y5B9,O60264,P17980,P61978,P35659,P19338,P09874,P06748,Q9NR30,Q96T88
GO:BP	protein K63-linked ubiquitination	GO:0070534	true	0.0111034	1.95454	57	168	6	21128	Q9NPD8,P61088,Q9C0C9,Q96FW1,Q16763,Q9UMS4
GO:BP	DNA geometric change	GO:0032392	false	0.0112454	1.94903	87	168	7	21128	Q08211,P09429,Q96S55,Q92878,P49736,Q14839,P22626
GO:BP	regulation of viral process	GO:0050792	false	0.0113405	1.94537	162	168	9	21128	Q02880,Q08211,P09429,Q16531,Q6L8Q7,P55265,Q13263,Q12906,P52292
GO:BP	peptidyl-lysine modification	GO:0018205	true	0.0124055	1.90638	418	168	14	21128	Q969T9,Q96PU4,Q5UIP0,Q92541,P61956,P63165,O60264,P35659,Q6W2J9,O75367,Q9UBT2,Q9NR30,Q13263,Q01105
GO:BP	aromatic compound catabolic process	GO:0019439	false	0.0139162	1.85648	482	168	15	21128	Q08211,Q06265,Q08J23,Q6L8Q7,Q9NZI8,Q99729,P35637,P55072,Q9Y2L1,Q7KZF4,P05455,P06748,P39748,P52272,P08670
GO:BP	negative regulation of protein metabolic process	GO:0051248	false	0.0139555	1.85525	1031	168	23	21128	Q08211,Q92922,P62081,Q06265,Q93009,Q9UHP3,Q6L8Q7,Q9NZI8,P23396,Q9C0C9,Q96FW1,Q9Y2L1,Q6W2J9,Q04323,O95373,O75367,O75592,P19338,P55265,P06748,P62258,Q01105,Q12906
GO:BP	regulation of mRNA stability	GO:0043488	false	0.0145127	1.83825	167	168	9	21128	Q08211,Q06265,Q6L8Q7,Q9NZI8,P35637,Q9Y2L1,P06748,P52272,P08670
GO:BP	positive regulation of protein catabolic process	GO:0045732	false	0.0146836	1.83317	212	168	10	21128	P45974,Q9UNN5,Q16531,Q9UHD9,Q9Y5A7,P61956,P63165,P55072,P17980,O75150
GO:BP	viral genome replication	GO:0019079	false	0.0150413	1.82271	127	168	8	21128	Q02880,Q16531,Q6L8Q7,P55072,P35659,P55265,Q13263,Q12906
GO:BP	regulation of cellular localization	GO:0060341	false	0.015493	1.80986	963	168	22	21128	P35221,Q08211,P49790,O14980,Q93009,Q14980,Q7Z5K2,Q7Z6Z7,Q08J23,P33176,P63165,Q99729,P55072,O75367,O75592,P09874,O76021,P06748,P50395,Q9UNZ2,P62258,Q13263
GO:BP	positive regulation of proteolysis	GO:0045862	false	0.0156346	1.80591	369	168	13	21128	P45974,P09429,Q9UHD9,Q9Y5A7,P61956,P63165,P23396,P40763,P55072,P17980,Q16186,O75150,P61289
GO:BP	viral life cycle	GO:0019058	false	0.0166179	1.77942	316	168	12	21128	Q02880,P09429,P42566,Q16531,P49790,Q6L8Q7,P55072,P35659,P55265,Q13263,Q12906,P52292
GO:BP	regulation of DNA recombination	GO:0000018	false	0.0188973	1.7236	131	168	8	21128	Q92522,P52701,Q5UIP0,Q12888,Q92878,P35637,P09874,P52292
GO:BP	negative regulation of mRNA metabolic process	GO:1903312	false	0.0201634	1.69544	95	168	7	21128	Q08211,Q9NZI8,Q99729,P35637,P61978,P06748,P22626
GO:BP	ncRNA metabolic process	GO:0034660	false	0.0219724	1.65812	630	168	17	21128	Q9Y2X3,P41250,Q9P0M6,P62081,Q06265,Q08J23,P40763,Q9Y2L1,Q7KZF4,P05455,O75367,P19338,Q13428,P55265,O76021,Q9NR30,P22626
GO:BP	protein K63-linked deubiquitination	GO:0070536	false	0.022511	1.64761	38	168	5	21128	Q93009,Q9UHP3,Q96G74,Q96RL1,P55072
GO:BP	double-strand break repair via nonhomologous end joining	GO:0006303	false	0.0239814	1.62012	65	168	6	21128	P09429,Q5UIP0,P49916,Q12888,P35659,Q9UMS4
GO:BP	nucleosome disassembly	GO:0006337	false	0.0252217	1.59823	19	168	4	21128	Q8TAQ2,Q92922,Q9Y5B9,Q01105
GO:BP	regulation of DNA replication	GO:0006275	false	0.0262254	1.58128	137	168	8	21128	Q9UQE7,Q08211,Q9UNN5,Q96S55,P49916,Q7Z5K2,P49736,O60264
GO:BP	negative regulation of catabolic process	GO:0009895	false	0.0264215	1.57804	331	168	12	21128	Q08211,Q92922,P62081,Q93009,Q9UHP3,Q08J23,Q9NZI8,Q99729,P40763,P35637,Q04323,O75592
GO:BP	organic cyclic compound catabolic process	GO:1901361	false	0.0265052	1.57667	509	168	15	21128	Q08211,Q06265,Q08J23,Q6L8Q7,Q9NZI8,Q99729,P35637,P55072,Q9Y2L1,Q7KZF4,P05455,P06748,P39748,P52272,P08670
GO:BP	negative regulation of DNA-templated transcription	GO:0045892	false	0.0271373	1.56643	1311	168	26	21128	Q99496,Q8TAQ2,P35251,Q96T58,P09429,P82979,Q9P0M6,Q5UIP0,Q9UPN9,O14776,Q92541,P63165,P40763,Q96RL1,O60264,P61978,Q6W2J9,O75367,Q14839,P09874,Q96T88,Q06587,Q13263,Q01105,P22626,Q12906
GO:BP	positive regulation of proteolysis involved in protein catabolic process	GO:1903052	false	0.027653	1.55826	138	168	8	21128	P45974,Q9UHD9,Q9Y5A7,P61956,P63165,P55072,P17980,O75150
GO:BP	negative regulation of nucleic acid-templated transcription	GO:1903507	false	0.0278646	1.55495	1313	168	26	21128	Q99496,Q8TAQ2,P35251,Q96T58,P09429,P82979,Q9P0M6,Q5UIP0,Q9UPN9,O14776,Q92541,P63165,P40763,Q96RL1,O60264,P61978,Q6W2J9,O75367,Q14839,P09874,Q96T88,Q06587,Q13263,Q01105,P22626,Q12906
GO:BP	regulation of catalytic activity	GO:0050790	false	0.0284478	1.54595	2356	168	38	21128	P52701,P35251,Q08211,Q86VP6,P09429,Q9UNN5,Q96S55,P61221,O43242,P62081,Q96GG9,Q8TC07,Q99460,Q9H2P0,Q92878,P23396,P40763,P61088,Q9C0C9,P49736,P55072,Q9Y2L1,P67870,Q04323,O95373,O75367,O75592,P09874,P55265,P06748,P50395,Q16186,Q96T88,Q16763,Q06587,Q01105,P61289,P22626
GO:BP	positive regulation of protein modification process	GO:0031401	false	0.0300617	1.52199	1005	168	22	21128	Q05086,Q969T9,Q5UIP0,Q9NVI1,Q96GG9,Q9H2P0,Q7Z6Z7,Q92541,Q92878,P23396,P61088,O60264,P55072,P35659,Q5VTR2,P67870,O75592,Q9UBT2,P06748,Q9NR30,O75150,Q16763
GO:BP	negative regulation of gene expression, epigenetic	GO:0045814	false	0.0301572	1.52061	101	168	7	21128	P09429,Q9P0M6,Q5UIP0,O60264,O75367,Q03252,Q13263
GO:BP	negative regulation of gene expression	GO:0010629	false	0.0309561	1.50925	1569	168	29	21128	Q08211,P09429,Q9P0M6,Q5UIP0,Q06265,Q96G74,Q9H2P0,Q6L8Q7,Q9NZI8,P23396,Q99729,P40763,P35637,O60264,Q9Y2L1,Q7KZF4,P61978,P05455,O75367,P19338,Q14839,P55265,P06748,Q03252,Q13263,P52272,P22626,Q12906,P08670
GO:BP	maintenance of DNA methylation	GO:0010216	false	0.0312675	1.50491	7	168	3	21128	Q96PU4,Q93009,Q96T88
GO:BP	regulation of viral life cycle	GO:1903900	false	0.0323341	1.49034	141	168	8	21128	Q02880,P09429,Q16531,Q6L8Q7,P55265,Q13263,Q12906,P52292
GO:BP	negative regulation of RNA biosynthetic process	GO:1902679	false	0.0334743	1.47529	1327	168	26	21128	Q99496,Q8TAQ2,P35251,Q96T58,P09429,P82979,Q9P0M6,Q5UIP0,Q9UPN9,O14776,Q92541,P63165,P40763,Q96RL1,O60264,P61978,Q6W2J9,O75367,Q14839,P09874,Q96T88,Q06587,Q13263,Q01105,P22626,Q12906
GO:BP	signal transduction in response to DNA damage	GO:0042770	false	0.0344359	1.46299	186	168	9	21128	Q99459,Q14676,Q96RU2,Q9BXW9,Q9UNS2,Q12888,Q96RL1,P06748,Q9UMS4
GO:BP	protein-DNA complex disassembly	GO:0032986	false	0.0384647	1.41494	21	168	4	21128	Q8TAQ2,Q92922,Q9Y5B9,Q01105
GO:BP	nucleolar large rRNA transcription by RNA polymerase I	GO:0042790	false	0.0384647	1.41494	21	168	4	21128	Q9P0M6,O75367,P19338,Q13428
GO:BP	cell cycle checkpoint signaling	GO:0000075	true	0.0424903	1.37171	191	168	9	21128	Q99459,Q14676,Q96RU2,Q9BXW9,Q12888,Q08J23,Q92878,Q96RL1,Q9UMS4
GO:BP	DNA-templated transcription elongation	GO:0006354	false	0.0430571	1.36596	240	168	10	21128	Q08211,O75475,Q12888,Q99856,O14776,Q92541,Q9Y5B9,P35637,Q7KZF4,Q16186
GO:BP	regulation of amide metabolic process	GO:0034248	false	0.0449078	1.34768	469	168	14	21128	Q08211,P82979,P61221,Q06265,Q6L8Q7,Q9NZI8,P23396,Q9Y2L1,P19338,Q13428,P18669,P06748,Q12906,P08670
GO:BP	regulation of nuclease activity	GO:0032069	false	0.0467215	1.33048	22	168	4	21128	P09429,P61221,P23396,P06748
GO:BP	regulation of translation	GO:0006417	false	0.0474732	1.32355	410	168	13	21128	Q08211,P82979,P61221,Q06265,Q6L8Q7,Q9NZI8,P23396,Q9Y2L1,P19338,Q13428,P06748,Q12906,P08670
GO:BP	negative regulation of transcription by RNA polymerase I	GO:0016479	false	0.0497354	1.30333	8	168	3	21128	Q9P0M6,O60264,O75367
GO:BP	regulation of endodeoxyribonuclease activity	GO:0032071	true	0.0497354	1.30333	8	168	3	21128	P09429,P23396,P06748
GO:BP	regulation of response to stress	GO:0080134	false	0.0498343	1.30247	1441	168	27	21128	Q8TAQ2,Q08211,P09429,Q96S55,Q5UIP0,Q92922,Q9UHD9,Q99615,Q9UHP3,Q9BXW9,Q9UNS2,Q12888,P23396,Q96RL1,P61088,Q96FW1,P35637,O60264,P61978,P35659,Q04323,O75367,P09874,P55265,P06748,P60900,Q13263
GO:CC	nucleoplasm	GO:0005654	true	3.14919e-54	53.5018	4203	169	127	22112	Q8N257,Q99496,Q9Y2X3,Q969T9,Q92522,Q02880,P52701,Q9UKX7,Q8TAQ2,Q86UV5,Q13617,P78347,Q9UQE7,Q99459,P35251,Q14683,Q08211,O94888,Q86VP6,Q96PU4,Q96T58,Q14676,P09429,P82979,Q9P0M6,Q9UNN5,Q16531,O75475,Q5UIP0,P49790,O15042,O43242,Q92922,O14980,Q8NI27,P62081,Q06265,Q93009,Q14980,Q99615,P46013,P06454,Q96RU2,Q9NVI1,Q9UPN9,P49916,Q9BXW9,Q7Z5K2,Q96GG9,Q9NTJ3,Q9Y5A7,P55060,Q14152,Q99460,Q9UNS2,Q12888,Q5TDH0,…
GO:CC	nuclear lumen	GO:0031981	false	1.38668e-44	43.858	5495	169	131	22112	Q8N257,Q99496,Q9Y2X3,Q969T9,Q92522,Q02880,P52701,Q9UKX7,Q8TAQ2,Q86UV5,Q13617,P78347,Q9UQE7,Q99459,P35251,Q14683,Q08211,O94888,Q86VP6,Q96PU4,Q96T58,Q14676,P09429,P82979,Q9P0M6,Q9UNN5,Q16531,O75475,Q5UIP0,P49790,O15042,O43242,Q92922,O14980,Q8NI27,P62081,Q06265,Q93009,Q14980,Q99615,P46013,P06454,Q96RU2,Q9NVI1,Q9UPN9,P49916,Q9BXW9,Q7Z5K2,Q96GG9,Q9NTJ3,Q9Y5A7,P55060,Q14152,Q99460,Q9UNS2,Q12888,Q5TDH0,…
GO:CC	organelle lumen	GO:0043233	false	1.04497e-40	39.9809	6627	169	137	22112	Q8N257,Q99496,Q9Y2X3,Q969T9,Q92522,P41250,Q02880,P52701,Q9UKX7,Q8TAQ2,Q86UV5,Q13617,P78347,Q9UQE7,Q99459,P35251,Q14683,Q08211,O94888,Q86VP6,Q96PU4,Q96T58,Q14676,P09429,P82979,Q9P0M6,Q9UNN5,Q16531,O75475,Q5UIP0,P61221,P49790,O15042,O43242,Q92922,O14980,Q8NI27,P62081,Q06265,Q93009,Q14980,Q99615,P46013,P06454,Q96RU2,Q9NVI1,Q9UPN9,P49916,Q9BXW9,Q7Z5K2,Q96GG9,Q9NTJ3,Q9Y5A7,P55060,Q14152,Q99460,Q9UNS2,…
GO:CC	intracellular organelle lumen	GO:0070013	false	1.04497e-40	39.9809	6627	169	137	22112	Q8N257,Q99496,Q9Y2X3,Q969T9,Q92522,P41250,Q02880,P52701,Q9UKX7,Q8TAQ2,Q86UV5,Q13617,P78347,Q9UQE7,Q99459,P35251,Q14683,Q08211,O94888,Q86VP6,Q96PU4,Q96T58,Q14676,P09429,P82979,Q9P0M6,Q9UNN5,Q16531,O75475,Q5UIP0,P61221,P49790,O15042,O43242,Q92922,O14980,Q8NI27,P62081,Q06265,Q93009,Q14980,Q99615,P46013,P06454,Q96RU2,Q9NVI1,Q9UPN9,P49916,Q9BXW9,Q7Z5K2,Q96GG9,Q9NTJ3,Q9Y5A7,P55060,Q14152,Q99460,Q9UNS2,…
GO:CC	membrane-enclosed lumen	GO:0031974	false	1.04497e-40	39.9809	6627	169	137	22112	Q8N257,Q99496,Q9Y2X3,Q969T9,Q92522,P41250,Q02880,P52701,Q9UKX7,Q8TAQ2,Q86UV5,Q13617,P78347,Q9UQE7,Q99459,P35251,Q14683,Q08211,O94888,Q86VP6,Q96PU4,Q96T58,Q14676,P09429,P82979,Q9P0M6,Q9UNN5,Q16531,O75475,Q5UIP0,P61221,P49790,O15042,O43242,Q92922,O14980,Q8NI27,P62081,Q06265,Q93009,Q14980,Q99615,P46013,P06454,Q96RU2,Q9NVI1,Q9UPN9,P49916,Q9BXW9,Q7Z5K2,Q96GG9,Q9NTJ3,Q9Y5A7,P55060,Q14152,Q99460,Q9UNS2,…
GO:CC	nucleus	GO:0005634	false	1.21348e-30	29.916	10111	169	151	22112	Q05086,Q8N257,Q99496,Q9Y2X3,Q969T9,Q92522,Q02880,P52701,Q9UKX7,Q8TAQ2,Q86UV5,Q13617,P78347,Q9UQE7,Q99459,P35251,Q14683,Q08211,O94888,Q86VP6,Q96PU4,Q96T58,P45974,Q14676,P09429,P82979,Q9P0M6,Q9UNN5,Q16531,O75475,Q96S55,Q5UIP0,P49790,O15042,O43242,Q92922,P37837,O14980,Q8NI27,P62081,Q06265,Q92973,Q93009,Q9UHD9,Q14980,Q70CQ2,Q99615,P46013,P06454,Q96RU2,Q9NVI1,Q9UHP3,Q9UPN9,Q96G74,P49916,Q9BXW9,Q7Z5K2,…
GO:CC	chromosome	GO:0005694	false	1.70143e-25	24.7692	1927	169	67	22112	Q8N257,Q99496,Q969T9,Q92522,Q02880,P52701,Q8TAQ2,Q9UQE7,Q99459,P35251,Q14683,Q08211,Q96PU4,Q14676,P09429,Q9P0M6,Q16531,O75475,Q96S55,Q5UIP0,Q92922,O14980,Q8NI27,Q06265,Q93009,Q14980,P46013,Q9NVI1,Q9BXW9,Q7Z5K2,Q9NTJ3,Q9H2P0,Q12888,Q5TDH0,Q99880,P63165,Q92878,P40763,Q9Y5B9,P49736,O60264,P55072,Q8IWI9,P49321,P61978,P42166,P35659,Q5VTR2,Q71UI9,P05455,O75367,P19338,Q14839,P09874,O76021,Q9NR30,O75150,…
GO:CC	cytosol	GO:0005829	false	1.2545e-18	17.9015	5440	169	99	22112	Q05086,Q8N257,P35221,Q06210,Q9Y2X3,Q969T9,P41250,Q02880,P52701,Q86UV5,Q13617,Q9UQE7,Q14683,Q08211,O94888,Q86VP6,P45974,P42566,Q9UNN5,O75475,P61221,P49790,O43242,P37837,O14980,P62081,Q06265,Q92973,Q93009,Q9UHD9,Q14980,Q70CQ2,Q8IVM0,Q99615,P06454,Q96RU2,Q9NVI1,Q9UHP3,Q96G74,Q9BXW9,Q7Z5K2,Q96GG9,Q9NTJ3,Q9Y5A7,P55060,Q14152,Q99460,Q9UNS2,Q5TDH0,Q7Z6Z7,Q99856,Q6L8Q7,Q99880,P55036,Q9NZI8,Q8WUA2,A0AVT1,…
GO:CC	intracellular membrane-bounded organelle	GO:0043231	false	6.41779e-18	17.1926	14610	169	161	22112	Q05086,Q8N257,Q99496,P35221,Q9Y2X3,Q969T9,Q92522,P41250,Q02880,P52701,Q9UKX7,Q8TAQ2,Q86UV5,Q13617,P78347,Q9UQE7,Q99459,P35251,Q14683,Q08211,O94888,Q86VP6,Q96PU4,Q96T58,P45974,Q14676,P09429,P82979,Q9P0M6,P42566,Q9UNN5,Q16531,O75475,Q96S55,Q5UIP0,P61221,P49790,O15042,O43242,Q92922,P37837,O14980,Q8NI27,P62081,Q06265,Q92973,Q93009,Q9UHD9,Q14980,Q70CQ2,Q99615,P46013,P06454,Q96RU2,Q9NVI1,Q9UHP3,Q9UPN9,…
GO:CC	membrane-bounded organelle	GO:0043227	false	1.17473e-17	16.9301	15667	169	165	22112	Q05086,Q8N257,Q99496,P35221,Q06210,Q9Y2X3,Q969T9,Q92522,P41250,Q02880,P52701,Q9UKX7,Q8TAQ2,Q86UV5,Q13617,P78347,Q9UQE7,Q99459,P35251,Q14683,Q08211,O94888,Q86VP6,Q96PU4,Q96T58,P45974,Q14676,P09429,P82979,Q9P0M6,P42566,Q9UNN5,Q16531,O75475,Q96S55,Q5UIP0,P61221,P49790,O15042,O43242,Q92922,P37837,O14980,Q8NI27,P62081,Q06265,Q92973,Q93009,Q9UHD9,Q14980,Q70CQ2,Q99615,P46013,P06454,Q96RU2,Q9NVI1,Q9UHP3,…
GO:CC	catalytic complex	GO:1902494	false	3.71119e-16	15.4305	1778	169	53	22112	Q05086,Q99496,Q8TAQ2,Q13617,Q99459,P35251,Q08211,Q86VP6,Q16531,O43242,Q92922,Q06265,Q9NVI1,P49916,Q9BXW9,Q96GG9,Q99460,Q12888,Q92541,P55036,Q99729,P61088,O60264,P55072,Q8IWI9,P17980,Q9Y2L1,P61978,P35659,Q6W2J9,Q5VTR2,P67870,Q8IWV7,Q14839,P51991,Q9UBT2,Q16186,Q9NR30,O75150,P52597,P60900,Q16763,Q06587,P07195,Q9UMS4,P61289,O43390,P09651,P54727,P52272,Q9NS91,P22626,P31943
GO:CC	protein-containing complex	GO:0032991	false	4.70603e-15	14.3273	7939	169	115	22112	Q05086,Q8N257,Q99496,P35221,Q9Y2X3,Q92522,Q02880,P52701,Q9UKX7,Q8TAQ2,Q13617,Q9UQE7,Q99459,P35251,Q14683,Q08211,O94888,Q86VP6,Q96T58,P09429,P82979,Q9P0M6,P42566,Q9UNN5,Q16531,P49790,O43242,Q92922,O14980,Q8NI27,P62081,Q06265,Q93009,Q14980,Q96RU2,Q9NVI1,P49916,Q9BXW9,Q96GG9,Q9NTJ3,Q14152,Q9UIA9,Q99460,Q9H2P0,Q9UNS2,Q12888,Q92541,Q99880,P55036,Q9NZI8,P33176,P63165,Q92878,P23396,Q99729,P40763,Q96RL1,…
GO:CC	intracellular non-membrane-bounded organelle	GO:0043232	false	2.35517e-14	13.628	6537	169	102	22112	Q8N257,Q99496,P35221,Q9Y2X3,Q969T9,Q92522,Q02880,P52701,Q8TAQ2,Q13617,Q9UQE7,Q99459,P35251,Q14683,Q08211,Q96PU4,Q14676,P09429,P82979,Q9P0M6,Q16531,O75475,Q96S55,Q5UIP0,P49790,Q92922,O14980,Q8NI27,P62081,Q06265,Q93009,Q14980,Q99615,P46013,Q9NVI1,Q9BXW9,Q7Z5K2,Q9NTJ3,Q9Y5A7,Q14152,Q99460,Q9H2P0,Q12888,Q5TDH0,Q08J23,Q92541,Q99880,Q9NZI8,P33176,P63165,Q92878,Q9NPD8,P23396,Q99729,P40763,P61088,Q9Y5B9,…
GO:CC	non-membrane-bounded organelle	GO:0043228	false	2.3824e-14	13.623	6538	169	102	22112	Q8N257,Q99496,P35221,Q9Y2X3,Q969T9,Q92522,Q02880,P52701,Q8TAQ2,Q13617,Q9UQE7,Q99459,P35251,Q14683,Q08211,Q96PU4,Q14676,P09429,P82979,Q9P0M6,Q16531,O75475,Q96S55,Q5UIP0,P49790,Q92922,O14980,Q8NI27,P62081,Q06265,Q93009,Q14980,Q99615,P46013,Q9NVI1,Q9BXW9,Q7Z5K2,Q9NTJ3,Q9Y5A7,Q14152,Q99460,Q9H2P0,Q12888,Q5TDH0,Q08J23,Q92541,Q99880,Q9NZI8,P33176,P63165,Q92878,Q9NPD8,P23396,Q99729,P40763,P61088,Q9Y5B9,…
GO:CC	intracellular anatomical structure	GO:0005622	false	4.88183e-14	13.3114	17853	169	169	22112	Q05086,Q8N257,Q99496,P35221,Q06210,Q9Y2X3,Q969T9,Q92522,P41250,Q02880,P52701,Q9UKX7,Q8TAQ2,Q86UV5,Q13617,P78347,Q9UQE7,Q99459,P35251,Q14683,Q08211,O94888,Q86VP6,Q96PU4,Q96T58,P45974,Q14676,P09429,P82979,Q9P0M6,P42566,Q9UNN5,Q16531,O75475,Q96S55,Q5UIP0,P61221,P49790,O15042,O43242,Q92922,P37837,O14980,Q8NI27,P62081,Q06265,Q92973,Q93009,Q9UHD9,Q14980,Q70CQ2,Q8IVM0,Q99615,P46013,P06454,Q96RU2,Q9NVI1,…
GO:CC	intracellular organelle	GO:0043229	false	3.6549e-13	12.4371	15991	169	162	22112	Q05086,Q8N257,Q99496,P35221,Q9Y2X3,Q969T9,Q92522,P41250,Q02880,P52701,Q9UKX7,Q8TAQ2,Q86UV5,Q13617,P78347,Q9UQE7,Q99459,P35251,Q14683,Q08211,O94888,Q86VP6,Q96PU4,Q96T58,P45974,Q14676,P09429,P82979,Q9P0M6,P42566,Q9UNN5,Q16531,O75475,Q96S55,Q5UIP0,P61221,P49790,O15042,O43242,Q92922,P37837,O14980,Q8NI27,P62081,Q06265,Q92973,Q93009,Q9UHD9,Q14980,Q70CQ2,Q99615,P46013,P06454,Q96RU2,Q9NVI1,Q9UHP3,Q9UPN9,…
GO:CC	organelle	GO:0043226	false	4.28169e-13	12.3684	16765	169	165	22112	Q05086,Q8N257,Q99496,P35221,Q06210,Q9Y2X3,Q969T9,Q92522,P41250,Q02880,P52701,Q9UKX7,Q8TAQ2,Q86UV5,Q13617,P78347,Q9UQE7,Q99459,P35251,Q14683,Q08211,O94888,Q86VP6,Q96PU4,Q96T58,P45974,Q14676,P09429,P82979,Q9P0M6,P42566,Q9UNN5,Q16531,O75475,Q96S55,Q5UIP0,P61221,P49790,O15042,O43242,Q92922,P37837,O14980,Q8NI27,P62081,Q06265,Q92973,Q93009,Q9UHD9,Q14980,Q70CQ2,Q99615,P46013,P06454,Q96RU2,Q9NVI1,Q9UHP3,…
GO:CC	chromosomal region	GO:0098687	false	1.04766e-11	10.9798	392	169	23	22112	Q8TAQ2,Q9UQE7,Q14683,Q96PU4,Q9P0M6,Q16531,Q96S55,Q5UIP0,Q92922,O14980,Q8NI27,Q7Z5K2,Q9NTJ3,Q12888,Q92878,P49736,O60264,P05455,O75367,Q14839,P09874,P39748,P22626
GO:CC	chromatin	GO:0000785	false	2.905e-11	10.5369	1363	169	40	22112	Q8N257,Q99496,Q969T9,Q92522,Q02880,P52701,Q8TAQ2,Q9UQE7,Q08211,Q96PU4,Q9P0M6,O75475,Q5UIP0,Q92922,Q9NVI1,Q9BXW9,Q7Z5K2,Q9H2P0,Q99880,P40763,Q9Y5B9,P49736,O60264,Q8IWI9,P49321,P61978,P42166,P35659,Q5VTR2,Q71UI9,O75367,Q14839,P09874,Q9NR30,O75150,Q16777,Q96T88,Q06587,Q13263,Q01105
GO:CC	cytoplasm	GO:0005737	false	6.58196e-11	10.1816	12321	169	139	22112	Q05086,Q8N257,Q99496,P35221,Q06210,Q9Y2X3,Q969T9,P41250,Q02880,P52701,Q86UV5,Q13617,P78347,Q9UQE7,Q99459,P35251,Q14683,Q08211,O94888,Q86VP6,P45974,P09429,P82979,P42566,Q9UNN5,Q16531,O75475,Q96S55,Q5UIP0,P61221,P49790,O43242,Q92922,P37837,O14980,P62081,Q06265,Q92973,Q93009,Q9UHD9,Q14980,Q70CQ2,Q8IVM0,Q99615,P06454,Q96RU2,Q9NVI1,Q9UHP3,Q96G74,P49916,Q9BXW9,Q7Z5K2,Q96GG9,Q9NTJ3,Q8TC07,Q9Y5A7,P55060,…
GO:CC	proteasome complex	GO:0000502	false	8.03525e-10	9.095	66	169	11	22112	Q05086,O43242,Q99460,P55036,P55072,P17980,Q8IWV7,Q16186,P60900,P61289,P54727
GO:CC	nuclear periphery	GO:0034399	false	2.82071e-09	8.54964	150	169	14	22112	Q8TAQ2,Q9UQE7,Q14683,O75475,P49790,Q92922,Q14980,P60900,Q03252,Q96T88,P52272,Q5VTB9,P22626,P08670
GO:CC	chromosome, telomeric region	GO:0000781	false	1.31197e-08	7.88208	168	169	14	22112	Q9P0M6,Q16531,Q96S55,Q5UIP0,Q8NI27,Q12888,Q92878,P49736,P05455,O75367,Q14839,P09874,P39748,P22626
GO:CC	nuclear body	GO:0016604	false	4.37003e-08	7.35952	882	169	28	22112	Q99496,Q9Y2X3,Q99459,Q08211,O94888,Q14676,P82979,Q5UIP0,O14980,Q8NI27,Q93009,P46013,Q96RU2,Q9BXW9,Q9NTJ3,Q12888,O14776,P61956,P63165,Q96RL1,Q9C0C9,P09874,P06748,Q06587,Q9UMS4,P52272,Q9NS91,P22626
GO:CC	endopeptidase complex	GO:1905369	false	4.8278e-08	7.31625	95	169	11	22112	Q05086,O43242,Q99460,P55036,P55072,P17980,Q8IWV7,Q16186,P60900,P61289,P54727
GO:CC	catalytic step 2 spliceosome	GO:0071013	false	4.04028e-07	6.39359	88	169	10	22112	Q99459,P61978,P51991,P52597,Q9UMS4,O43390,P09651,P52272,P22626,P31943
GO:CC	intracellular protein-containing complex	GO:0140535	false	8.87072e-07	6.05204	942	169	27	22112	Q05086,Q99496,Q13617,Q08211,Q86VP6,Q16531,O43242,Q96GG9,Q99460,Q92541,P55036,Q9NZI8,P61088,P55072,P17980,Q6W2J9,Q5VTR2,P67870,Q8IWV7,Q16186,O75150,P60900,Q16763,Q06587,P61289,P54727,Q9NS91
GO:CC	peptidase complex	GO:1905368	false	1.21129e-06	5.91675	128	169	11	22112	Q05086,O43242,Q99460,P55036,P55072,P17980,Q8IWV7,Q16186,P60900,P61289,P54727
GO:CC	site of double-strand break	GO:0035861	false	2.13399e-06	5.67081	77	169	9	22112	Q16531,Q5UIP0,Q12888,Q92878,O60264,P55072,P09874,Q9UMS4,Q9NS91
GO:CC	DNA packaging complex	GO:0044815	false	2.88465e-06	5.53991	174	169	12	22112	Q8N257,Q92522,Q8TAQ2,Q9UQE7,Q14683,Q9P0M6,Q92922,Q9NTJ3,Q99880,Q71UI9,O75367,Q16777
GO:CC	nuclear protein-containing complex	GO:0140513	false	4.80317e-06	5.31847	2732	169	48	22112	Q99496,P52701,Q9UKX7,Q8TAQ2,Q99459,P82979,P49790,Q92922,Q8NI27,Q06265,P49916,Q9UIA9,Q9H2P0,Q9UNS2,Q92541,P63165,Q92878,P23396,Q99729,P40763,Q96RL1,Q9Y5B9,P49736,O60264,Q8IWI9,Q9Y2L1,P61978,P35659,Q6W2J9,P67870,O95373,P19338,Q14839,P51991,P55265,Q9UBT2,Q9NR30,P52597,Q16763,Q06587,Q13263,Q9UMS4,O43390,P09651,P54727,P52272,P22626,P31943
GO:CC	condensed chromosome	GO:0000793	false	8.01823e-06	5.09592	275	169	14	22112	Q8TAQ2,Q9UQE7,Q14683,P09429,Q5UIP0,Q92922,O14980,P46013,Q9BXW9,Q9NTJ3,Q12888,Q92878,O60264,O75367
GO:CC	proteasome accessory complex	GO:0022624	false	8.227e-06	5.08476	25	169	6	22112	O43242,Q99460,P55036,P17980,Q16186,P61289
GO:CC	nuclear chromosome	GO:0000228	false	8.73499e-06	5.05874	233	169	13	22112	Q9UQE7,Q99459,Q14683,Q08211,Q9P0M6,Q06265,Q9NTJ3,Q92878,P49736,O60264,O75367,P09874,Q9UMS4
GO:CC	spliceosomal complex	GO:0005681	false	1.08898e-05	4.96298	196	169	12	22112	Q99459,P61978,P19338,P51991,P55265,P52597,Q9UMS4,O43390,P09651,P52272,P22626,P31943
GO:CC	nuclear matrix	GO:0016363	false	1.44987e-05	4.83867	127	169	10	22112	Q8TAQ2,Q9UQE7,Q14683,Q92922,Q14980,P60900,Q96T88,P52272,P22626,P08670
GO:CC	replication fork	GO:0005657	false	2.23748e-05	4.65024	72	169	8	22112	Q99459,P35251,Q12888,O60264,P09874,Q96T88,Q9UMS4,Q9NS91
GO:CC	sex chromosome	GO:0000803	false	2.67242e-05	4.5731	30	169	6	22112	Q99496,Q9P0M6,Q92922,P63165,O75367,Q06587
GO:CC	site of DNA damage	GO:0090734	false	3.59545e-05	4.44425	106	169	9	22112	Q16531,Q5UIP0,Q12888,Q92878,O60264,P55072,P09874,Q9UMS4,Q9NS91
GO:CC	extracellular exosome	GO:0070062	false	4.2393e-05	4.37271	2109	169	39	22112	Q06210,P41250,P35251,Q86VP6,Q96T58,Q9P0M6,Q16531,O43242,P37837,Q06265,Q92973,Q14980,Q99615,P55060,Q7Z6Z7,Q08J23,Q99880,P23396,P61088,Q96FW1,Q15181,P55072,Q7KZF4,P61978,P67870,Q71UI9,O75367,P19338,P18669,P50395,P60900,Q16777,P62258,P07195,P00558,P09651,P52272,P22626,P08670
GO:CC	heterochromatin	GO:0000792	false	5.14532e-05	4.28859	80	169	8	22112	Q99496,Q02880,Q96PU4,O60264,O75367,Q96T88,Q06587,Q13263
GO:CC	extracellular vesicle	GO:1903561	false	5.694e-05	4.24458	2133	169	39	22112	Q06210,P41250,P35251,Q86VP6,Q96T58,Q9P0M6,Q16531,O43242,P37837,Q06265,Q92973,Q14980,Q99615,P55060,Q7Z6Z7,Q08J23,Q99880,P23396,P61088,Q96FW1,Q15181,P55072,Q7KZF4,P61978,P67870,Q71UI9,O75367,P19338,P18669,P50395,P60900,Q16777,P62258,P07195,P00558,P09651,P52272,P22626,P08670
GO:CC	extracellular membrane-bounded organelle	GO:0065010	false	5.76378e-05	4.23929	2134	169	39	22112	Q06210,P41250,P35251,Q86VP6,Q96T58,Q9P0M6,Q16531,O43242,P37837,Q06265,Q92973,Q14980,Q99615,P55060,Q7Z6Z7,Q08J23,Q99880,P23396,P61088,Q96FW1,Q15181,P55072,Q7KZF4,P61978,P67870,Q71UI9,O75367,P19338,P18669,P50395,P60900,Q16777,P62258,P07195,P00558,P09651,P52272,P22626,P08670
GO:CC	extracellular organelle	GO:0043230	false	5.76378e-05	4.23929	2134	169	39	22112	Q06210,P41250,P35251,Q86VP6,Q96T58,Q9P0M6,Q16531,O43242,P37837,Q06265,Q92973,Q14980,Q99615,P55060,Q7Z6Z7,Q08J23,Q99880,P23396,P61088,Q96FW1,Q15181,P55072,Q7KZF4,P61978,P67870,Q71UI9,O75367,P19338,P18669,P50395,P60900,Q16777,P62258,P07195,P00558,P09651,P52272,P22626,P08670
GO:CC	VCP-NPL4-UFD1 AAA ATPase complex	GO:0034098	true	6.46763e-05	4.18925	8	169	4	22112	O94888,Q9UNN5,P55072,Q04323
GO:CC	protein-DNA complex	GO:0032993	false	7.88017e-05	4.10346	235	169	12	22112	Q8N257,Q92522,Q99459,Q9P0M6,Q99880,P49736,Q71UI9,O75367,P09874,P06748,Q16777,Q9UMS4
GO:CC	proteasome regulatory particle	GO:0005838	false	0.000167404	3.77623	22	169	5	22112	O43242,Q99460,P55036,P17980,Q16186
GO:CC	ubiquitin ligase complex	GO:0000151	false	0.000301306	3.52099	317	169	13	22112	Q99496,Q13617,Q86VP6,Q16531,Q96GG9,P61088,Q6W2J9,Q5VTR2,Q8IWV7,O75150,Q16763,Q06587,Q9NS91
GO:CC	ribonucleoprotein granule	GO:0035770	false	0.000318122	3.49741	268	169	12	22112	Q08211,P82979,Q08J23,Q9NZI8,P63165,Q99729,P55072,P17980,P61978,P19338,P51991,P60900
GO:CC	nucleolus	GO:0005730	false	0.000573336	3.24159	1975	169	35	22112	Q9Y2X3,Q92522,Q02880,Q13617,P35251,Q08211,P49790,O14980,P62081,Q06265,P46013,Q9BXW9,Q9Y5A7,Q14152,Q08J23,Q92541,P63165,Q9NPD8,P23396,P61088,O60264,P35659,Q5VTR2,O75367,P19338,Q13428,P09874,P55265,O76021,P06748,Q9NR30,P39748,P46783,P52272,Q12906
GO:CC	chromosome, centromeric region	GO:0000775	false	0.00115253	2.93835	252	169	11	22112	Q8TAQ2,Q9UQE7,Q14683,Q96PU4,Q92922,O14980,Q7Z5K2,Q9NTJ3,Q12888,O60264,O75367
GO:CC	sex chromatin	GO:0001739	false	0.00124625	2.9044	5	169	3	22112	Q99496,O75367,Q06587
GO:CC	ficolin-1-rich granule lumen	GO:1904813	false	0.00147014	2.83264	124	169	8	22112	Q86VP6,P09429,O43242,Q7Z6Z7,P55072,P17980,P67870,P18669
GO:CC	cytoplasmic ribonucleoprotein granule	GO:0036464	false	0.00679349	2.16791	250	169	10	22112	Q08211,P82979,Q08J23,Q9NZI8,Q99729,P55072,P17980,P61978,P19338,P60900
GO:CC	B-WICH complex	GO:0110016	false	0.00686186	2.16356	8	169	3	22112	O60264,P35659,Q9NR30
GO:CC	ubiquitin conjugating enzyme complex	GO:0031371	false	0.0102349	1.98992	9	169	3	22112	P61088,Q5VTR2,O75150
GO:CC	VCP-NSFL1C complex	GO:1990730	true	0.0166871	1.77762	2	169	2	22112	P55072,Q9UNZ2
GO:CC	nucleosome	GO:0000786	false	0.0214414	1.66875	133	169	7	22112	Q8N257,Q92522,Q9P0M6,Q99880,Q71UI9,O75367,Q16777
GO:CC	ficolin-1-rich granule	GO:0101002	false	0.0253262	1.59643	184	169	8	22112	Q86VP6,P09429,O43242,Q7Z6Z7,P55072,P17980,P67870,P18669
GO:CC	nuclear envelope	GO:0005635	false	0.0262864	1.58027	483	169	13	22112	Q9UKX7,Q9UNN5,Q5UIP0,P49790,O14980,P55060,Q9UIA9,P63165,P42166,O95373,P09874,Q03252,Q96AG4
GO:CC	proteasome regulatory particle, base subcomplex	GO:0008540	false	0.0263565	1.57911	12	169	3	22112	Q99460,P55036,P17980
GO:CC	SWI/SNF superfamily-type complex	GO:0070603	false	0.0275213	1.56033	96	169	6	22112	Q8TAQ2,Q92922,O60264,P35659,Q14839,Q9NR30

## Sheet: Selected GO terms
GO:MF	p-value	-log10 p-value
Damaged DNA binding	6.35388e-06	5.19696
Deubiquitinase activity	0.00667952	2.17525
UbL protein ligase activity	0.000795539	3.09934
Ub transferase activity	1.14481e-07	6.94127
Ub ligase binding	5.54766e-10	9.25589
Transcription factor binding	4.40513e-10	9.35604
RNA binding	1.59015e-11	10.7986
Chromatin binding	1.10969e-11	10.9548
DNA binding	2.70357e-14	13.5681
GO:BP	p-value	-log10 p-value
Cell cycle	5.86135e-09	8.232
K48-linked deubiquitination	2.2571e-05	4.64645
Histone ubiquitination	1.69516e-08	7.77079
Proteasome-mediated catabolic process	5.09039e-11	10.2932
Ub-dependent catabolic process	2.66659e-16	15.574
Cellular response to stress	4.6353e-15	14.3339
DNA repair	9.06341e-24	23.0427
DNA replication	1.73491e-05	4.76072
Chromosome organization	1.97713e-09	8.70397
Nuclear transport	4.08492e-11	10.3888
DNA metabolic process	3.88377e-24	23.4107
GO:CC	p-value	-log10 p-value
Site of DNA damage	3.59545e-05	4.44425
Nuclear body	4.37003e-08	7.35952
Ub conjugating enzyme complex	0.0102349	1.98992
Ubiquitin ligase complex	0.000301306	3.52099
Proteasome complex	8.03525e-10	9.095
Replication fork	2.23748e-05	4.65024
Chromatin	2.905e-11	10.5369
Chromosome	1.70143e-25	24.7692
