# Supplementary material for: BioE3 identifies specific substrates of ubiquitin E3 ligases
Source: Nat Commun. 2023 Nov 23;14:7656. doi: 10.1038/s41467-023-43326-8 (PMC10667490; doi:10.1038/s41467-023-43326-8)
Supplement: Supplementary file 6 — Supplementary Data 3 [file 41467_2023_43326_MOESM6_ESM.xlsx]

## Sheet: MIB1 BioE3
Gene Name	NoDOX_1	NoDOX_2	NoDOX_3	MIB1CA_1	MIB1CA_2	MIB1CA_3	MIB1WT_1	MIB1WT_2	MIB1WT_3	Log Student's T-test p-value MIB1WT_MIB1CA	Student's T-test Difference MIB1WT_MIB1CA	Student's T-test Test statistic MIB1WT_MIB1CA	Peptides	Unique peptides	Protein IDs
SQSTM1	10.3682	10.6052	10.7743	12.5884	11.0019	10.6167	16.9473	17.0938	17.1384	3.13459	5.65749	9.33369	6	6	sp|Q13501|SQSTM_HUMAN
TAX1BP1	10.2545	10.9501	10.1385	12.8404	11.8784	11.127	17.6219	17.3265	17.7707	3.40614	5.62444	10.9686	25	25	sp|Q86VP1|TAXB1_HUMAN
SCYL2	9.76594	10.0638	10.9468	12.4875	11.5269	11.4338	16.4078	16.789	16.5476	3.75063	4.76541	13.4347	20	19	sp|Q6P3W7|SCYL2_HUMAN
N4BP1	10.6741	10.5694	11.0807	11.9226	10.6305	11.4294	15.9821	15.9962	15.8425	3.57948	4.61276	12.1497	17	17	sp|O75113|N4BP1_HUMAN
NBR1	11.7056	11.4146	11.9921	10.7649	11.3808	11.3661	16.0105	15.5116	15.5565	4.20629	4.52225	17.5295	4	4	sp|Q14596|NBR1_HUMAN
LUZP1	11.4967	9.96333	11.0401	13.8686	11.7223	11.455	15.4625	15.3939	15.7413	1.83819	3.18392	4.12822	20	19	sp|Q86V48|LUZP1_HUMAN
KEAP1	14.795	15.2274	13.5676	11.7542	12.1375	11.347	15.0855	14.9238	14.6883	3.60452	3.15297	12.3301	4	4	sp|Q14145|KEAP1_HUMAN
ASCC3	10.3833	10.8169	11.1203	12.7759	12.3628	10.8938	14.5618	15.4345	14.892	2.0381	2.95194	4.72168	11	11	sp|Q8N3C0|ASCC3_HUMAN
ABRAXAS2	14.4685	9.95579	9.93707	13.3663	12.8087	11.1742	15.4279	15.243	15.5088	1.9467	2.94348	4.44324	3	3	sp|Q15018|ABRX2_HUMAN
STAM2	11.1544	12.8686	10.9666	13.6234	11.2217	11.7586	15.0292	14.9663	15.0701	1.74574	2.82063	3.87232	3	2	sp|O75886|STAM2_HUMAN
TAB1	9.25902	10.3486	11.1176	12.304	12.2725	12.1119	15.0622	14.9008	14.8777	5.28266	2.71742	32.6984	4	4	sp|Q15750|TAB1_HUMAN
CEP131	11.2534	12.3215	10.9011	14.2594	12.9944	12.8868	16.2256	16.2148	15.8364	2.38687	2.71208	5.91003	32	32	sp|Q9UPN4|CP131_HUMAN
TRAFD1	10.8295	10.5454	12.9191	12.7546	13.0983	11.8483	15.225	15.1921	15.018	2.61536	2.57795	6.81395	5	5	sp|O14545|TRAD1_HUMAN
EPN2	11.1098	11.8807	11.0922	12.8509	11.8225	10.5545	14.1265	14.3351	14.3011	1.70542	2.51163	3.76409	2	2	sp|O95208|EPN2_HUMAN
TBC1D15	11.2857	10.6437	12.466	14.4839	14.4602	12.8364	16.491	16.1664	16.169	1.87235	2.34861	4.22563	8	8	sp|Q8TC07|TBC15_HUMAN
UCHL1	9.69985	10.3797	11.7906	12.6114	11.4677	12.1382	14.5026	14.3527	14.4062	2.66277	2.34804	7.01563	3	3	sp|P09936|UCHL1_HUMAN
CYLD	10.9199	11.7501	11.4255	14.3568	14.6639	12.8132	16.4336	16.4547	15.8959	1.73902	2.31674	3.85415	6	6	sp|Q9NQC7|CYLD_HUMAN
NACA	11.026	10.7159	12.0294	11.6789	10.6768	11.579	12.1153	14.4033	14.2701	1.32507	2.28465	2.83079	2	2	sp|Q13765|NACA_HUMAN;sp|E9PAV3|NACAM_HUMAN
TNRC6B	12.5572	13.8319	12.8691	14.0607	14.2342	13.9921	16.2347	16.2815	16.458	4.63652	2.22904	22.5032	12	12	sp|Q9UPQ9|TNR6B_HUMAN
FAF1	8.71557	10.9377	10.3858	12.6322	12.4537	11.3395	14.1735	14.0187	13.9078	1.99682	1.89156	4.59437	3	3	sp|Q9UNN5|FAF1_HUMAN
USP24	9.69068	9.43036	10.2546	11.2829	11.5956	12.0459	13.7788	13.8684	12.915	2.1246	1.87931	4.9971	6	6	sp|Q9UPU5|UBP24_HUMAN
CALCOCO2	11.8269	11.3526	9.80276	11.7173	11.1625	12.4159	13.232	13.9697	13.6838	1.93929	1.86325	4.4212	4	4	sp|Q13137|CACO2_HUMAN
PICALM	10.8962	10.7854	11.4777	13.4201	12.2873	12.3622	14.5382	14.59	14.2193	1.99387	1.75931	4.58539	3	3	sp|Q13492|PICAL_HUMAN;sp|O60641|AP180_HUMAN
OPTN	9.45294	11.4939	11.3141	12.6454	12.7	12.5784	14.2061	14.0876	14.5029	3.64794	1.62428	12.6489	2	2	sp|Q96CV9|OPTN_HUMAN
USP9X	12.4127	12.8827	13.0383	17.4533	16.918	17.1933	18.8192	18.7346	18.7779	3.27628	1.58905	10.1558	65	65	sp|Q93008|USP9X_HUMAN;sp|O00507|USP9Y_HUMAN
SGTA	10.0301	11.5938	10.6772	12.6933	11.2559	11.8381	13.2092	13.4829	13.7886	1.59548	1.56445	3.47872	2	2	sp|O43765|SGTA_HUMAN
UCHL3	10.4033	11.6029	10.8433	13.3083	12.5964	11.8197	13.9162	14.3826	14.1078	1.58928	1.56068	3.46302	2	2	sp|P15374|UCHL3_HUMAN
FAF2	10.5374	10.654	10.0691	14.919	14.1277	13.614	15.5179	15.9168	15.7959	1.73086	1.52329	3.83215	4	4	sp|Q96CS3|FAF2_HUMAN
HGS	12.732	13.3053	11.6589	15.5504	15.4071	15.6373	16.8518	17.3062	17.0014	3.27898	1.52156	10.1722	10	10	sp|O14964|HGS_HUMAN
UBE2S	10.4217	11.0396	10.0455	14.3261	14.0332	12.8394	15.2651	15.3482	15.0159	1.47141	1.47684	3.17256	2	2	sp|Q16763|UBE2S_HUMAN
PALLD	15.1364	15.1887	15.752	15.4226	15.5231	14.9251	16.5708	16.6365	16.4511	2.55218	1.26251	6.55295	10	10	sp|Q8WX93|PALLD_HUMAN
RACK1	10.4219	11.8424	12.2988	14.1187	14.1197	13.4996	15.1484	14.9379	15.1091	2.22307	1.1525	5.32556	4	4	sp|P63244|RACK1_HUMAN
GIGYF2	11.6057	11.6722	11.0084	16.3894	15.9852	16.1258	17.3499	17.2701	17.1731	2.97956	1.09758	8.50507	21	21	sp|Q6Y7W6|GGYF2_HUMAN
DDI2	9.67095	9.17286	11.084	14.4984	14.2159	14.5474	15.41	15.4992	15.4507	3.19886	1.03272	9.69865	3	3	sp|Q5TDH0|DDI2_HUMAN
MIB1-BirA	19.7393	20.7139	20.4286	21.7732	21.5973	21.9387	22.8851	22.7687	22.7115	3.10606	1.0187	9.17585	107	107	sp|PBirA00|BirA_MIB1;sp|Q86YT6|MIB1_HUMAN;sp|Q969K3|RNF34_HUMAN
DNAJB2	10.463	10.9077	11.9837	13.5371	13.2872	14.2768	14.541	14.9818	14.5657	1.40721	0.995823	3.02021	3	3	sp|P25686|DNJB2_HUMAN
PSMD4	15.2776	15.6535	15.1233	15.4062	15.2379	14.6746	15.918	16.214	16.0197	1.78288	0.944321	3.9738	9	9	sp|P55036|PSMD4_HUMAN;sp|A2A3N6|PIPSL_HUMAN
PCNA	17.5647	17.8155	17.5685	20.3968	20.2606	20.024	21.0296	21.2038	21.2785	2.6992	0.943471	7.17419	16	15	sp|P12004|PCNA_HUMAN
UBE2R2	10.8492	10.0811	10.9294	15.7466	15.3685	14.8025	15.9038	16.5548	16.2603	1.31438	0.933772	2.80657	2	2	sp|Q712K3|UB2R2_HUMAN
EPS15L1	11.2454	11.2354	11.1816	14.6092	14.157	14.6413	15.4762	15.3599	15.3509	2.33987	0.926528	5.73722	11	10	sp|Q9UBC2|EP15R_HUMAN
SNX27	10.326	10.0585	12.4298	14.9682	14.8434	14.3401	15.4896	15.6689	15.6676	1.94398	0.891464	4.43514	6	6	sp|Q96L92|SNX27_HUMAN
KPNA2	11.8728	9.9037	11.676	15.26	15.4399	15.7484	16.3115	16.6132	16.0985	1.84826	0.858312	4.15679	8	8	sp|P52292|IMA1_HUMAN
SPART	13.9689	11.3439	11.2989	15.3379	14.9274	14.5814	15.7653	16.1146	15.4351	1.3119	0.822754	2.80096	7	7	sp|Q8N0X7|SPART_HUMAN
PSMC5	10.5343	11.4348	10.9593	13.9313	13.784	13.4727	15.0076	14.316	14.2672	1.36236	0.800915	2.91603	2	1	sp|P62195|PRS8_HUMAN;sp|Q8NB90|AFG2H_HUMAN
OTUB1	11.2025	10.6903	10.3587	14.8631	15.0749	15.5763	15.9421	15.9815	15.9808	1.70408	0.796698	3.76051	3	3	sp|Q96FW1|OTUB1_HUMAN
UBQLN1	9.72435	9.62954	10.1178	14.0032	13.7996	14.3464	14.9135	14.9209	14.6691	1.92066	0.784757	4.36611	4	3	sp|Q9UMX0|UBQL1_HUMAN;sp|Q9NRR5|UBQL4_HUMAN
IMPDH2	9.8721	11.1973	10.0313	13.4691	13.3095	13.7891	14.229	14.3071	14.3706	2.21827	0.779637	5.30917	3	3	sp|P12268|IMDH2_HUMAN
YTHDF2	9.54591	11.6796	10.6195	14.7187	14.5988	14.5315	15.4679	15.2991	15.288	3.11097	0.735348	9.20282	2	2	sp|Q9Y5A9|YTHD2_HUMAN
CFL1	10.8663	10.2849	10.2427	14.5067	14.77	15.0225	15.4595	15.5255	15.5059	2.08344	0.730553	4.86458	4	4	sp|P23528|COF1_HUMAN;sp|Q9Y281|COF2_HUMAN
APPL1	10.3129	11.3551	11.5218	15.9584	16.0416	15.9993	16.8659	16.7047	16.5384	2.70696	0.703252	7.20839	9	9	sp|Q9UKG1|DP13A_HUMAN
PCM1	14.2871	15.0839	14.5836	16.0488	15.8225	15.6544	16.4188	16.7582	16.4337	1.92097	0.694991	4.36705	28	28	sp|Q15154|PCM1_HUMAN
NSDHL	10.5147	11.3587	10.3272	11.9085	11.5165	11.5845	12.0704	12.7518	12.2397	1.34503	0.684169	2.87626	2	2	sp|Q15738|NSDHL_HUMAN
EPS15	10.008	11.1726	10.8782	16.9837	16.6233	17.009	17.6568	17.523	17.2179	1.52389	0.59391	3.30012	25	25	sp|P42566|EPS15_HUMAN
ETF1	9.98906	11.2134	10.1276	13.5728	13.8207	13.6876	13.939	14.418	14.2625	1.49978	0.512816	3.24118	2	2	sp|P62495|ERF1_HUMAN
TCAF1	10.9039	9.96583	10.0605	13.9276	13.7667	14.1124	14.3653	14.3737	14.4963	1.92898	0.476194	4.39064	4	4	sp|Q9Y4C2|TCAF1_HUMAN
RAB11A	11.1211	11.0147	12.333	14.6155	14.7217	14.5381	14.9132	15.0183	14.867	1.94055	0.30772	4.42493	2	2	sp|P62491|RB11A_HUMAN;sp|Q15907|RB11B_HUMAN
LDHB	15.9818	16.1419	16.9829	17.7754	17.7878	17.5047	17.9267	18.019	18.0097	1.4208	0.29581	3.05214	11	10	sp|P07195|LDHB_HUMAN;sp|Q6ZMR3|LDH6A_HUMAN;sp|P07864|LDHC_HUMAN
DNAJA1	16.0511	10.6693	19.8762	18.0504	18.0416	18.1761	18.3411	18.3579	18.2185	1.60478	0.216462	3.50232	3	3	sp|P31689|DNJA1_HUMAN
VPS13C	10.4857	10.8324	10.8744	11.6509	15.2893	14.7925	16.8986	16.3391	16.8781	1.13905	2.79437	2.42204	2	2	sp|Q709C8|VP13C_HUMAN
FLNB	10.8446	10.4781	10.814	15.7867	10.9885	12.3668	16.1469	15.8739	15.4172	0.89405	2.76531	1.91756	2	2	sp|O75369|FLNB_HUMAN
PRKDC	10.1461	13.279	13.0149	14.5026	11.089	10.8629	14.5828	14.9062	14.8253	1.0417	2.61994	2.2177	5	5	sp|P78527|PRKDC_HUMAN
PLS3	13.0677	11.5996	14.262	14.2418	15.1629	11.0843	15.4502	16.4779	16.1312	0.927589	2.5234	1.98485	7	7	sp|P13797|PLST_HUMAN;sp|P13796|PLSL_HUMAN;sp|Q14651|PLSI_HUMAN
NSFL1C	10.7652	9.89209	10.7387	14.4506	14.6274	11.6392	15.8466	16.0953	15.9695	1.16179	2.39804	2.47065	8	8	sp|Q9UNZ2|NSF1C_HUMAN
FABP5	13.9741	13.0416	13.673	11.6597	10.9171	12.3295	10.9206	16.8699	13.4202	0.520927	2.10147	1.18573	6	6	sp|Q01469|FABP5_HUMAN;sp|A8MUU1|FB5L3_HUMAN
UBQLN2	10.3865	11.6446	10.4146	13.3009	13.1111	10.9393	13.7992	14.3769	14.4767	1.05586	1.76718	2.24706	3	2	sp|Q9UHD9|UBQL2_HUMAN
CCT7	9.32022	10.7548	10.3218	13.6829	13.004	10.8532	14.3331	14.2158	14.0867	0.927436	1.69852	1.98455	2	2	sp|Q99832|TCPH_HUMAN
ANKRD13A	10.7001	10.4529	10.1538	13.2389	12.7766	10.9698	14.1099	13.8074	14.0828	1.12462	1.6716	2.39138	3	3	sp|Q8IZ07|AN13A_HUMAN
ANXA5	11.6113	11.1724	14.2725	14.8635	14.9235	11.2598	14.9682	15.5269	15.4998	0.603126	1.64934	1.34647	4	3	sp|P08758|ANXA5_HUMAN
DSC1	15.207	14.3016	10.6542	10.2186	15.2994	11.958	13.0514	15.7382	13.6123	0.410094	1.64197	0.965518	6	6	sp|Q08554|DSC1_HUMAN
YTHDC2	10.9824	11.0944	10.953	11.9641	11.565	11.638	13.8405	12.0198	14.0266	1.13509	1.57327	2.41361	2	2	sp|Q9H6S0|YTDC2_HUMAN
DDX6	10.3115	15.1851	11.8993	14.4401	14.479	11.2473	14.6992	15.2159	14.9037	0.648166	1.55081	1.43422	4	4	sp|P26196|DDX6_HUMAN
VPS26A	11.1954	9.98545	12.5153	14.44	14.8432	10.5235	14.727	14.9964	14.7357	0.489277	1.55078	1.12339	2	2	sp|O75436|VP26A_HUMAN
TNRC6A	11.2807	10.657	11.4685	14.3879	14.0711	13.7667	16.682	14.2151	15.9492	0.957415	1.54014	2.0451	5	5	sp|Q8NDV7|TNR6A_HUMAN;sp|Q9HCJ0|TNR6C_HUMAN
N4BP2	10.0318	10.3342	10.0914	11.2456	10.5378	11.2525	10.3396	13.8111	13.4966	0.608046	1.53714	1.35607	2	2	sp|Q86UW6|N4BP2_HUMAN
UBE2V1	10.6479	10.3171	11.0322	13.1188	10.6665	11.5391	11.5827	14.1382	13.9253	0.591221	1.44061	1.32326	2	2	sp|Q13404|UB2V1_HUMAN;sp|Q15819|UB2V2_HUMAN
KIF14	10.3334	9.18739	11.4737	13.4276	11.5797	11.3957	13.152	13.7771	13.7343	0.979628	1.42011	2.09024	2	2	sp|Q15058|KIF14_HUMAN
YWHAB	10.7603	12.0417	12.0919	13.6273	12.4112	11.5925	13.832	13.9344	14.0331	1.10001	1.3895	2.3394	2	1	sp|P31946|1433B_HUMAN
UBE3A	10.4952	10.8244	16.188	15.82	14.767	13.4967	16.125	16.0993	15.9243	0.939329	1.35497	2.00852	9	9	sp|Q05086|UBE3A_HUMAN
IKBKG	10.5429	14.3509	11.4839	12.0042	11.3635	11.3783	11.9056	13.4685	13.4023	1.14406	1.34348	2.43272	3	2	sp|Q9Y6K9|NEMO_HUMAN
ZFYVE16	10.7381	10.8548	11.1132	14.505	12.7846	11.4906	14.2786	14.1914	14.3024	0.693754	1.33073	1.52304	6	6	sp|Q7Z3T8|ZFY16_HUMAN
CALML5	15.9348	14.9508	10.9199	13.656	13.9446	12.4619	13.7134	15.8673	14.3801	0.764839	1.29941	1.66197	3	3	sp|Q9NZT1|CALL5_HUMAN
HNRNPD	10.0096	14.0676	13.2242	15.1666	15.0838	11.6392	15.1637	15.3514	15.1861	0.473277	1.27053	1.09174	2	2	sp|Q14103|HNRPD_HUMAN
PSMC3	11.662	11.1053	11.6986	13.9989	13.7856	11.2883	14.1246	14.5537	14.167	0.644836	1.25755	1.42773	2	2	sp|P17980|PRS6A_HUMAN
CFAP36	11.3827	12.6901	11.8222	14.3258	14.4192	10.9208	14.4969	14.4371	14.432	0.463091	1.2334	1.07153	2	1	sp|Q96G28|CFA36_HUMAN
CLINT1	11.4742	10.118	12.4759	14.5316	14.9002	12.8222	15.2252	15.5792	15.0941	0.860605	1.21482	1.8509	4	4	sp|Q14677|EPN4_HUMAN
SERPINB3	13.8571	10.6995	13.8484	14.1994	11.0805	10.5666	13.4108	12.9788	12.9994	0.443476	1.18083	1.03248	3	2	sp|P29508|SPB3_HUMAN
HMGB1	10.1084	10.8518	11.491	10.9038	12.9631	12.9842	13.1502	13.2556	13.8923	0.722206	1.14897	1.57855	2	2	sp|P09429|HMGB1_HUMAN;sp|B2RPK0|HGB1A_HUMAN;sp|P26583|HMGB2_HUMAN
H4	10.8248	14.5042	11.4395	14.5272	14.4112	11.7412	15.1196	14.43	14.5235	0.533018	1.13117	1.20947	3	3	sp|P62805|H4_HUMAN
RAC1	10.1599	10.5826	12.2197	13.7776	13.4575	11.6887	14.0264	14.1405	14.1423	0.80167	1.12846	1.73433	2	2	sp|P63000|RAC1_HUMAN;sp|P60763|RAC3_HUMAN;sp|P15153|RAC2_HUMAN
MYO6	10.7344	9.49539	11.4383	13.8855	13.7832	10.8091	13.4303	14.0729	14.2347	0.450559	1.08671	1.0466	4	4	sp|Q9UM54|MYO6_HUMAN
CDK1	11.3458	13.5771	11.6125	13.4019	13.5503	11.7986	14.14	13.8819	13.9865	0.894826	1.08584	1.91911	2	2	sp|P06493|CDK1_HUMAN;sp|Q00535|CDK5_HUMAN;sp|P24941|CDK2_HUMAN;sp|P11802|CDK4_HUMAN;sp|Q00526|CDK3_HUMAN;sp|Q00534|CDK6_HUMAN;sp|P50750|CDK9_HUMAN;sp|Q96Q40|CDK15_HUMAN;sp|O94921|CDK14_HUMAN;sp|Q07002|CDK18_HUMAN;sp|Q00536|CDK16_HUMAN;sp|Q00537|CDK17_HUMAN;sp|Q9NYV4|CDK12_HUMAN;sp|Q14004|CDK13_HUMAN
RAD23B	15.0875	11.9336	12.1398	16.7179	16.4459	14.617	17.2156	16.8528	16.9326	0.735792	1.07343	1.6051	12	12	sp|P54727|RD23B_HUMAN;sp|P54725|RD23A_HUMAN
CCP110	10.5066	11.5435	11.3607	13.1974	11.3641	10.5182	11.9535	13.107	13.2315	0.530278	1.07073	1.20409	2	2	sp|O43303|CP110_HUMAN
EPB41L2	9.92114	11.9789	11.6076	13.5241	11.4254	10.6251	13.2293	13.4459	12.0821	0.47864	1.06091	1.10236	2	2	sp|O43491|E41L2_HUMAN
OTUD5	9.70332	11.0785	11.2304	12.2069	11.3323	11.3672	11.7393	13.0371	13.3036	0.87736	1.05788	1.88424	2	1	sp|Q96G74|OTUD5_HUMAN
DENND5B	16.9173	9.86568	16.6691	12.0624	16.5648	10.8309	11.6396	16.6771	14.3082	0.176433	1.0556	0.464962	2	2	sp|Q6ZUT9|DEN5B_HUMAN
UBE2G1	10.0322	10.4732	11.7835	11.1795	12.3104	10.424	12.3882	13.2273	11.4643	0.636018	1.05527	1.41056	2	2	sp|P62253|UB2G1_HUMAN
MARS1	9.7851	10.923	11.0068	13.8946	13.3408	11.9288	14.3278	14.2454	13.6498	0.751888	1.01957	1.63659	5	5	sp|P56192|SYMC_HUMAN
ADRM1	11.2095	10.0021	10.7007	17.4054	17.4532	16.3448	17.8236	18.9278	17.4996	0.836009	1.01586	1.80212	5	4	sp|Q16186|ADRM1_HUMAN
YWHAQ	9.08291	11.7171	11.742	12.6045	14.1042	11.966	13.6243	14.1152	13.9655	0.709469	1.01014	1.55369	2	1	sp|P27348|1433T_HUMAN
XRN1	10.8095	13.101	11.2393	15.771	14.7434	14.0816	15.9975	15.885	15.7084	0.936128	0.998323	2.00206	7	7	sp|Q8IZH2|XRN1_HUMAN
UBE2Z	10.6224	11.4286	10.9272	13.8811	13.0693	14.9804	15.0836	14.8703	14.9301	0.817764	0.984391	1.76606	2	2	sp|Q9H832|UBE2Z_HUMAN
S100A7	14.6002	9.48991	14.5254	13.7688	12.8057	11.4178	13.7898	13.3759	13.5796	0.59194	0.917637	1.32466	3	2	sp|P31151|S10A7_HUMAN;sp|Q86SG5|S1A7A_HUMAN
PPIA	9.8589	10.9636	12.4887	12.0298	10.1701	13.5999	11.6034	13.3112	13.6187	0.318211	0.911176	0.776891	2	2	sp|P62937|PPIA_HUMAN
CCT6A	11.2262	10.8925	11.5356	14.3188	13.514	11.701	13.8565	14.3232	14.0646	0.502627	0.903504	1.14973	3	3	sp|P40227|TCPZ_HUMAN
DSG1	15.4792	14.5497	10.5116	10.7856	13.2863	13.7469	12.542	15.287	12.6877	0.28281	0.899324	0.701918	9	9	sp|Q02413|DSG1_HUMAN
LYZ	15.0641	15.2249	14.4115	16.0409	16.2226	14.9727	16.954	16.3816	16.5865	0.989309	0.895344	2.10998	3	3	sp|P61626|LYSC_HUMAN
UBAP2L	12.6745	14.0527	12.2261	13.5956	12.7946	10.4858	12.0238	13.7211	13.7382	0.327258	0.869019	0.795813	2	2	sp|Q14157|UBP2L_HUMAN
TCERG1	11.3507	11.4966	12.0167	13.9242	13.2408	11.5146	13.6889	13.6795	13.7715	0.499175	0.820108	1.14293	2	2	sp|O14776|TCRG1_HUMAN
CCT3	9.09786	10.5589	11.2804	13.8166	11.4762	11.0736	12.2609	13.4608	13.0924	0.368594	0.81592	0.881226	2	2	sp|P49368|TCPG_HUMAN
RAB5C	9.76792	9.80891	11.2308	14.4179	14.3178	11.9033	14.2015	14.4082	14.4126	0.408838	0.794438	0.962986	2	2	sp|P51148|RAB5C_HUMAN;sp|P61020|RAB5B_HUMAN;sp|P20339|RAB5A_HUMAN
PPM1G	12.1789	10.7285	11.0733	13.0585	13.7635	11.2883	13.3659	13.3313	13.7931	0.455419	0.79335	1.05628	2	2	sp|O15355|PPM1G_HUMAN
XP32	15.2154	10.8746	11.5342	13.1338	13.4324	11.6844	13.5427	14.28	12.7787	0.493572	0.783579	1.13188	2	2	sp|Q5T750|XP32_HUMAN
GARS1	10.4263	15.6947	12.0462	14.2732	14.6881	11.9176	14.3871	14.3918	14.4215	0.376278	0.77386	0.896935	3	3	sp|P41250|GARS_HUMAN
RAD18	13.9584	10.4278	13.5817	15.0384	14.3144	11.6956	11.7507	15.7786	15.8325	0.172656	0.771121	0.456134	2	2	sp|Q9NS91|RAD18_HUMAN
ANXA2	13.6932	13.9547	14.0953	14.9646	14.9898	13.6086	14.9924	15.6973	15.1777	0.696302	0.768101	1.528	9	9	sp|P07355|ANXA2_HUMAN;sp|A6NMY6|AXA2L_HUMAN
YWHAE	11.7887	10.663	13.6033	14.605	14.8173	13.6358	14.5404	15.2344	15.3894	0.716991	0.702057	1.56837	6	5	sp|P62258|1433E_HUMAN
USP25	10.7397	11.1262	11.3137	14.7068	13.8806	13.9723	14.6991	15.0556	14.9044	1.17047	0.699784	2.4893	6	5	sp|Q9UHP3|UBP25_HUMAN
ABCE1	10.2757	10.4388	11.8287	14.5582	14.2763	13.4433	14.889	14.7684	14.7172	0.96699	0.698919	2.06453	3	3	sp|P61221|ABCE1_HUMAN
NAP1L1	10.4132	11.6719	11.6687	14.4372	14.0636	12.4503	14.4916	14.3691	14.155	0.484721	0.68816	1.11439	2	2	sp|P55209|NP1L1_HUMAN;sp|Q99733|NP1L4_HUMAN
SAR1A	10.8854	10.1222	10.6709	13.8275	13.8373	12.6729	14.0498	14.0301	14.2819	0.788602	0.674681	1.70862	2	2	sp|Q9NR31|SAR1A_HUMAN;sp|Q9Y6B6|SAR1B_HUMAN
CTTN	10.0847	11.7715	10.6735	13.9369	13.4611	11.1313	13.7538	12.4961	14.2901	0.262927	0.670231	0.659089	3	3	sp|Q14247|SRC8_HUMAN
KPRP	16.7251	15.3595	14.0109	14.5425	15.5577	14.867	15.6801	15.5616	15.7351	1.03596	0.669886	2.20582	5	5	sp|Q5T749|KPRP_HUMAN
VDAC1	13.7837	13.7181	14.2495	15.6196	15.4933	14.5632	15.6653	15.9805	16.0067	0.874512	0.658778	1.87857	4	4	sp|P21796|VDAC1_HUMAN
STIP1	11.4707	14.8549	10.3954	15.7887	15.5406	14.1061	16.2207	16.2055	14.9854	0.422388	0.658749	0.990256	5	5	sp|P31948|STIP1_HUMAN
XRCC5	10.239	10.2088	11.7111	14.2515	13.863	12.2103	13.6897	14.2511	14.316	0.417673	0.644002	0.980779	2	2	sp|P13010|XRCC5_HUMAN
CDC37	9.65665	11.5454	10.434	14.5534	14.4567	12.8842	14.4455	14.7883	14.5506	0.500002	0.629997	1.14456	2	2	sp|Q16543|CDC37_HUMAN
ARFGAP1	10.9186	11.4874	10.5174	13.3245	15.0548	14.8354	14.9951	15.1179	14.9619	0.495566	0.620114	1.13581	2	2	sp|Q8N6T3|ARFG1_HUMAN
SPTBN1	9.76027	12.0614	13.2383	13.9787	13.5613	10.9823	13.3379	13.1998	13.7898	0.249978	0.601741	0.630881	4	4	sp|Q01082|SPTB2_HUMAN
DDB1	13.8692	10.7921	9.74288	14.6128	14.1296	13.9862	14.3534	14.0167	16.1312	0.360871	0.590871	0.86539	3	3	sp|Q16531|DDB1_HUMAN
EPRS1	10.4884	9.77292	10.0134	13.8541	13.0954	10.8031	12.818	13.3829	13.1581	0.224579	0.535477	0.57475	3	3	sp|P07814|SYEP_HUMAN
LRRC59	11.3037	13.4781	10.8518	15.7359	15.5678	13.6671	15.4569	15.6997	15.4121	0.327205	0.532603	0.795703	3	3	sp|Q96AG4|LRC59_HUMAN
GFPT1	10.5969	9.95166	14.7388	13.5278	13.8456	12.065	12.6831	14.0449	14.2882	0.286185	0.525949	0.709135	3	3	sp|Q06210|GFPT1_HUMAN
RPL14	11.4586	10.3483	11.9294	13.7407	14.0546	14.6758	14.9399	14.2066	14.8986	0.653038	0.524659	1.4437	2	2	sp|P50914|RL14_HUMAN
HNRNPK	10.3109	10.9799	14.3719	14.2722	13.9678	12.1516	13.7055	14.098	14.1406	0.312655	0.517538	0.765224	3	3	sp|P61978|HNRPK_HUMAN
CSDE1	9.61292	13.1488	10.8014	12.8646	12.5584	11.189	13.2277	12.2437	12.612	0.344547	0.490468	0.831737	4	4	sp|O75534|CSDE1_HUMAN
USP5	11.0966	11.6793	10.3573	16.4015	15.8261	16.047	16.6605	16.5011	16.4919	1.22472	0.459641	2.60704	13	13	sp|P45974|UBP5_HUMAN
PFN1	10.3681	9.83164	11.4887	14.5736	14.5997	15.0726	15.1754	15.3282	15.1144	1.23306	0.457322	2.62534	2	2	sp|P07737|PROF1_HUMAN
CCDC50	10.0121	14.5994	11.7293	13.7483	13.309	13.6286	13.5726	14.1682	14.311	0.805493	0.455282	1.74186	3	3	sp|Q8IVM0|CCD50_HUMAN
UBXN1	12.0174	11.4351	11.9446	16.1385	16.324	16.9341	16.7927	16.9889	16.9223	0.816377	0.435769	1.76332	2	2	sp|Q04323|UBXN1_HUMAN
CTNNA1	10.9352	10.3189	11.6623	14.2189	13.7858	14.0587	13.6932	14.8474	14.7438	0.449362	0.407025	1.04422	6	4	sp|P35221|CTNA1_HUMAN;sp|Q9UI47|CTNA3_HUMAN
YWHAZ	10.5049	12.886	14.5196	15.8444	15.5682	14.5516	15.7155	15.5476	15.9114	0.422995	0.403405	0.991476	5	4	sp|P63104|1433Z_HUMAN;sp|Q04917|1433F_HUMAN;sp|P61981|1433G_HUMAN
NAA15	10.4954	10.8284	11.9884	14.7462	14.2434	12.7977	14.2417	14.1974	14.4861	0.255032	0.379301	0.64192	4	4	sp|Q9BXJ9|NAA15_HUMAN;sp|Q6N069|NAA16_HUMAN
TARS1	10.7462	10.3992	11.8567	13.3332	13.5247	12.0039	13.4495	13.4132	13.1357	0.317721	0.378924	0.775863	2	2	sp|P26639|SYTC_HUMAN
RPS3	10.141	9.31912	13.4993	16.7379	16.6549	15.9525	16.7113	16.8434	16.9213	0.665979	0.376847	1.46891	10	10	sp|P23396|RS3_HUMAN
UBE2N	14.8557	15.1887	15.2335	19.8429	19.528	18.7552	19.569	19.9355	19.6846	0.447122	0.354324	1.03975	7	7	sp|P61088|UBE2N_HUMAN;sp|Q5JXB2|UE2NL_HUMAN
HNRNPR	11.6401	12.5777	11.3789	13.5277	13.9842	13.2095	13.8274	13.9706	13.9353	0.668296	0.337305	1.47342	2	1	sp|O43390|HNRPR_HUMAN
SBSN	12.2318	14.855	11.339	10.6426	11.632	12.6714	12.4817	11.783	11.6644	0.197223	0.327701	0.512966	2	2	sp|Q6UWP8|SBSN_HUMAN
MDH2	10.5116	13.0428	14.1742	13.7013	10.4046	11.1168	11.8412	11.567	12.7785	0.108892	0.321312	0.301257	2	2	sp|P40926|MDHM_HUMAN
TRIP13	11.4156	10.4947	9.81039	14.5135	14.4672	14.593	14.4776	15.0205	15.0015	0.78388	0.308679	1.69934	2	2	sp|Q15645|PCH2_HUMAN
VIM	10.341	14.9562	12.5814	16.8256	16.6836	16.9612	16.9909	17.2638	17.1211	1.26034	0.301817	2.68554	29	27	sp|P08670|VIME_HUMAN;sp|P17661|DESM_HUMAN;sp|P41219|PERI_HUMAN;sp|Q16352|AINX_HUMAN;sp|P07196|NFL_HUMAN;sp|P07197|NFM_HUMAN
EIF4A1	13.3706	10.5422	15.4841	16.3102	16.3882	16.6526	16.6108	16.7817	16.8509	1.11209	0.297496	2.36485	11	11	sp|P60842|IF4A1_HUMAN;sp|Q14240|IF4A2_HUMAN;sp|P38919|IF4A3_HUMAN
SF3B1	12.3805	10.238	14.4424	11.9782	13.9756	11.4638	12.3255	13.1261	12.8429	0.134494	0.292304	0.364873	3	3	sp|O75533|SF3B1_HUMAN
CDC34	9.56811	9.83355	12.2958	14.0648	13.9129	14.8358	14.6592	14.4095	14.5994	0.409465	0.284889	0.96425	2	2	sp|P49427|UB2R1_HUMAN
PPA1	10.7713	10.6365	10.7022	13.8694	13.8189	11.2588	12.0159	14.0062	13.7548	0.0926326	0.276599	0.259694	3	3	sp|Q15181|IPYR_HUMAN
TRIM25	10.6032	11.1999	11.4961	17.2201	16.892	16.2684	17.0356	17.1408	17.0226	0.411789	0.272853	0.968934	4	4	sp|Q14258|TRI25_HUMAN
KTN1	9.80387	10.5771	11.1265	14.4836	14.3822	12.7559	14.0426	14.325	14.0534	0.178452	0.266464	0.469667	4	4	sp|Q86UP2|KTN1_HUMAN
H2AC14	16.7913	16.635	17.556	20.7565	20.7322	20.8205	20.8964	21.2214	20.9838	1.23308	0.264145	2.62539	5	1	sp|Q99878|H2A1J_HUMAN;sp|Q96KK5|H2A1H_HUMAN;sp|Q9BTM1|H2AJ_HUMAN;sp|Q16777|H2A2C_HUMAN;sp|Q6FI13|H2A2A_HUMAN;sp|P20671|H2A1D_HUMAN;sp|P0C0S8|H2A1_HUMAN
PSMD3	10.5511	10.0167	11.0962	14.1008	13.8935	13.4095	14.0186	14.2133	13.8869	0.45532	0.238354	1.05608	4	4	sp|O43242|PSMD3_HUMAN
NONO	9.58809	12.2553	10.4595	12.674	12.5988	12.6172	12.2486	13.6325	12.6846	0.213766	0.225231	0.550504	2	2	sp|Q15233|NONO_HUMAN
SEPTIN7	10.296	10.9843	11.5056	14.8525	14.3985	11.3792	13.5872	13.8762	13.8189	0.0694877	0.217364	0.198762	2	2	sp|Q16181|SEPT7_HUMAN;sp|Q6ZU15|SEP14_HUMAN
NPM1	14.7425	14.9895	14.6194	16.1646	15.9485	15.7374	16.3618	16.2788	15.8571	0.469209	0.215713	1.08368	2	2	sp|P06748|NPM_HUMAN
PSMD2	11.163	12.0562	11.6	14.5594	14.0866	13.6154	13.9589	14.3537	14.5894	0.258519	0.21354	0.649516	5	5	sp|Q13200|PSMD2_HUMAN
RNF40	10.0298	10.9744	10.7817	16.0078	15.7411	15.2237	15.9013	15.9209	15.7714	0.368618	0.207007	0.881277	22	21	sp|O75150|BRE1B_HUMAN
SCAMP3	15.613	10.3404	11.0999	14.7702	14.8639	14.4444	14.9798	14.7597	14.9411	0.626848	0.200699	1.3927	2	2	sp|O14828|SCAM3_HUMAN
PABPC1	9.67065	12.8435	12.0946	15.7039	15.1029	15.0855	15.4401	15.7729	15.261	0.313749	0.193891	0.767523	5	5	sp|P11940|PABP1_HUMAN;sp|Q9H361|PABP3_HUMAN;sp|Q13310|PABP4_HUMAN;sp|Q5JQF8|PAP1M_HUMAN;sp|Q4VXU2|PAP1L_HUMAN
NME1	10.1648	10.7039	12.537	14.7085	14.9976	15.5903	15.1533	15.318	15.3918	0.283036	0.188901	0.702402	2	2	sp|P15531|NDKA_HUMAN;sp|P22392|NDKB_HUMAN;sp|O60361|NDK8_HUMAN
EEF1D	13.3306	13.6536	13.9475	15.4024	15.3762	16.0788	15.9088	15.9642	15.5482	0.286997	0.187921	0.710868	2	2	sp|P29692|EF1D_HUMAN
AHCY	10.7639	12.0379	10.0843	14.7465	14.8827	14.1986	14.6923	14.847	14.8513	0.363358	0.187603	0.870497	2	2	sp|P23526|SAHH_HUMAN
DDX5	14.6124	15.1272	15.4121	14.9266	15.0048	14.4221	15.1078	14.8892	14.9155	0.404728	0.186322	0.95469	3	2	sp|P17844|DDX5_HUMAN;sp|Q92841|DDX17_HUMAN
WAC	10.3199	10.1294	11.189	15.2699	15.222	14.8416	15.4212	15.2012	15.2589	0.534389	0.182618	1.21215	2	2	sp|Q9BTA9|WAC_HUMAN
GAPDH	17.1423	17.2792	17.3765	17.9041	17.8759	17.2092	17.9889	17.8573	17.6811	0.298418	0.179344	0.735163	10	10	sp|P04406|G3P_HUMAN;sp|O14556|G3PT_HUMAN
SMC1A	16.5353	9.55537	10.6954	14.1213	15.0107	12.8922	13.6616	14.087	14.757	0.0819894	0.16051	0.231947	4	4	sp|Q14683|SMC1A_HUMAN
ENO1	13.767	14.8696	16.0226	17.4262	17.3145	17.0192	17.3065	17.634	17.2843	0.394543	0.154945	0.934084	14	12	sp|P06733|ENOA_HUMAN;sp|P13929|ENOB_HUMAN
UBE2D3	11.0563	11.3257	10.9219	17.4172	17.2334	17.8187	17.7515	17.3678	17.7893	0.267125	0.14638	0.668179	3	1	sp|P61077|UB2D3_HUMAN
LARS1	11.6538	9.97775	10.749	13.5631	11.9844	13.2861	12.9303	13.063	13.2547	0.100031	0.138168	0.278725	2	2	sp|Q9P2J5|SYLC_HUMAN
PRDX1	14.8058	15.1398	14.6553	16.4082	16.4401	17.1308	16.718	16.8078	16.8646	0.223449	0.13708	0.572227	5	5	sp|Q06830|PRDX1_HUMAN;sp|P32119|PRDX2_HUMAN;sp|Q13162|PRDX4_HUMAN
HUWE1	10.612	10.5482	10.949	14.8323	14.3583	14.0432	14.6488	14.423	14.5461	0.207743	0.128015	0.536901	7	7	sp|Q7Z6Z7|HUWE1_HUMAN
PGK1	9.36584	10.5948	10.8224	14.2386	14.1138	13.6068	13.4742	14.7142	14.118	0.102333	0.115792	0.284606	4	4	sp|P00558|PGK1_HUMAN;sp|P07205|PGK2_HUMAN
SNX1	10.8963	9.79235	8.36178	14.2731	14.2178	13.6703	14.2273	14.1921	14.0206	0.173671	0.0929387	0.458509	3	2	sp|Q13596|SNX1_HUMAN
IGF2BP1	10.3643	10.0685	10.4713	15.5965	15.3166	14.9495	15.5511	15.4766	15.0775	0.124227	0.0808814	0.339614	4	4	sp|Q9NZI8|IF2B1_HUMAN;sp|O00425|IF2B3_HUMAN;sp|Q9Y6M1|IF2B2_HUMAN
PCBP1	14.7077	14.948	14.7925	16.0267	15.8667	15.4065	15.7837	15.9109	15.8372	0.152304	0.0773172	0.407952	5	3	sp|Q15365|PCBP1_HUMAN
RNF20	9.86146	11.7772	10.7196	13.6781	13.2745	13.4686	13.0746	13.8745	13.67	0.0878723	0.0659758	0.247339	5	4	sp|Q5VTR2|BRE1A_HUMAN
ACLY	10.8642	10.7773	12.9576	15.0312	15.0257	14.6328	15.0503	14.7861	14.9665	0.0874283	0.0377178	0.246182	9	9	sp|P53396|ACLY_HUMAN
PDLIM1	9.79058	14.3573	9.79428	15.44	14.8041	15.1468	14.8918	15.3774	15.2187	0.0476106	0.0323591	0.138999	4	4	sp|O00151|PDLI1_HUMAN
ATP2B1	11.2812	11.6753	11.5489	13.7752	13.7686	13.3008	13.5811	13.9426	13.4153	0.0488286	0.0314856	0.142388	3	3	sp|P20020|AT2B1_HUMAN;sp|Q16720|AT2B3_HUMAN;sp|P23634|AT2B4_HUMAN
DDX3Y	11.2545	10.8664	14.3011	15.7304	15.483	15.3182	15.3886	15.561	15.6303	0.0391504	0.0161002	0.115256	4	3	sp|O15523|DDX3Y_HUMAN;sp|O00571|DDX3X_HUMAN;sp|Q9NQI0|DDX4_HUMAN
HNRNPM	10.8111	14.1198	12.7532	14.8927	14.6889	14.0409	14.4277	14.6952	14.5142	0.00597501	0.00489426	0.0182196	4	3	sp|P52272|HNRPM_HUMAN
VCP	11.5568	10.4768	10.1011	15.1284	14.58	15.0917	14.7811	15.1624	14.8618	0.00261627	0.001695	0.00800821	15	15	sp|P55072|TERA_HUMAN
ATP5F1A	9.90225	13.6892	14.691	12.2962	11.108	12.6488	10.6209	12.0899	10.1681	NaN	0	NaN	2	2	sp|P25705|ATPA_HUMAN
EZR	10.5068	10.52	12.5772	15.1899	14.907	14.1659	14.7394	14.7174	14.7749	0.0112046	-0.0103858	-0.0339675	4	1	sp|P15311|EZRI_HUMAN;sp|P35241|RADI_HUMAN
ANXA6	10.9736	10.463	10.034	14.337	14.3361	14.8761	14.4713	14.617	14.4291	0.0187049	-0.0106109	-0.0562442	5	5	sp|P08133|ANXA6_HUMAN
RAB7A	10.531	11.3617	10.7801	14.934	14.8773	15.2641	15.0761	15.0881	14.8619	0.0395674	-0.0164426	-0.116435	4	4	sp|P51149|RAB7A_HUMAN
H2AZ2	9.62228	10.2047	12.2119	16.0747	16.0037	16.67	15.914	16.8263	15.953	0.016723	-0.0183986	-0.0503924	4	2	sp|Q71UI9|H2AV_HUMAN;sp|P0C0S5|H2AZ_HUMAN
SUMO1	10.6787	11.248	12.162	15.2579	15.1785	15.397	15.2871	15.1421	15.3428	0.0829111	-0.0205059	-0.234368	2	2	sp|P63165|SUMO1_HUMAN;sp|G2XKQ0|SUMO5_HUMAN
AVD	25.4064	25.0611	25.0893	24.5402	24.6704	24.3291	24.4501	24.6893	24.3064	0.0734804	-0.031318	-0.209433	19	18	sp|P02701|AVID_CHICK
HSP90AB1	15.9805	16.2723	16.0335	19.3465	19.1044	19.3077	19.0499	19.3574	19.2341	0.122231	-0.0390542	-0.334666	32	19	sp|P08238|HS90B_HUMAN;sp|Q58FF7|H90B3_HUMAN;sp|Q58FF8|H90B2_HUMAN
HSP90AA1	13.4672	13.3371	13.6034	16.8622	16.7495	17.2601	16.8732	16.9817	16.8968	0.0900525	-0.0400645	-0.253009	27	16	sp|P07900|HS90A_HUMAN;sp|P07900-2|HS90A_HUMAN2;sp|Q14568|HS902_HUMAN;sp|Q58FF6|H90B4_HUMAN;sp|Q58FG0|HS905_HUMAN;sp|Q58FG1|HS904_HUMAN
HNRNPC	10.9158	12.2945	12.4031	16.4428	16.5688	15.3779	15.3912	16.1605	16.6885	0.0314489	-0.0497723	-0.0933077	6	6	sp|P07910|HNRPC_HUMAN;sp|P0DMR1|HNRC4_HUMAN;sp|O60812|HNRC1_HUMAN;sp|B7ZW38|HNRC3_HUMAN;sp|B2RXH8|HNRC2_HUMAN
PHGDH	12.5397	9.8477	14.2527	15.695	15.9371	15.6198	15.7205	15.9962	15.3663	0.0980162	-0.0563275	-0.273563	5	5	sp|O43175|SERA_HUMAN
TNPO1	10.1725	10.5698	10.2751	13.8873	13.5033	14.0522	13.8636	13.4926	13.9145	0.0978946	-0.057395	-0.273251	3	3	sp|Q92973|TNPO1_HUMAN;sp|O14787|TNPO2_HUMAN
H2AC6	9.89013	10.2237	9.62599	15.1136	15.2781	15.8956	15.4116	15.1906	15.5001	0.0856894	-0.06167	-0.241644	5	1	sp|Q93077|H2A1C_HUMAN;sp|Q7L7L0|H2A3_HUMAN;sp|P04908|H2A1B_HUMAN;sp|Q96QV6|H2A1A_HUMAN;sp|P16104|H2AX_HUMAN;sp|Q8IUE6|H2A2B_HUMAN
IPO7	13.5046	14.0003	14.9583	13.8739	14.8232	14.0566	13.8501	13.7694	14.9171	0.0529639	-0.0723747	-0.153835	2	2	sp|O95373|IPO7_HUMAN
SF3B2	10.4956	10.847	11.0119	12.4963	11.7922	12.2516	11.1464	12.5695	12.584	0.0530616	-0.0800641	-0.154104	2	2	sp|Q13435|SF3B2_HUMAN
UBE2K	15.9834	10.9631	11.6151	15.3634	14.5664	16.412	15.418	15.8182	14.836	0.0509688	-0.0898492	-0.148323	5	5	sp|P61086|UBE2K_HUMAN
PGAM1	13.5227	13.948	13.3491	17.4087	17.175	17.3959	16.9858	17.2783	17.4418	0.233612	-0.0912628	-0.59484	11	10	sp|P18669|PGAM1_HUMAN;sp|P15259|PGAM2_HUMAN;sp|Q8N0Y7|PGAM4_HUMAN
CNOT1	12.0353	10.2403	10.8243	15.0563	13.6986	11.0951	11.9411	13.9996	13.6346	0.0231133	-0.0915833	-0.0691742	3	3	sp|A5YKK6|CNOT1_HUMAN
GDI2	14.5182	12.4194	10.9318	15.4525	15.902	15.6568	15.7043	15.1321	15.8632	0.150641	-0.103921	-0.403969	6	6	sp|P50395|GDIB_HUMAN;sp|P31150|GDIA_HUMAN
HSPA8	16.0996	16.3236	16.5068	18.4744	18.5319	18.5106	18.4494	18.4344	18.3157	1.09278	-0.105803	-2.32419	22	16	sp|P11142|HSP7C_HUMAN;sp|P54652|HSP72_HUMAN
GOT2	10.6686	13.4089	14.2293	13.6028	11.4428	12.2354	11.9169	12.3479	12.6888	0.0563395	-0.109161	-0.163117	2	2	sp|P00505|AATM_HUMAN
bioGEF-Ubnc	21.5029	22.0207	21.8569	23.7586	23.9103	24.4021	24.0926	23.862	23.788	0.195734	-0.109455	-0.50956	17	3	sp|PBioG00|bioGEF_UBnc
SUPT16H	13.1396	10.1619	11.7894	13.4741	13.1875	11.1325	11.896	12.8612	12.7075	0.047244	-0.109816	-0.137978	2	1	sp|Q9Y5B9|SP16H_HUMAN
LDHA	10.8414	13.9654	15.6697	15.312	15.4435	14.7459	15.0699	15.199	14.8977	0.184168	-0.111621	-0.482936	4	3	sp|P00338|LDHA_HUMAN
TKT	10.6352	10.248	12.4453	15.2576	14.6141	14.8102	14.7144	14.8626	14.7654	0.226733	-0.113207	-0.579554	6	6	sp|P29401|TKT_HUMAN
TCP1	15.5019	15.7501	15.3349	15.9165	15.6564	14.5434	14.902	15.3464	15.5223	0.0891217	-0.115218	-0.25059	11	11	sp|P17987|TCPA_HUMAN
DCD	16.3236	16.3154	16.4958	15.2638	16.6844	15.5343	16.2284	15.9369	14.9351	0.0764953	-0.127362	-0.217445	5	5	sp|P81605|DCD_HUMAN
PSMD1	9.88355	10.688	10.4079	14.235	14.028	14.3872	13.8913	14.0557	14.2834	0.381615	-0.139926	-0.907817	5	5	sp|Q99460|PSMD1_HUMAN
EEF1A1	17.7823	18.1947	18.4714	19.3198	19.3174	19.2429	19.1331	19.1666	19.1391	2.24362	-0.147102	-5.39621	11	11	sp|P68104|EF1A1_HUMAN;sp|Q5VTE0|EF1A3_HUMAN;sp|Q05639|EF1A2_HUMAN
HNRNPA2B1	15.886	16.046	16.2379	16.7281	16.5479	16.6683	16.3508	16.5062	16.6376	0.693998	-0.149909	-1.52351	5	5	sp|P22626|ROA2_HUMAN
YARS1	10.441	11.8078	11.0515	15.4938	16.4165	14.9996	15.192	16.0111	15.216	0.120626	-0.163619	-0.330675	8	8	sp|P54577|SYYC_HUMAN
SF3A1	11.7314	10.9907	12.2884	13.5036	13.2939	13.6815	13.6732	12.9544	13.3498	0.285679	-0.167182	-0.708054	2	2	sp|Q15459|SF3A1_HUMAN
LARP1	9.97692	12.2099	11.0937	12.8339	11.659	11.5834	11.6184	11.6581	12.2975	0.133915	-0.167467	-0.363458	2	2	sp|Q6PKG0|LARP1_HUMAN;sp|Q659C4|LAR1B_HUMAN
RANBP2	11.3795	11.5504	11.1042	14.6558	12.8706	13.2592	13.8553	13.6213	12.8056	0.0954487	-0.167783	-0.266963	10	7	sp|P49792|RBP2_HUMAN;sp|P0DJD0|RGPD1_HUMAN;sp|P0DJD1|RGPD2_HUMAN;sp|Q99666|RGPD5_HUMAN;sp|O14715|RGPD8_HUMAN
JUP	16.3873	15.9055	11.2858	13.7574	15.1429	13.4449	12.8277	14.8113	14.1845	0.0781388	-0.173932	-0.221796	12	11	sp|P14923|PLAK_HUMAN;sp|P35222|CTNB1_HUMAN
EEF2	17.0272	17.0559	17.3837	17.7592	17.3091	17.5775	17.4107	17.3034	17.4076	0.574154	-0.174676	-1.28995	19	17	sp|P13639|EF2_HUMAN;sp|Q15029|U5S1_HUMAN
USP15	14.8728	11.3895	12.6495	16.2859	15.5826	16.4831	16.4395	15.8159	15.5679	0.17748	-0.176088	-0.467403	11	10	sp|Q9Y4E8|UBP15_HUMAN;sp|Q13107|UBP4_HUMAN;sp|P51784|UBP11_HUMAN
HSPA6	15.5933	15.7676	16.2947	17.9033	17.6755	16.8095	17.1653	17.4202	17.2674	0.201597	-0.178491	-0.522946	11	1	sp|P17066|HSP76_HUMAN;sp|P48741|HSP77_HUMAN
HDLBP	10.6207	10.9459	9.68019	13.0719	12.8604	12.3101	12.3734	12.5252	12.8029	0.279411	-0.180304	-0.694636	3	3	sp|Q00341|VIGLN_HUMAN
ATP1A1	14.7512	15.1758	18.8707	18.693	18.2611	18.9312	18.5187	18.7758	18.0472	0.247369	-0.181157	-0.625165	9	8	sp|P05023|AT1A1_HUMAN;sp|P13637|AT1A3_HUMAN;sp|P50993|AT1A2_HUMAN;sp|P20648|ATP4A_HUMAN
PCBP2	16.5097	16.1892	16.0592	16.9452	16.1811	16.864	16.5781	16.4911	16.3773	0.294838	-0.181292	-0.727567	5	3	sp|Q15366|PCBP2_HUMAN;sp|P57721|PCBP3_HUMAN
PKM	15.1267	15.1714	15.6353	16.3948	16.3056	16.2824	16.0634	16.2924	16.0435	1.05128	-0.194488	-2.23756	9	9	sp|P14618|KPYM_HUMAN;sp|P30613|KPYR_HUMAN
UBA1	14.3026	15.2956	14.9979	18.4261	18.0265	18.3683	18.1546	18.0023	18.066	0.685413	-0.199329	-1.50677	27	27	sp|P22314|UBA1_HUMAN
ACTN1	11.541	10.3614	11.359	13.3205	13.0123	11.0684	12.7906	12.3886	11.6223	0.0908166	-0.199878	-0.254991	2	2	sp|P12814|ACTN1_HUMAN;sp|O43707|ACTN4_HUMAN;sp|P35609|ACTN2_HUMAN;sp|Q08043|ACTN3_HUMAN
S100A8	15.0562	15.5627	15.9601	15.4456	14.7474	15.4254	15.428	14.3424	15.1534	0.227286	-0.231481	-0.580786	2	2	sp|P05109|S10A8_HUMAN
EPB41L5	11.9539	10.0214	10.7413	13.3902	11.6206	11.4105	11.909	11.4562	12.3126	0.135478	-0.247832	-0.367278	3	3	sp|Q9HCM4|E41L5_HUMAN
ACTG1	17.0515	17.3385	17.9914	17.3616	17.4556	17.0225	17.0715	16.9739	17.0471	0.859277	-0.249068	-1.84826	12	12	sp|P63261|ACTG_HUMAN;sp|P60709|ACTB_HUMAN;sp|P63267|ACTH_HUMAN;sp|P68133|ACTS_HUMAN;sp|P68032|ACTC_HUMAN;sp|P62736|ACTA_HUMAN;sp|Q6S8J3|POTEE_HUMAN;sp|A5A3E0|POTEF_HUMAN;sp|P0CG38|POTEI_HUMAN;sp|Q562R1|ACTBL_HUMAN;sp|Q9BYX7|ACTBM_HUMAN;sp|P0CG39|POTEJ_HUMAN
HSPA4	12.1665	14.3353	13.5573	16.18	15.8504	16.0376	15.6595	15.8485	15.7929	1.0859	-0.255678	-2.30976	16	14	sp|P34932|HSP74_HUMAN
RPS7	10.4959	15.8272	11.6386	17.6827	17.6772	17.8338	17.2294	17.5229	17.6729	0.850167	-0.25619	-1.83017	12	12	sp|P62081|RS7_HUMAN
RGPD4	10.1415	13.4667	10.2244	14.4785	13.7936	13.5593	13.257	14.194	13.5941	0.269893	-0.262082	-0.674158	4	1	sp|Q7Z3J3|RGPD4_HUMAN;sp|A6NKT7|RGPD3_HUMAN
PCCA	22.3312	21.8317	21.6439	21.7935	21.6946	22.123	21.5986	21.6384	21.5637	0.963381	-0.270115	-2.0572	61	61	sp|P05165|PCCA_HUMAN
DSP	17.18	16.9875	15.6453	15.8948	16.6904	15.7626	15.803	15.975	15.684	0.416495	-0.295307	-0.978411	28	28	sp|P15924|DESP_HUMAN
TRIM28	10.4127	12.0304	10.074	13.6855	12.7917	11.5643	11.169	14.3511	11.6212	0.0914895	-0.30006	-0.256736	2	2	sp|Q13263|TIF1B_HUMAN
MID1	10.4726	11.287	9.86706	13.3028	13.0748	11.6713	10.6377	13.3086	13.173	0.111408	-0.309851	-0.307605	2	2	sp|O15344|TRI18_HUMAN;sp|Q9UJV3|TRIM1_HUMAN
DSG2	13.4893	14.264	14.0233	14.479	14.1024	14.172	14.2081	13.929	13.6606	0.746643	-0.318583	-1.62633	10	10	sp|Q14126|DSG2_HUMAN
ALDOA	14.1578	14.3782	14.9997	15.0906	15.4041	14.4338	14.0605	14.9394	14.9468	0.328217	-0.327267	-0.797815	6	6	sp|P04075|ALDOA_HUMAN
HBB	11.7106	19.3849	11.1525	15.2884	15.2877	14.7498	14.9301	14.6939	14.7055	0.784891	-0.332115	-1.70132	9	9	sp|P68871|HBB_HUMAN;sp|P02042|HBD_HUMAN;CON__Q3SX09;CON__P02070;sp|P69892|HBG2_HUMAN;sp|P69891|HBG1_HUMAN;sp|P02100|HBE_HUMAN
UPF1	9.98675	10.4384	11.6451	14.4941	14.1358	14.3128	13.9286	13.824	14.1652	1.1116	-0.341637	-2.36383	4	4	sp|Q92900|RENT1_HUMAN
CLTC	13.9791	14.3763	15.3707	14.9052	15.0596	14.7317	14.6098	14.5121	14.5262	1.60913	-0.34948	-3.5134	9	9	sp|Q00610|CLH1_HUMAN;sp|P53675|CLH2_HUMAN
RANGAP1	15.6758	10.7563	11.6042	15.4428	15.2554	15.7441	15.3247	14.7444	15.3136	0.671477	-0.353186	-1.47962	4	4	sp|P46060|RAGP1_HUMAN
KIF5B	11.1032	12.5473	10.6958	15.2921	14.8705	15.1938	14.7636	14.6654	14.854	1.21367	-0.357809	-2.58288	7	7	sp|P33176|KINH_HUMAN;sp|O60282|KIF5C_HUMAN;sp|Q12840|KIF5A_HUMAN
TUBA1C	16.6885	16.772	17.4389	17.0042	17.3064	16.6675	16.5456	16.7315	16.6043	0.884713	-0.365578	-1.89891	9	9	sp|Q9BQE3|TBA1C_HUMAN;sp|Q71U36|TBA1A_HUMAN;sp|P68363|TBA1B_HUMAN;sp|Q6PEY2|TBA3E_HUMAN;sp|P0DPH8|TBA3D_HUMAN;sp|P0DPH7|TBA3C_HUMAN;sp|P68366|TBA4A_HUMAN;sp|Q9NY65|TBA8_HUMAN;sp|A6NHL2|TBAL3_HUMAN
HSPA9	15.4086	15.5883	15.4655	15.0823	15.2391	14.141	14.6524	14.2446	14.4578	0.436361	-0.369175	-1.01826	5	5	sp|P38646|GRP75_HUMAN
HNRNPA1	13.3069	13.1705	11.3233	14.6249	13.8462	11.7669	12.0531	13.0761	14.0007	0.133116	-0.369374	-0.361503	4	4	sp|P09651|ROA1_HUMAN;sp|Q32P51|RA1L2_HUMAN
URB1	10.9598	10.3218	11.0139	12.8545	11.3769	15.1964	11.619	12.2924	14.3845	0.0972555	-0.377305	-0.27161	2	2	sp|O60287|NPA1P_HUMAN
RPS10	14.2648	14.6644	14.7726	18.5335	18.5156	17.9732	17.8108	18.2037	17.8649	0.795709	-0.380984	-1.7226	8	7	sp|P46783|RS10_HUMAN;sp|Q9NQ39|RS10L_HUMAN
MYCBP2	12.4394	10.8958	11.4343	15.9802	14.9098	15.1104	14.7802	15.2903	14.7674	0.449624	-0.387493	-1.04474	21	18	sp|O75592|MYCB2_HUMAN
MCCC1	16.7504	16.4874	16.2863	16.7169	15.7575	15.9183	15.4632	15.967	15.7202	0.555358	-0.414067	-1.25322	11	11	sp|Q96RQ3|MCCA_HUMAN
CSE1L	10.2006	11.5955	10.1206	13.5477	13.126	11.0941	12.4176	12.5497	11.5114	0.200748	-0.429701	-0.521012	2	2	sp|P55060|XPO2_HUMAN
GCN1	11.4364	9.74803	13.1419	14.0351	13.6695	10.182	12.456	12.3318	11.7886	0.128761	-0.43674	-0.350808	3	3	sp|Q92616|GCN1_HUMAN
PARP1	11.5513	13.8721	12.968	15.3397	14.3904	14.6636	14.2257	14.6001	14.2395	0.650925	-0.442819	-1.43959	10	9	sp|P09874|PARP1_HUMAN
H3C13	17.4785	12.348	10.0987	16.8919	16.6178	17.5107	17.0957	16.1951	16.3424	0.530229	-0.462463	-1.20399	3	3	sp|Q71DI3|H32_HUMAN;sp|Q16695|H31T_HUMAN;sp|P84243|H33_HUMAN;sp|P68431|H31_HUMAN;sp|Q6NXT2|H3C_HUMAN
EIF3C	11.3052	9.99378	10.7944	14.247	13.2421	12.0107	12.3513	13.0169	12.7101	0.283001	-0.473834	-0.702328	3	3	sp|Q99613|EIF3C_HUMAN;sp|B5ME19|EIFCL_HUMAN
ZBTB33	15.4621	17.0797	15.773	15.1375	13.6162	13.5126	13.919	13.3301	13.5729	0.363946	-0.481441	-0.871702	11	11	sp|Q86T24|KAISO_HUMAN
PDCD6IP	10.436	12.5716	10.6966	13.1946	12.6621	12.4599	11.4572	13.847	11.5584	0.235068	-0.484699	-0.598065	3	3	sp|Q8WUM4|PDC6I_HUMAN
EEF1G	15.2717	15.6183	16.3993	16.6154	16.7685	16.9889	16.2293	16.31	16.3412	1.92737	-0.497458	-4.38591	4	4	sp|P26641|EF1G_HUMAN
FARSB	11.1809	10.5087	11.3906	14.5384	14.3137	14.0436	12.3488	14.5122	14.5337	0.271373	-0.50038	-0.677352	2	2	sp|Q9NSD9|SYFB_HUMAN
RARS1	10.4008	9.49224	9.37043	12.7584	12.2232	11.7724	11.8356	11.9497	11.4651	0.715093	-0.501202	-1.56466	2	1	sp|P54136|SYRC_HUMAN
SNRNP200	11.2715	10.0927	11.4627	13.019	12.6356	11.0851	11.8127	12.3028	11.1034	0.300184	-0.506947	-0.738905	3	2	sp|O75643|U520_HUMAN
UBE2O	10.6688	10.7024	10.7967	17.5626	16.9778	17.3959	16.8669	16.913	16.631	1.2272	-0.508472	-2.61249	24	24	sp|Q9C0C9|UBE2O_HUMAN
HNRNPU	14.9057	15.9374	15.5103	16.0227	15.5076	15.5821	15.2332	15.1713	15.1581	1.475	-0.516622	-3.18122	9	9	sp|Q00839|HNRPU_HUMAN
FASN	14.0807	14.8641	15.7616	15.9135	15.4807	15.2311	14.9575	15.1511	14.965	1.16274	-0.517229	-2.47268	14	14	sp|P49327|FAS_HUMAN
PAICS	14.7517	14.6207	14.9237	16.2566	16.4245	16.8368	16.1341	15.953	15.8238	1.29142	-0.535645	-2.75486	3	3	sp|P22234|PUR6_HUMAN
H2BC26	13.8043	13.9004	14.7176	17.723	17.6972	17.8848	16.7852	17.6685	17.2185	0.974501	-0.544231	-2.0798	4	1	sp|Q8N257|H2B3B_HUMAN;sp|Q16778|H2B2E_HUMAN;sp|P33778|H2B1B_HUMAN;sp|P23527|H2B1O_HUMAN;sp|P06899|H2B1J_HUMAN;sp|Q6DRA6|H2B2D_HUMAN;sp|Q6DN03|H2B2C_HUMAN
HSPA1B	16.9615	17.3154	17.3949	19.7682	19.7285	19.5956	19.1358	19.1668	19.1396	3.3095	-0.55002	-10.3582	30	15	sp|P0DMV9|HS71B_HUMAN;sp|P0DMV8|HS71A_HUMAN
APOD	10.9083	14.2089	14.6174	13.729	13.5559	15.9368	13.1793	14.4453	13.9419	0.258257	-0.551726	-0.648945	4	4	sp|P05090|APOD_HUMAN
GPI	11.1164	10.5063	11.6833	13.2708	13.7805	11.5112	11.3534	13.3684	12.176	0.242641	-0.554906	-0.614778	3	3	sp|P06744|G6PI_HUMAN
TPI1	18.3398	17.7708	17.5393	17.7649	17.6829	17.6104	16.9849	17.3059	17.0991	2.22953	-0.556102	-5.34768	8	8	sp|P60174|TPIS_HUMAN
DYNC1H1	11.8882	11.0156	13.9441	14.0972	13.5875	13.3738	13.2064	13.1545	13.0278	1.18391	-0.556615	-2.51828	4	4	sp|Q14204|DYHC1_HUMAN
SEPTIN11	9.95173	10.8336	10.8915	14.0631	14.092	14.4085	13.6684	13.3783	13.8253	1.51974	-0.563875	-3.28991	2	2	sp|Q9NVA2|SEP11_HUMAN;sp|Q14141|SEPT6_HUMAN
ITCH	10.8744	10.4376	10.425	15.5733	15.2585	15.7616	14.6745	14.9336	15.2923	1.14604	-0.564328	-2.43695	6	6	sp|Q96J02|ITCH_HUMAN;sp|Q9H0M0|WWP1_HUMAN;sp|O00308|WWP2_HUMAN
PA2G4	14.0772	15.2205	13.1834	14.8311	14.9377	14.4588	13.8098	14.513	14.1089	1.12535	-0.598678	-2.39293	4	3	sp|Q9UQ80|PA2G4_HUMAN
DIAPH3	11.2222	9.31105	11.4365	13.4114	12.5879	12.1988	12.3175	12.2383	11.844	0.708506	-0.599428	-1.55181	3	3	sp|Q9NSV4|DIAP3_HUMAN
TUBB	16.1358	16.4689	17.3931	17.162	16.9564	16.6464	16.2869	16.3466	16.306	1.8039	-0.608408	-4.03203	11	3	sp|P07437|TBB5_HUMAN;sp|A6NNZ2|TBB8B_HUMAN;sp|Q9BUF5|TBB6_HUMAN;sp|Q9H4B7|TBB1_HUMAN;CON__ENSEMBL:ENSBTAP00000025008
CCT8	18.6262	18.8728	18.5234	18.9646	18.6237	18.9065	18.0562	18.2668	18.3218	2.013	-0.61673	-4.64399	28	27	sp|P50990|TCPQ_HUMAN
ARG1	15.4283	13.5032	10.4744	13.1125	15.3988	14.2767	11.6464	14.086	15.1044	0.206077	-0.650384	-0.533126	2	2	sp|P05089|ARGI1_HUMAN
RPSA	10.7908	13.7975	15.2038	14.3173	13.8167	14.8723	13.7062	13.5293	13.7266	1.02795	-0.681374	-2.18928	3	3	sp|P08865|RSSA_HUMAN
CKB	13.9923	14.7402	14.8537	15.3337	15.4968	15.2054	14.2182	15.137	14.5748	1.17703	-0.702002	-2.50342	5	4	sp|P12277|KCRB_HUMAN
RPS20	9.80359	10.7938	11.0658	15.1071	15.1273	15.0949	14.1219	14.6812	14.3892	1.9331	-0.71231	-4.40284	3	3	sp|P60866|RS20_HUMAN
NCAPG	8.81223	11.2093	12.3621	13.6275	13.4263	10.7065	12.7723	11.2407	11.5192	0.28437	-0.742714	-0.705256	2	2	sp|Q9BPX3|CND3_HUMAN
NCL	14.694	15.6803	15.2589	16.2287	15.9151	16.127	15.307	15.4384	15.2881	2.70227	-0.745783	-7.18769	16	16	sp|P19338|NUCL_HUMAN
WBP2	10.5916	10.2312	10.2628	15.3593	15.1286	14.8729	14.0002	14.478	14.6428	1.45386	-0.746569	-3.13053	3	3	sp|Q969T9|WBP2_HUMAN
HSPH1	10.3411	10.9963	11.5992	15.8711	15.5182	16.0522	15.3054	15.017	14.8722	1.68419	-0.748931	-3.70788	8	6	sp|Q92598|HS105_HUMAN
FKBP4	10.3225	10.7612	11.5747	14.771	14.5968	15.0498	14.0451	14.0334	14.0412	2.35822	-0.765959	-5.80421	4	4	sp|Q02790|FKBP4_HUMAN
PDIA6	10.712	11.3718	11.1728	13.7566	13.9374	11.6843	12.5708	11.7987	12.6843	0.427466	-0.774816	-1.00045	3	3	sp|Q15084|PDIA6_HUMAN
ZNF598	10.4588	11.0258	10.7784	15.5724	14.9885	15.04	14.1782	14.4138	14.6833	1.5123	-0.77518	-3.27172	11	11	sp|Q86UK7|ZN598_HUMAN
IRS4	12.2787	13.2883	13.2627	16.7571	15.9062	16.7279	15.7467	15.8165	15.4715	1.23746	-0.785504	-2.63502	10	10	sp|O14654|IRS4_HUMAN
S100A9	14.5843	14.015	15.4415	14.4679	14.1405	15.2423	13.2915	13.2995	14.8931	0.560195	-0.788875	-1.26268	3	3	sp|P06702|S10A9_HUMAN
DNAJC7	11.0622	10.5263	10.59	14.9071	14.7254	15.0365	14.1791	13.9219	14.1802	2.51129	-0.795919	-6.38864	3	3	sp|Q99615|DNJC7_HUMAN
UBR1	11.4018	10.5074	10.7769	16.9112	16.4962	16.0094	15.1894	15.8295	15.9562	1.0856	-0.813914	-2.30913	20	20	sp|Q8IWV7|UBR1_HUMAN
IARS1	10.3537	10.2189	10.9998	12.2663	12.1936	11.1419	11.9215	10.8573	10.363	0.630217	-0.820008	-1.39926	2	1	sp|P41252|SYIC_HUMAN
AARS1	9.38872	9.87561	11.9257	13.6616	13.1584	12.3567	11.3544	12.5327	12.792	0.644797	-0.832503	-1.42765	2	2	sp|P49588|SYAC_HUMAN
PDIA4	13.9097	14.3999	14.0951	14.3338	14.6646	14.5629	14.0412	13.4713	13.5266	1.8204	-0.840698	-4.07811	3	3	sp|P13667|PDIA4_HUMAN
EIF3B	10.0164	10.5815	10.7396	14.8869	14.5432	14.4502	13.8831	14.1263	13.2798	1.41378	-0.863695	-3.03562	8	7	sp|P55884|EIF3B_HUMAN
PC	22.5262	22.7527	22.4696	22.2301	21.9618	22.3442	21.3674	21.3138	21.261	2.74166	-0.864587	-7.36294	75	75	sp|P11498|PYC_HUMAN
RUVBL1	13.0702	13.6877	13.533	15.3459	15.1862	14.7304	14.0739	14.3713	14.1764	1.90323	-0.880283	-4.31508	5	4	sp|Q9Y265|RUVB1_HUMAN
UBA6	11.4488	11.1549	12.5128	15.067	14.7344	15.4123	14.4274	14.431	13.6976	1.32619	-0.885898	-2.83333	5	5	sp|A0AVT1|UBA6_HUMAN
HSPA5	14.629	15.0965	15.1471	14.6604	14.6122	13.708	12.382	13.8776	14.0177	0.672478	-0.901133	-1.48157	8	7	sp|P11021|BIP_HUMAN
ACACA	20.7135	20.9782	20.6782	20.6867	19.9365	20.2969	19.4913	19.3907	19.2932	1.82232	-0.914951	-4.0835	125	112	sp|Q13085|ACACA_HUMAN
ZC3HAV1	10.4203	11.2354	11.1209	14.3933	13.1875	12.0809	11.9566	12.9616	11.9304	0.55467	-0.937736	-1.25187	5	5	sp|Q7Z2W4|ZCCHV_HUMAN
KPNB1	10.4842	10.6809	14.8793	13.7107	14.7999	11.4886	11.3059	12.964	12.898	0.35166	-0.94377	-0.846432	3	3	sp|Q14974|IMB1_HUMAN
RRBP1	9.43708	9.79777	10.693	14.3336	12.713	11.0224	11.4407	12.7054	10.9846	0.378836	-0.979474	-0.902154	5	5	sp|Q9P2E9|RRBP1_HUMAN
BCOR	10.4547	10.1828	10.1429	14.2996	13.3985	13.982	13.5885	12.5603	12.5805	1.07544	-0.983599	-2.28786	5	5	sp|Q6W2J9|BCOR_HUMAN
CAND1	11.3338	11.8337	12.4502	14.9137	15.1647	12.7639	12.9686	13.8943	12.9931	0.534905	-0.9954	-1.21317	10	10	sp|Q86VP6|CAND1_HUMAN
EIF3A	9.85158	12.6101	10.8364	15.268	14.7806	15.5959	14.3157	14.1498	14.1478	1.84682	-1.01039	-4.15269	12	12	sp|Q14152|EIF3A_HUMAN
PDIA3	15.2086	15.6179	15.5078	15.4862	15.4005	14.7406	13.4903	14.5356	14.3359	1.28356	-1.08847	-2.73725	4	4	sp|P30101|PDIA3_HUMAN
DHX9	10.5801	12.9453	13.5499	14.0928	14.1215	13.863	12.7426	12.7205	13.2514	2.36976	-1.12097	-5.84665	4	4	sp|Q08211|DHX9_HUMAN
PDLIM4	11.444	14.0113	12.4555	13.6518	14.8729	13.464	13.9294	12.1301	12.3638	0.762541	-1.18845	-1.65746	2	2	sp|P50479|PDLI4_HUMAN
HSP90B1	9.50925	13.9826	10.85	14.2526	14.2814	11.2374	11.6652	11.3992	13.096	0.455619	-1.20366	-1.05668	4	2	sp|P14625|ENPL_HUMAN
GTF2I	10.5413	10.7387	10.4629	13.6174	13.3185	11.3402	11.9158	11.5978	10.9107	0.763707	-1.28394	-1.65975	2	2	sp|P78347|GTF2I_HUMAN;sp|Q86UP8|GTD2A_HUMAN;sp|Q6EKJ0|GTD2B_HUMAN
TUT4	16.1705	12.086	11.5721	13.0187	16.0728	18.0365	11.2948	15.8757	15.8346	0.259694	-1.37433	-0.652069	2	2	sp|Q5TAX3|TUT4_HUMAN
MAP4	12.2448	12.6414	10.5017	14.5979	14.3228	14.4211	13.6102	13.1313	12.1686	1.57368	-1.47721	-3.42375	3	3	sp|P27816|MAP4_HUMAN
ROCK1	11.9222	10.9814	10.2571	15.8743	13.7796	13.3326	12.9675	12.6801	12.8156	0.892213	-1.50779	-1.91389	5	5	sp|Q13464|ROCK1_HUMAN;sp|O75116|ROCK2_HUMAN
CALR	13.6297	13.418	13.9598	14.1759	13.6352	11.9507	12.247	11.9449	10.9987	0.92672	-1.52374	-1.9831	2	2	sp|P27797|CALR_HUMAN
MYH9	10.6704	12.0325	10.5667	15.524	12.8284	13.8121	12.7563	12.2522	12.5524	0.893088	-1.53452	-1.91564	13	10	sp|P35579|MYH9_HUMAN;sp|Q7Z406|MYH14_HUMAN
VCL	10.4997	10.3404	11.1571	15.9792	13.9221	13.7455	13.2009	12.3046	13.4067	0.930516	-1.5782	-1.99075	8	7	sp|P18206|VINC_HUMAN
RBMXL1	10.9658	11.226	11.6625	14.2064	13.153	12.0297	11.1983	11.2698	11.914	1.17401	-1.66897	-2.49691	2	2	sp|Q96E39|RMXL1_HUMAN;sp|P38159|RBMX_HUMAN;sp|O75526|RMXL2_HUMAN;sp|Q8N7X1|RMXL3_HUMAN
CYFIP2	11.2945	10.8738	11.687	14.0423	13.1436	14.146	11.99	12.1878	12.1011	2.18865	-1.68437	-5.20887	2	2	sp|Q96F07|CYFP2_HUMAN;sp|Q7L576|CYFP1_HUMAN
HSPD1	11.0039	14.1069	14.4508	14.122	14.0571	12.483	11.3164	11.247	12.7771	1.13947	-1.77387	-2.42294	2	2	sp|P10809|CH60_HUMAN
TUBB4B	13.6722	14.5325	15.1	14.741	14.9704	15.0316	11.4613	13.6653	14.2091	1.00091	-1.80243	-2.1337	9	1	sp|P68371|TBB4B_HUMAN;sp|P04350|TBB4A_HUMAN;sp|Q3ZCM7|TBB8_HUMAN
ATP5F1B	15.0721	14.788	15.7389	14.7734	15.014	15.2103	11.0922	14.035	14.1257	0.888558	-1.91492	-1.90659	4	3	sp|P06576|ATPB_HUMAN
SNX2	9.7694	11.944	11.5514	17.9082	18.8929	18.8683	13.4407	18.0703	18.0255	0.580535	-2.0443	-1.30241	2	1	sp|O60749|SNX2_HUMAN
CEP55	11.1791	12.451	9.53052	14.2362	14.6657	12.107	11.7889	12.0966	10.929	1.12283	-2.06481	-2.38758	2	2	sp|Q53EZ4|CEP55_HUMAN
CKAP5	9.61013	12.8953	14.9519	15.6124	15.0243	14.6264	10.3144	14.1657	13.9371	0.826326	-2.28198	-1.78297	9	9	sp|Q14008|CKAP5_HUMAN
CTNND1	11.1493	11.0086	11.3371	19.4373	21.0697	20.0378	11.5752	19.201	19.8415	0.541787	-3.30902	-1.22665	6	6	sp|O60716|CTND1_HUMAN

## Sheet: MIB1 BioE3 vs MIB1 BioID
MIB1 interactome (BioID; Dho et al)	MIB1 targets (BioE3)	MIB1 targets and MIB1 BioID
PCM1	SQSTM1	SQSTM1
CEP131	TAX1BP1	TAX1BP1
EPS15	SCYL2	SCYL2
MFAP1	N4BP1	N4BP1
CUL4B	NBR1	LUZP1
XPO5	LUZP1	ASCC3
USP9X	KEAP1	STAM2
GIGYF2	ASCC3	TAB1
CUL4A	ABRAXAS2	CEP131
ARHGAP35	STAM2	TBC1D15
IBTK	TAB1	CYLD
PRPF38A	CEP131	TNRC6B
UBA52	TRAFD1	USP9X
N4BP1	EPN2	HGS
EPS15L1	TBC1D15	PALLD
TP53BP2	UCHL1	GIGYF2
CCDC138	CYLD	EPS15L1
TMEM57	NACA	PCM1
TFDP1	TNRC6B	EPS15
OFD1	FAF1
EIF4E2	USP24
PALLD	CALCOCO2
TUBA1A	PICALM
CSPP1	OPTN
LUZP1	USP9X
SYNJ2	SGTA
USP15	UCHL3
ST7	FAF2
AP2B1	HGS
PIBF1	UBE2S
FCHO2	PALLD
UFD1L	RACK1
E2F4	GIGYF2
STIL	DDI2
CYLD	DNAJB2
NUP155	PSMD4
CCNB2	PCNA
TDRD3	UBE2R2
ZCCHC3	EPS15L1
AP2A2	SNX27
HELLS	KPNA2
TTK	SPART
TOP3B	PSMC5
TNRC6A	OTUB1
ASCC3	UBQLN1
YTHDC2	IMPDH2
EIF2C2	YTHDF2
PPP1CA	CFL1
SQSTM1	APPL1
TCHP	PCM1
CCDC50	NSDHL
KIAA0753	EPS15
SPATA2	ETF1
CCDC112	TCAF1
NUFIP2	RAB11A
XRN1	LDHB
WDR67	DNAJA1
CEP55
IRS4
TPGS1
E2F3
NME7
E2F5
TNRC6B
TBC1D15
AP2A1
RGPD8
LPHN2
LRRC49
RNF40
C11orf49
ITSN1
GEMIN5
RPP25L
SSX2IP
SUV420H1
CRNKL1
CCDC66
BRAP
SCYL2
TBK1
AP2M1
TAB1
DIS3L
MAP3K7
EPB41L5
MIS18BP1
PEG10
WRAP73
GEN1
SKIV2L2
NEDD8
KIF14
TAX1BP1
IFT74
TAB2
MAP7D3
CCDC14
HGS
ASCC2
MED4
E2F6
GCN1L1
STAM
GPRIN3
DENND2C
ASCC1
HAUS6
CDK5
SNX19
CCDC18
EPHA2
ODF2L
EIF3A
CCP110
COASY
EIF3M
PIK3C2B
AGFG1
STAM2
ANTXR1
DDX4
MAGED1
ATAD5
CCDC77
POP7
RBX1
SMG7
MPHOSPH9
ANKRD26
AP2S1
CABLES1
TEX9
MGA
PLK1
N4BP2
CNOT1
HAUS5
HAUS8
CEP63
CEP72
SUMO1
HAUS4
ECH1
TJP1
PGAM5
ZCCHC8
TBC1D5
EIF3B
PCGF6
RRS1
PTPN13
WDR6
KIAA0528
HAUS3
EIF3CL
TTLL5
HAUS1
CYFIP2
DNAJA3
PLEKHA5
CTNND1
ARFGAP2
