# Supplementary material for: BioE3 identifies specific substrates of ubiquitin E3 ligases
Source: Nat Commun. 2023 Nov 23;14:7656. doi: 10.1038/s41467-023-43326-8 (PMC10667490; doi:10.1038/s41467-023-43326-8)
Supplement: Supplementary file 7 — Supplementary Data 4 [file 41467_2023_43326_MOESM7_ESM.xlsx]

## Sheet: GO MIB1
source	term_name	term_id	highlighted	adjusted_p_value	negative_log10_of_adjusted_p_value	term_size	query_size	intersection_size	effective_domain_size	intersections
GO:MF	ubiquitin binding	GO:0043130	true	2.80706e-11	10.5517	97	52	10	20171	Q13501,O75113,Q14596,O75886,P09936,Q9UNN5,Q96CS3,O14964,Q5TDH0,Q96FW1
GO:MF	ubiquitin-like protein binding	GO:0032182	false	1.75611e-10	9.75545	116	52	10	20171	Q13501,O75113,Q14596,O75886,P09936,Q9UNN5,Q96CS3,O14964,Q5TDH0,Q96FW1
GO:MF	polyubiquitin modification-dependent protein binding	GO:0031593	true	3.27145e-06	5.48526	56	52	6	20171	Q13501,Q15018,Q96CV9,P55036,Q9UMX0,P42566
GO:MF	protein binding	GO:0005515	false	4.69345e-05	4.32851	14778	52	52	20171	Q13501,Q86VP1,Q6P3W7,O75113,Q14596,Q14145,Q8N3C0,Q15018,O75886,Q15750,Q9UPN4,O14545,O95208,Q8TC07,P09936,Q9NQC7,Q13765,Q9UPQ9,Q9UNN5,Q9UPU5,Q13137,Q13492,Q96CV9,Q93008,O43765,Q96CS3,O14964,Q16763,Q8WX93,P63244,Q6Y7W6,Q5TDH0,P55036,Q712K3,Q9UBC2,Q96L92,P52292,Q8N0X7,P62195,Q96FW1,Q9UMX0,Q9Y5A9,P23528,Q9UKG1,Q15154,Q15738,P42566,P62495,Q9Y4C2,P62491,P07195,P31689
GO:MF	enzyme binding	GO:0019899	true	0.000228946	3.64027	2082	52	19	20171	Q13501,Q86VP1,Q14596,Q15750,P09936,Q9NQC7,Q9UNN5,Q13492,Q96CV9,Q96CS3,O14964,P63244,P52292,Q8N0X7,Q96FW1,Q9UMX0,Q9UKG1,P07195,P31689
GO:MF	ubiquitin-like protein ligase binding	GO:0044389	false	0.000683889	3.16501	315	52	8	20171	Q13501,P09936,Q9UNN5,Q96CS3,O14964,Q8N0X7,Q96FW1,P31689
GO:MF	modification-dependent protein binding	GO:0140030	false	0.00282544	2.54891	174	52	6	20171	Q13501,Q15018,Q96CV9,P55036,Q9UMX0,P42566
GO:MF	ubiquitin protein ligase binding	GO:0031625	false	0.00541101	2.26672	297	52	7	20171	Q13501,P09936,Q9UNN5,Q96CS3,Q8N0X7,Q96FW1,P31689
GO:MF	cysteine-type deubiquitinase activity	GO:0004843	true	0.0066976	2.17408	118	52	5	20171	P09936,Q9NQC7,Q9UPU5,Q93008,Q96FW1
GO:MF	deubiquitinase activity	GO:0101005	false	0.00819134	2.08665	123	52	5	20171	P09936,Q9NQC7,Q9UPU5,Q93008,Q96FW1
GO:MF	ubiquitin-like protein peptidase activity	GO:0019783	false	0.0137825	1.86067	137	52	5	20171	P09936,Q9NQC7,Q9UPU5,Q93008,Q96FW1
GO:MF	kinase binding	GO:0019900	false	0.0142373	1.84657	788	52	10	20171	Q13501,Q86VP1,Q14596,Q15750,Q9NQC7,Q9UNN5,P63244,Q9UMX0,Q9UKG1,P07195
GO:BP	cellular macromolecule catabolic process	GO:0044265	true	1.55091e-13	12.8094	1030	53	23	21128	Q13501,O75113,Q14145,Q8N3C0,O75886,P09936,Q9NQC7,Q9UPQ9,Q9UNN5,Q9UPU5,Q93008,O43765,Q96CS3,O14964,Q16763,P63244,Q6Y7W6,P55036,Q712K3,P62195,Q9UMX0,Q9Y5A9,P62495
GO:BP	proteolysis involved in protein catabolic process	GO:0051603	false	3.39783e-12	11.4688	799	53	20	21128	Q13501,O75113,Q14145,Q8N3C0,O75886,P09936,Q9NQC7,Q9UNN5,Q9UPU5,Q93008,O43765,Q96CS3,O14964,Q16763,P63244,Q5TDH0,P55036,Q712K3,P62195,Q9UMX0
GO:BP	ubiquitin-dependent protein catabolic process	GO:0006511	false	3.7959e-12	11.4207	691	53	19	21128	Q13501,O75113,Q14145,Q8N3C0,O75886,P09936,Q9NQC7,Q9UNN5,Q9UPU5,Q93008,O43765,Q96CS3,O14964,Q16763,P63244,P55036,Q712K3,P62195,Q9UMX0
GO:BP	modification-dependent protein catabolic process	GO:0019941	false	4.92714e-12	11.3074	701	53	19	21128	Q13501,O75113,Q14145,Q8N3C0,O75886,P09936,Q9NQC7,Q9UNN5,Q9UPU5,Q93008,O43765,Q96CS3,O14964,Q16763,P63244,P55036,Q712K3,P62195,Q9UMX0
GO:BP	modification-dependent macromolecule catabolic process	GO:0043632	false	6.7028e-12	11.1737	713	53	19	21128	Q13501,O75113,Q14145,Q8N3C0,O75886,P09936,Q9NQC7,Q9UNN5,Q9UPU5,Q93008,O43765,Q96CS3,O14964,Q16763,P63244,P55036,Q712K3,P62195,Q9UMX0
GO:BP	macromolecule catabolic process	GO:0009057	false	8.51388e-12	11.0699	1391	53	24	21128	Q13501,O75113,Q14145,Q8N3C0,O75886,P09936,Q9NQC7,Q9UPQ9,Q9UNN5,Q9UPU5,Q93008,O43765,Q96CS3,O14964,Q16763,P63244,Q6Y7W6,Q5TDH0,P55036,Q712K3,P62195,Q9UMX0,Q9Y5A9,P62495
GO:BP	protein catabolic process	GO:0030163	false	4.10295e-10	9.3869	1031	53	20	21128	Q13501,O75113,Q14145,Q8N3C0,O75886,P09936,Q9NQC7,Q9UNN5,Q9UPU5,Q93008,O43765,Q96CS3,O14964,Q16763,P63244,Q5TDH0,P55036,Q712K3,P62195,Q9UMX0
GO:BP	cellular catabolic process	GO:0044248	false	1.44556e-09	8.83996	2138	53	26	21128	Q13501,O75113,Q14596,Q14145,Q8N3C0,O75886,P09936,Q9NQC7,Q9UPQ9,Q9UNN5,Q9UPU5,Q13137,Q96CV9,Q93008,O43765,Q96CS3,O14964,Q16763,P63244,Q6Y7W6,P55036,Q712K3,P62195,Q9UMX0,Q9Y5A9,P62495
GO:BP	proteolysis	GO:0006508	false	1.83434e-08	7.73652	1787	53	23	21128	Q13501,O75113,Q14145,Q8N3C0,Q15018,O75886,P09936,Q9NQC7,Q9UNN5,Q9UPU5,Q13492,Q93008,O43765,Q96CS3,O14964,Q16763,P63244,Q5TDH0,P55036,Q712K3,P62195,Q96FW1,Q9UMX0
GO:BP	catabolic process	GO:0009056	false	1.90286e-08	7.72059	2609	53	27	21128	Q13501,O75113,Q14596,Q14145,Q8N3C0,O75886,P09936,Q9NQC7,Q9UPQ9,Q9UNN5,Q9UPU5,Q13137,Q96CV9,Q93008,O43765,Q96CS3,O14964,Q16763,P63244,Q6Y7W6,Q5TDH0,P55036,Q712K3,P62195,Q9UMX0,Q9Y5A9,P62495
GO:BP	proteasomal protein catabolic process	GO:0010498	false	5.61716e-08	7.25048	526	53	14	21128	O75113,Q14145,Q8N3C0,P09936,Q9UNN5,Q93008,O43765,Q96CS3,Q16763,P63244,Q5TDH0,P55036,P62195,Q9UMX0
GO:BP	organonitrogen compound catabolic process	GO:1901565	false	9.16861e-08	7.0377	1386	53	20	21128	Q13501,O75113,Q14145,Q8N3C0,O75886,P09936,Q9NQC7,Q9UNN5,Q9UPU5,Q93008,O43765,Q96CS3,O14964,Q16763,P63244,Q5TDH0,P55036,Q712K3,P62195,Q9UMX0
GO:BP	organic substance catabolic process	GO:1901575	false	1.04821e-07	6.97955	2148	53	24	21128	Q13501,O75113,Q14145,Q8N3C0,O75886,P09936,Q9NQC7,Q9UPQ9,Q9UNN5,Q9UPU5,Q93008,O43765,Q96CS3,O14964,Q16763,P63244,Q6Y7W6,Q5TDH0,P55036,Q712K3,P62195,Q9UMX0,Q9Y5A9,P62495
GO:BP	proteasome-mediated ubiquitin-dependent protein catabolic process	GO:0043161	false	1.33617e-07	6.87414	455	53	13	21128	O75113,Q14145,Q8N3C0,P09936,Q9UNN5,Q93008,O43765,Q96CS3,Q16763,P63244,P55036,P62195,Q9UMX0
GO:BP	cellular macromolecule metabolic process	GO:0044260	false	3.36545e-06	5.47296	3263	53	27	21128	Q13501,O75113,Q14145,Q8N3C0,O75886,P09936,Q9NQC7,Q13765,Q9UPQ9,Q9UNN5,Q9UPU5,Q96CV9,Q93008,O43765,Q96CS3,O14964,Q16763,P63244,Q6Y7W6,P55036,Q712K3,P52292,P62195,Q96FW1,Q9UMX0,Q9Y5A9,P62495
GO:BP	regulation of catabolic process	GO:0009894	false	2.40281e-05	4.61928	992	53	15	21128	O75113,Q14145,P09936,Q9UPQ9,Q9UNN5,Q13137,Q96CV9,Q93008,O43765,O14964,P63244,Q6Y7W6,P62195,Q9UMX0,Q9Y5A9
GO:BP	positive regulation of catabolic process	GO:0009896	false	0.00010605	3.97449	521	53	11	21128	Q14145,Q9UPQ9,Q9UNN5,Q13137,Q96CV9,O43765,P63244,Q6Y7W6,P62195,Q9UMX0,Q9Y5A9
GO:BP	endosomal transport	GO:0016197	true	0.000307146	3.51266	244	53	8	21128	Q13501,O75886,Q13492,O14964,Q9UBC2,Q96L92,P42566,P62491
GO:BP	intracellular transport	GO:0046907	false	0.000369502	3.43238	1806	53	18	21128	Q13501,Q6P3W7,O75886,Q9UPN4,P09936,Q13765,Q13492,O43765,Q96CS3,O14964,Q9UBC2,Q96L92,P52292,Q9UKG1,Q15154,P42566,Q9Y4C2,P62491
GO:BP	protein modification by small protein conjugation or removal	GO:0070647	false	0.000394994	3.40341	1052	53	14	21128	Q13501,O75113,Q14145,Q15018,P09936,Q9NQC7,Q9UPU5,Q93008,Q16763,P63244,Q712K3,Q96FW1,Q9UMX0,P31689
GO:BP	regulation of protein catabolic process	GO:0042176	false	0.000554179	3.25635	366	53	9	21128	O75113,Q14145,Q9UNN5,Q93008,O43765,O14964,P63244,P62195,Q9UMX0
GO:BP	cellular localization	GO:0051641	false	0.000652348	3.18552	3588	53	25	21128	Q13501,Q6P3W7,Q14145,O75886,Q9UPN4,P09936,Q13765,Q9UNN5,Q13492,Q96CV9,Q93008,O43765,Q96CS3,O14964,P63244,Q9UBC2,Q96L92,P52292,P23528,Q9UKG1,Q15154,P42566,Q9Y4C2,P62491,P31689
GO:BP	regulation of cellular catabolic process	GO:0031329	false	0.000859797	3.0656	790	53	12	21128	O75113,Q14145,P09936,Q9UPQ9,Q13137,Q96CV9,Q93008,O43765,P63244,Q6Y7W6,Q9UMX0,Q9Y5A9
GO:BP	protein metabolic process	GO:0019538	false	0.00103933	2.98325	5482	53	31	21128	Q13501,Q6P3W7,O75113,Q14145,Q8N3C0,Q15018,O75886,Q15750,P09936,Q9NQC7,Q13765,Q9UPQ9,Q9UNN5,Q9UPU5,Q13492,Q93008,O43765,Q96CS3,O14964,Q16763,P63244,Q6Y7W6,Q5TDH0,P55036,Q712K3,P62195,Q96FW1,Q9UMX0,Q9Y5A9,P62495,P31689
GO:BP	regulation of proteasomal protein catabolic process	GO:0061136	false	0.00109736	2.95965	196	53	7	21128	O75113,Q14145,Q93008,O43765,P63244,P62195,Q9UMX0
GO:BP	protein localization	GO:0008104	true	0.00169151	2.77173	2708	53	21	21128	Q13501,Q14145,O75886,Q9UPN4,Q13765,Q9UNN5,Q13492,Q96CV9,Q93008,O43765,Q96CS3,O14964,P63244,Q96L92,P52292,Q9UKG1,Q15154,P42566,Q9Y4C2,P62491,P31689
GO:BP	positive regulation of cellular catabolic process	GO:0031331	false	0.00174879	2.75726	420	53	9	21128	Q14145,Q9UPQ9,Q13137,Q96CV9,O43765,P63244,Q6Y7W6,Q9UMX0,Q9Y5A9
GO:BP	protein transport	GO:0015031	false	0.00176178	2.75405	1788	53	17	21128	Q13501,O75886,Q9UPN4,Q13765,Q96CV9,O43765,Q96CS3,O14964,P63244,Q96L92,P52292,Q9UKG1,Q15154,P42566,Q9Y4C2,P62491,P31689
GO:BP	cellular macromolecule localization	GO:0070727	false	0.00179862	2.74506	2718	53	21	21128	Q13501,Q14145,O75886,Q9UPN4,Q13765,Q9UNN5,Q13492,Q96CV9,Q93008,O43765,Q96CS3,O14964,P63244,Q96L92,P52292,Q9UKG1,Q15154,P42566,Q9Y4C2,P62491,P31689
GO:BP	macroautophagy	GO:0016236	true	0.0024476	2.61126	321	53	8	21128	Q13501,Q14596,O75886,P09936,Q13137,Q96CV9,O14964,Q9UMX0
GO:BP	regulation of proteasomal ubiquitin-dependent protein catabolic process	GO:0032434	false	0.00282204	2.54944	142	53	6	21128	O75113,Q14145,Q93008,O43765,P63244,Q9UMX0
GO:BP	regulation of protein metabolic process	GO:0051246	false	0.00311442	2.50662	2560	53	20	21128	Q13501,O75113,Q14145,Q15750,P09936,Q9UPQ9,Q9UNN5,Q13492,Q93008,O43765,O14964,Q16763,P63244,Q6Y7W6,P62195,Q96FW1,Q9UMX0,Q9Y5A9,P62495,P31689
GO:BP	regulation of proteolysis involved in protein catabolic process	GO:1903050	false	0.00329596	2.48202	231	53	7	21128	O75113,Q14145,Q93008,O43765,P63244,P62195,Q9UMX0
GO:BP	localization within membrane	GO:0051668	false	0.00342967	2.46475	901	53	12	21128	Q13501,Q13765,Q13492,Q96CV9,O43765,O14964,P63244,Q96L92,Q9UKG1,P42566,Q9Y4C2,P62491
GO:BP	establishment of localization in cell	GO:0051649	false	0.00357401	2.44684	2340	53	19	21128	Q13501,Q6P3W7,O75886,Q9UPN4,P09936,Q13765,Q13492,O43765,Q96CS3,O14964,Q9UBC2,Q96L92,P52292,P23528,Q9UKG1,Q15154,P42566,Q9Y4C2,P62491
GO:BP	vesicle-mediated transport to the plasma membrane	GO:0098876	false	0.00388381	2.41074	150	53	6	21128	Q96CV9,O14964,P63244,Q96L92,P42566,P62491
GO:BP	establishment of protein localization	GO:0045184	false	0.00403492	2.39417	1898	53	17	21128	Q13501,O75886,Q9UPN4,Q13765,Q96CV9,O43765,Q96CS3,O14964,P63244,Q96L92,P52292,Q9UKG1,Q15154,P42566,Q9Y4C2,P62491,P31689
GO:BP	intracellular protein transport	GO:0006886	false	0.00422472	2.3742	1095	53	13	21128	Q13501,O75886,Q9UPN4,Q13765,O43765,Q96CS3,O14964,Q96L92,P52292,Q9UKG1,Q15154,Q9Y4C2,P62491
GO:BP	protein deubiquitination	GO:0016579	false	0.00698842	2.15562	166	53	6	21128	Q15018,P09936,Q9NQC7,Q9UPU5,Q93008,Q96FW1
GO:BP	regulation of ubiquitin-dependent protein catabolic process	GO:2000058	false	0.00886801	2.05217	173	53	6	21128	O75113,Q14145,Q93008,O43765,P63244,Q9UMX0
GO:BP	negative regulation of cellular process	GO:0048523	true	0.0105876	1.9752	4755	53	27	21128	Q13501,Q86VP1,Q6P3W7,O75113,Q14596,O95208,P09936,Q9NQC7,Q13765,Q9UPQ9,Q13492,Q96CV9,Q93008,O43765,O14964,P63244,Q6Y7W6,Q8N0X7,P62195,Q96FW1,Q9UMX0,Q9Y5A9,P23528,Q9UKG1,Q15154,Q9Y4C2,P31689
GO:BP	negative regulation of response to stimulus	GO:0048585	true	0.0120457	1.91917	1611	53	15	21128	Q6P3W7,O14545,O95208,P09936,Q9NQC7,Q96CV9,O43765,O14964,P63244,Q8N0X7,Q96FW1,Q9UMX0,Q9Y5A9,Q9UKG1,P31689
GO:BP	protein modification by small protein removal	GO:0070646	false	0.0130354	1.88488	185	53	6	21128	Q15018,P09936,Q9NQC7,Q9UPU5,Q93008,Q96FW1
GO:BP	negative regulation of protein metabolic process	GO:0051248	false	0.0137179	1.86271	1031	53	12	21128	Q13501,O75113,P09936,Q9UPQ9,Q13492,Q93008,O43765,P63244,Q6Y7W6,Q96FW1,Q9Y5A9,P31689
GO:BP	organonitrogen compound metabolic process	GO:1901564	false	0.0172935	1.76212	6538	53	32	21128	Q13501,Q6P3W7,O75113,Q14145,Q8N3C0,Q15018,O75886,Q15750,P09936,Q9NQC7,Q13765,Q9UPQ9,Q9UNN5,Q9UPU5,Q13492,Q93008,O43765,Q96CS3,O14964,Q16763,P63244,Q6Y7W6,Q5TDH0,P55036,Q712K3,P62195,Q96FW1,Q9UMX0,Q9Y5A9,P62495,P07195,P31689
GO:BP	autophagy	GO:0006914	false	0.0187777	1.72636	562	53	9	21128	Q13501,Q14596,Q14145,O75886,P09936,Q13137,Q96CV9,O14964,Q9UMX0
GO:BP	process utilizing autophagic mechanism	GO:0061919	false	0.0187777	1.72636	562	53	9	21128	Q13501,Q14596,Q14145,O75886,P09936,Q13137,Q96CV9,O14964,Q9UMX0
GO:BP	macromolecule localization	GO:0033036	false	0.0226325	1.64527	3177	53	21	21128	Q13501,Q14145,O75886,Q9UPN4,Q13765,Q9UNN5,Q13492,Q96CV9,Q93008,O43765,Q96CS3,O14964,P63244,Q96L92,P52292,Q9UKG1,Q15154,P42566,Q9Y4C2,P62491,P31689
GO:BP	positive regulation of proteasomal protein catabolic process	GO:1901800	false	0.0231606	1.63525	119	53	5	21128	Q14145,O43765,P63244,P62195,Q9UMX0
GO:BP	regulation of protein ubiquitination	GO:0031396	true	0.0268507	1.57104	210	53	6	21128	Q13501,O75113,Q16763,Q96FW1,Q9UMX0,P31689
GO:BP	positive regulation of protein catabolic process	GO:0045732	false	0.0283331	1.54771	212	53	6	21128	Q14145,Q9UNN5,O43765,P63244,P62195,Q9UMX0
GO:BP	protein localization to organelle	GO:0033365	false	0.0389912	1.40903	1144	53	12	21128	Q13501,O75886,Q9UPN4,Q13765,Q96CV9,O43765,O14964,P52292,Q9UKG1,Q15154,P62491,P31689
GO:BP	nitrogen compound transport	GO:0071705	false	0.0402121	1.39564	2252	53	17	21128	Q13501,O75886,Q9UPN4,Q13765,Q96CV9,O43765,Q96CS3,O14964,P63244,Q96L92,P52292,Q9UKG1,Q15154,P42566,Q9Y4C2,P62491,P31689
GO:BP	positive regulation of proteolysis involved in protein catabolic process	GO:1903052	false	0.0474182	1.32405	138	53	5	21128	Q14145,O43765,P63244,P62195,Q9UMX0
GO:CC	cytosol	GO:0005829	true	1.72324e-18	17.7637	5440	52	45	22112	Q13501,Q86VP1,O75113,Q14596,Q14145,Q8N3C0,Q15018,O75886,Q15750,Q9UPN4,O95208,P09936,Q9NQC7,Q9UPQ9,Q9UNN5,Q9UPU5,Q13137,Q13492,Q96CV9,Q93008,O43765,O14964,Q16763,Q8WX93,P63244,Q6Y7W6,Q5TDH0,P55036,Q712K3,Q9UBC2,Q96L92,P52292,Q8N0X7,P62195,Q96FW1,Q9UMX0,Q9Y5A9,P23528,Q9UKG1,Q15154,P42566,P62495,P62491,P07195,P31689
GO:CC	cytoplasm	GO:0005737	false	1.33864e-08	7.87334	12321	52	50	22112	Q13501,Q86VP1,Q6P3W7,O75113,Q14596,Q14145,Q8N3C0,Q15018,O75886,Q15750,Q9UPN4,O95208,Q8TC07,P09936,Q9NQC7,Q13765,Q9UPQ9,Q9UNN5,Q9UPU5,Q13137,Q13492,Q96CV9,Q93008,O43765,Q96CS3,O14964,Q16763,Q8WX93,P63244,Q6Y7W6,Q5TDH0,P55036,Q712K3,Q9UBC2,Q96L92,P52292,Q8N0X7,P62195,Q96FW1,Q9UMX0,Q9Y5A9,P23528,Q9UKG1,Q15154,Q15738,P42566,P62495,P62491,P07195,P31689
GO:CC	inclusion body	GO:0016234	false	6.17635e-06	5.20927	76	52	6	22112	Q13501,Q14145,Q13492,P62195,Q9UMX0,P42566
GO:CC	vesicle	GO:0031982	false	7.57198e-06	5.12079	3973	52	27	22112	Q13501,Q86VP1,Q6P3W7,Q14596,Q86V48,O75886,Q15750,Q9UPN4,O95208,Q13765,Q13137,Q13492,Q96CV9,Q96CS3,O14964,P63244,Q6Y7W6,Q96L92,P62195,Q96FW1,Q9UMX0,P23528,Q9UKG1,P42566,P62491,P07195,P31689
GO:CC	endosome	GO:0005768	false	1.89296e-05	4.72286	1035	52	14	22112	Q13501,Q6P3W7,Q14596,O75886,Q15750,O95208,Q13492,Q96CV9,O14964,Q6Y7W6,Q96L92,Q9UKG1,P42566,P62491
GO:CC	cytoplasmic vesicle	GO:0031410	false	0.00042429	3.37234	2485	52	19	22112	Q13501,Q6P3W7,Q14596,O75886,Q15750,Q9UPN4,O95208,Q13137,Q13492,Q96CV9,Q96CS3,O14964,Q6Y7W6,Q96L92,P62195,Q9UMX0,Q9UKG1,P42566,P62491
GO:CC	intracellular vesicle	GO:0097708	false	0.0004295	3.36704	2487	52	19	22112	Q13501,Q6P3W7,Q14596,O75886,Q15750,Q9UPN4,O95208,Q13137,Q13492,Q96CV9,Q96CS3,O14964,Q6Y7W6,Q96L92,P62195,Q9UMX0,Q9UKG1,P42566,P62491
GO:CC	endosome membrane	GO:0010008	false	0.00109758	2.95957	542	52	9	22112	Q6P3W7,O75886,Q15750,Q96CV9,O14964,Q96L92,Q9UKG1,P42566,P62491
GO:CC	clathrin coat	GO:0030118	false	0.00125015	2.90304	48	52	4	22112	O95208,Q13492,Q9UBC2,P42566
GO:CC	centriolar satellite	GO:0034451	true	0.00146305	2.83474	109	52	5	22112	Q14145,Q9UPN4,Q9Y5A9,Q15154,P62491
GO:CC	autophagosome	GO:0005776	true	0.00190169	2.72086	115	52	5	22112	Q13501,Q14596,Q13137,Q96CV9,Q9UMX0
GO:CC	clathrin coat of coated pit	GO:0030132	false	0.00207889	2.68217	17	52	3	22112	Q13492,Q9UBC2,P42566
GO:CC	ESCRT-0 complex	GO:0033565	true	0.00414493	2.38248	3	52	2	22112	O75886,O14964
GO:CC	endomembrane system	GO:0012505	false	0.00444804	2.35183	4730	52	25	22112	Q13501,Q6P3W7,Q14596,Q14145,O75886,Q15750,Q9UPN4,O95208,P09936,Q9UNN5,Q13492,Q96CV9,Q96CS3,O14964,Q6Y7W6,Q9UBC2,Q96L92,P52292,Q9UMX0,Q9UKG1,Q15154,Q15738,P42566,P62491,P31689
GO:CC	organelle membrane	GO:0031090	false	0.0103588	1.98469	3681	52	21	22112	Q6P3W7,Q14596,O75886,Q15750,O95208,P09936,Q9UNN5,Q13137,Q96CV9,Q96CS3,O14964,Q96L92,P52292,Q8N0X7,Q9UKG1,Q15154,Q15738,P42566,P62491,P07195,P31689
GO:CC	early endosome membrane	GO:0031901	false	0.0173267	1.76128	182	52	5	22112	O75886,O14964,Q96L92,Q9UKG1,P42566
GO:CC	coated membrane	GO:0048475	false	0.0196385	1.70689	96	52	4	22112	O95208,Q13492,Q9UBC2,P42566
GO:CC	membrane coat	GO:0030117	false	0.0196385	1.70689	96	52	4	22112	O95208,Q13492,Q9UBC2,P42566
GO:CC	aggresome	GO:0016235	false	0.0211503	1.67468	36	52	3	22112	Q13501,Q9UMX0,P42566
GO:CC	nucleoplasm	GO:0005654	true	0.0235958	1.62717	4203	52	22	22112	Q13501,O75113,Q14596,Q14145,Q8N3C0,O75886,Q15750,P09936,Q9UPQ9,Q9UNN5,Q9UPU5,Q13137,Q96CV9,Q16763,P63244,Q5TDH0,P55036,P52292,P62195,Q96FW1,Q9UMX0,Q15154
GO:CC	midbody	GO:0030496	true	0.0317642	1.49806	207	52	5	22112	Q14145,Q15018,Q9NQC7,P63244,Q8N0X7
GO:CC	endocytic vesicle	GO:0030139	false	0.0373658	1.42753	342	52	6	22112	O75886,O95208,Q13492,O14964,Q9UKG1,P62491
GO:CC	VCP-NPL4-UFD1 AAA ATPase complex	GO:0034098	true	0.0383954	1.41572	8	52	2	22112	Q9UNN5,Q96CS3
GO:CC	membrane-bounded organelle	GO:0043227	false	0.039711	1.40109	15667	52	48	22112	Q13501,Q86VP1,Q6P3W7,O75113,Q14596,Q86V48,Q14145,Q8N3C0,Q15018,O75886,Q15750,Q9UPN4,O95208,P09936,Q9NQC7,Q13765,Q9UPQ9,Q9UNN5,Q9UPU5,Q13137,Q13492,Q96CV9,Q93008,O43765,Q96CS3,O14964,Q16763,Q8WX93,P63244,Q6Y7W6,Q5TDH0,P55036,Q9UBC2,Q96L92,P52292,Q8N0X7,P62195,Q96FW1,Q9UMX0,Q9Y5A9,P23528,Q9UKG1,Q15154,Q15738,P42566,P62491,P07195,P31689
GO:CC	intracellular anatomical structure	GO:0005622	false	0.0498006	1.30277	17853	52	51	22112	Q13501,Q86VP1,Q6P3W7,O75113,Q14596,Q86V48,Q14145,Q8N3C0,Q15018,O75886,Q15750,Q9UPN4,O95208,Q8TC07,P09936,Q9NQC7,Q13765,Q9UPQ9,Q9UNN5,Q9UPU5,Q13137,Q13492,Q96CV9,Q93008,O43765,Q96CS3,O14964,Q16763,Q8WX93,P63244,Q6Y7W6,Q5TDH0,P55036,Q712K3,Q9UBC2,Q96L92,P52292,Q8N0X7,P62195,Q96FW1,Q9UMX0,Q9Y5A9,P23528,Q9UKG1,Q15154,Q15738,P42566,P62495,P62491,P07195,P31689

## Sheet: Selected GO Terms
GO:MF	p-value	-log10 p-value
Deubiquitinase activity	0.00819134	2.08665
UbL protein ligase binding	0.000683889	3.16501
Ub binding	2.80706e-11	10.5517
GO:BP	p-value	-log10 p-value
Macroautophagy	0.0024476	2.61126
Vesicle-mediated transport	0.00388381	2.41074
Protein localization	0.00169151	2.77173
Protein deubiquitination	0.00698842	2.15562
UPS-mediated catabolism	1.33617e-07	6.87414
Ub-dependent catabolic process	3.7959e-12	11.4207
GO:CC	p-value	-log10 p-value
Autophagosome	0.00190169	2.72086
Midbody	0.0317642	1.49806
Centriolar satellite	0.00146305	2.83474
Cytoplasmic vesicle	0.00042429	3.37234
Endosome	1.89296e-05	4.72286
