# Supplementary material for: BioE3 identifies specific substrates of ubiquitin E3 ligases
Source: Nat Commun. 2023 Nov 23;14:7656. doi: 10.1038/s41467-023-43326-8 (PMC10667490; doi:10.1038/s41467-023-43326-8)
Supplement: Supplementary file 8 — Supplementary Data 5 [file 41467_2023_43326_MOESM8_ESM.xlsx]

## Sheet: MARCH5 vs RNF214 BioE3
Gene name	MARCH5_1	MARCH5_2	MARCH5_3	RNF214_1	RNF214_2	RNF214_3	Log Student's T-test p-value MARCH5_RNF214	BirA-MARCH5/ BirA-RNF214 (Log 2 LFQ)	Student's T-test Test statistic NEDD43M_NEDD43MCA	Peptides	Unique peptides	Majority protein IDs
MARCH5	24.0857	24.4249	24.4218	12.6595	11.6837	11.3945	5.19486	12.3982	31.0817	6	6	sp|Q9NX47|MARH5_HUMAN E3 ubiquitin-protein ligase MARCHF5 OS=Homo sapiens OX=9606 GN=MARCHF5 PE=1 SV=1
PTPN1	19.2995	19.4469	19.1682	13.31	13.0949	16.5277	1.96126	4.99401	4.48674	2	2	sp|P18031|PTN1_HUMAN Tyrosine-protein phosphatase non-receptor type 1 OS=Homo sapiens OX=9606 GN=PTPN1 PE=1 SV=1
APOD	18.2374	18.4524	17.1191	15.0184	14.3556	13.5957	2.46292	3.61306	6.19883	3	3	sp|P05090|APOD_HUMAN Apolipoprotein D OS=Homo sapiens OX=9606 GN=APOD PE=1 SV=1
CYB5R3	19.5976	19.0852	19.9195	15.8199	17.4068	15.4763	2.1673	3.29974	5.1375	5	5	sp|P00387|NB5R3_HUMAN NADH-cytochrome b5 reductase 3 OS=Homo sapiens OX=9606 GN=CYB5R3 PE=1 SV=3
STIP1	17.8228	18.734	18.1015	13.8798	14.8544	17.1114	1.37899	2.93759	2.95445	3	3	sp|P31948|STIP1_HUMAN Stress-induced-phosphoprotein 1 OS=Homo sapiens OX=9606 GN=STIP1 PE=1 SV=1
VDAC2	17.1852	18.7348	16.6569	13.8289	13.6754	16.2656	1.31519	2.93567	2.8084	3	3	sp|P45880|VDAC2_HUMAN Voltage-dependent anion-selective channel protein 2 OS=Homo sapiens OX=9606 GN=VDAC2 PE=1 SV=2
UBXN4	16.0678	18.0765	18.4287	14.9731	15.2688	13.9177	1.53642	2.80447	3.33099	3	3	sp|Q92575|UBXN4_HUMAN UBX domain-containing protein 4 OS=Homo sapiens OX=9606 GN=UBXN4 PE=1 SV=2
OCIAD1	17.3941	18.8289	18.2112	15.286	14.1057	16.7385	1.47916	2.76797	3.19124	2	2	sp|Q9NX40|OCAD1_HUMAN OCIA domain-containing protein 1 OS=Homo sapiens OX=9606 GN=OCIAD1 PE=1 SV=1
AMY2B	19.1685	17.1248	18.6066	15.5577	16.2793	15.1399	1.71993	2.64103	3.8028	3	3	sp|P19961|AMY2B_HUMAN Alpha-amylase 2B OS=Homo sapiens OX=9606 GN=AMY2B PE=1 SV=1;sp|P04746|AMYP_HUMAN Pancreatic alpha-amylase OS=Homo sapiens OX=9606 GN=AMY2A PE=1 SV=2;sp|P04745|AMY1_HUMAN Alpha-amylase 1 OS=Homo sapiens OX=9606 GN=AMY1A PE=1 SV=2
VDAC1	19.2589	19.3982	19.5467	16.7862	17.672	16.6616	2.70114	2.36131	7.18273	7	7	sp|P21796|VDAC1_HUMAN Voltage-dependent anion-selective channel protein 1 OS=Homo sapiens OX=9606 GN=VDAC1 PE=1 SV=2
MCCC1	19.2595	19.216	19.292	17.1896	15.6761	18.0366	1.52908	2.28839	3.31287	5	5	sp|Q96RQ3|MCCA_HUMAN Methylcrotonoyl-CoA carboxylase subunit alpha, mitochondrial OS=Homo sapiens OX=9606 GN=MCCC1 PE=1 SV=3
FAF2	18.5726	19.891	19.4197	15.911	17.4529	17.8757	1.44761	2.21456	3.11563	5	5	sp|Q96CS3|FAF2_HUMAN FAS-associated factor 2 OS=Homo sapiens OX=9606 GN=FAF2 PE=1 SV=2
ARFGAP1	19.5736	19.6917	19.6185	17.8122	17.2808	17.2269	3.48946	2.18795	11.522	4	4	sp|Q8N6T3|ARFG1_HUMAN ADP-ribosylation factor GTPase-activating protein 1 OS=Homo sapiens OX=9606 GN=ARFGAP1 PE=1 SV=2
ARMCX3	17.9005	18.7623	18.0291	16.3047	16.7743	16.8313	2.13861	1.59385	5.04282	3	3	sp|Q9UH62|ARMX3_HUMAN Armadillo repeat-containing X-linked protein 3 OS=Homo sapiens OX=9606 GN=ARMCX3 PE=1 SV=1
BirA	23.6311	23.8961	23.5982	22.2241	22.439	22.3372	3.58404	1.37506	12.1824	19	19	sp|JIM0001|JIM001_HUMAN BirA-GSQ-MARCH5-P2A OS=Homo sapiens OX=9606 GN=ANKRD20A12P PE=5 SV=3
PC	24.7715	24.9414	24.9607	23.6599	23.4904	23.5026	4.10303	1.34018	16.5066	51	51	sp|P11498|PYC_HUMAN Pyruvate carboxylase, mitochondrial OS=Homo sapiens OX=9606 GN=PC PE=1 SV=2
PCCA	24.5695	24.647	24.6648	23.1903	23.4565	23.4701	3.70987	1.25475	13.1173	48	48	sp|P05165|PCCA_HUMAN Propionyl-CoA carboxylase alpha chain, mitochondrial OS=Homo sapiens OX=9606 GN=PCCA PE=1 SV=4
LRRC59	18.4003	19.0054	19.0061	17.7547	17.6755	17.3419	2.15413	1.21325	5.09386	3	3	sp|Q96AG4|LRC59_HUMAN Leucine-rich repeat-containing protein 59 OS=Homo sapiens OX=9606 GN=LRRC59 PE=1 SV=1
ADRM1	19.6118	19.4226	19.6496	18.6127	17.8068	18.9111	1.52987	1.11783	3.31483	2	2	sp|Q16186|ADRM1_HUMAN Proteasomal ubiquitin receptor ADRM1 OS=Homo sapiens OX=9606 GN=ADRM1 PE=1 SV=2
VCP	18.3327	19.08	19.3143	17.7513	18.1332	17.5293	1.48505	1.10437	3.20546	8	8	sp|P55072|TERA_HUMAN Transitional endoplasmic reticulum ATPase OS=Homo sapiens OX=9606 GN=VCP PE=1 SV=4
DNAJA1	17.7831	18.0471	17.9085	16.5037	17.041	16.9181	2.43255	1.09197	6.08213	2	2	sp|P31689|DNJA1_HUMAN DnaJ homolog subfamily A member 1 OS=Homo sapiens OX=9606 GN=DNAJA1 PE=1 SV=2
ACACA	23.4069	23.6203	23.5015	22.537	22.4122	22.3831	3.78549	1.06547	13.712	66	66	sp|Q13085|ACACA_HUMAN Acetyl-CoA carboxylase 1 OS=Homo sapiens OX=9606 GN=ACACA PE=1 SV=2
PSMD2	16.3901	16.4893	17.1844	15.8095	15.3571	15.9696	1.46134	0.975837	3.14841	4	4	sp|Q13200|PSMD2_HUMAN 26S proteasome non-ATPase regulatory subunit 2 OS=Homo sapiens OX=9606 GN=PSMD2 PE=1 SV=3
STATH	20.3379	20.3165	20.2513	19.589	18.8135	19.5767	1.71291	0.975518	3.78404	3	3	sp|P02808|STAT_HUMAN Statherin OS=Homo sapiens OX=9606 GN=STATH PE=1 SV=2
RAB7A	17.6408	18.3063	17.6728	17.0961	16.5189	17.1242	1.51439	0.960179	3.27682	2	2	sp|P51149|RAB7A_HUMAN Ras-related protein Rab-7a OS=Homo sapiens OX=9606 GN=RAB7A PE=1 SV=1
PSMD4	18.9714	19.188	19.3749	18.2032	18.3612	18.1093	2.64007	0.953548	6.91844	7	7	sp|P55036|PSMD4_HUMAN 26S proteasome non-ATPase regulatory subunit 4 OS=Homo sapiens OX=9606 GN=PSMD4 PE=1 SV=1
CCDC50	18.3436	18.4317	18.7744	17.5408	17.3848	17.973	1.80128	0.883697	4.02472	2	2	sp|Q8IVM0|CCD50_HUMAN Coiled-coil domain-containing protein 50 OS=Homo sapiens OX=9606 GN=CCDC50 PE=1 SV=1
HSP90AB1	21.1888	21.2418	21.0141	20.0713	20.5835	20.3637	2.10856	0.808726	4.94513	21	13	sp|P08238|HS90B_HUMAN Heat shock protein HSP 90-beta OS=Homo sapiens OX=9606 GN=HSP90AB1 PE=1 SV=4;sp|Q58FF7|H90B3_HUMAN Putative heat shock protein HSP 90-beta-3 OS=Homo sapiens OX=9606 GN=HSP90AB3P PE=5 SV=1
TRAFD1	17.2759	17.2221	16.985	16.8505	16.1002	16.3892	1.40985	0.714373	3.0264	3	3	sp|O14545|TRAD1_HUMAN TRAF-type zinc finger domain-containing protein 1 OS=Homo sapiens OX=9606 GN=TRAFD1 PE=1 SV=1
AZGP1	19.2272	19.0515	19.415	18.4821	18.4652	18.8697	1.68417	0.625572	3.70782	5	5	sp|P25311|ZA2G_HUMAN Zinc-alpha-2-glycoprotein OS=Homo sapiens OX=9606 GN=AZGP1 PE=1 SV=2
HSP90AA1	22.1821	22.6627	22.8465	21.9743	21.8208	22.0689	1.35063	0.609098	2.88909	23	15	sp|P07900|HS90A_HUMAN Heat shock protein HSP 90-alpha OS=Homo sapiens OX=9606 GN=HSP90AA1 PE=1 SV=5
UBC	26.5785	27.0505	27.0186	26.2264	26.2226	26.4526	1.57162	0.581978	3.41859	13	13	sp|P62987|RL40_HUMAN Ubiquitin-60S ribosomal protein L40 OS=Homo sapiens OX=9606 GN=UBA52 PE=1 SV=2;sp|P62979|RS27A_HUMAN Ubiquitin-40S ribosomal protein S27a OS=Homo sapiens OX=9606 GN=RPS27A PE=1 SV=2;sp|P0CG47|UBB_HUMAN Polyubiquitin-B OS=Homo sapiens O
HSPA8	20.7603	20.8193	20.732	20.2205	20.4917	20.4907	1.76987	0.369572	3.93807	23	18	sp|P11142|HSP7C_HUMAN Heat shock cognate 71 kDa protein OS=Homo sapiens OX=9606 GN=HSPA8 PE=1 SV=1
UBA1	20.4528	20.7094	20.7326	21.1832	21.0512	21.1384	2.13938	-0.492683	-5.04534	18	18	sp|P22314|UBA1_HUMAN Ubiquitin-like modifier-activating enzyme 1 OS=Homo sapiens OX=9606 GN=UBA1 PE=1 SV=3
HSPA4	18.2826	18.2994	18.5507	18.8514	19.0583	18.7053	1.6745	-0.494097	-3.68241	8	7	sp|P34932|HSP74_HUMAN Heat shock 70 kDa protein 4 OS=Homo sapiens OX=9606 GN=HSPA4 PE=1 SV=4
ENO1	20.381	20.4961	20.4602	20.9605	21.3357	21.109	2.41931	-0.689281	-6.03182	13	12	sp|P06733|ENOA_HUMAN Alpha-enolase OS=Homo sapiens OX=9606 GN=ENO1 PE=1 SV=2
PCBP1	18.5569	18.8319	18.6766	19.3389	19.4934	19.3372	2.74658	-0.701415	-7.3851	3	2	sp|Q15365|PCBP1_HUMAN Poly(rC)-binding protein 1 OS=Homo sapiens OX=9606 GN=PCBP1 PE=1 SV=2
ACLY	16.9564	17.4206	17.2355	18.1418	17.8991	18.0027	2.22334	-0.810371	-5.32647	3	3	sp|P53396|ACLY_HUMAN ATP-citrate synthase OS=Homo sapiens OX=9606 GN=ACLY PE=1 SV=3
KPNA2	19.2531	18.8415	19.1258	20.204	19.7831	19.8448	2.08355	-0.870481	-4.86492	7	7	sp|P52292|IMA1_HUMAN Importin subunit alpha-1 OS=Homo sapiens OX=9606 GN=KPNA2 PE=1 SV=1
UBE2O	19.4184	19.7199	19.336	20.516	20.486	20.1246	2.17236	-0.884123	-5.15434	10	10	sp|Q9C0C9|UBE2O_HUMAN (E3-independent) E2 ubiquitin-conjugating enzyme OS=Homo sapiens OX=9606 GN=UBE2O PE=1 SV=3
LDHB	19.4867	20.2618	20.0683	20.6974	20.8051	20.9678	1.64226	-0.884494	-3.59844	13	13	sp|P07195|LDHB_HUMAN L-lactate dehydrogenase B chain OS=Homo sapiens OX=9606 GN=LDHB PE=1 SV=2
VIM	18.3518	18.7567	18.8885	19.6916	19.3397	19.7371	1.97114	-0.923799	-4.51646	29	26	sp|P08670|VIME_HUMAN Vimentin OS=Homo sapiens OX=9606 GN=VIM PE=1 SV=4
DDB1	15.3048	15.3688	15.1429	16.4719	15.6196	16.5267	1.44104	-0.933925	-3.10001	2	2	sp|Q16531|DDB1_HUMAN DNA damage-binding protein 1 OS=Homo sapiens OX=9606 GN=DDB1 PE=1 SV=1
EIF4A1	17.7826	18.1786	17.9933	19.0244	19.1149	18.7211	2.37491	-0.968611	-5.86567	15	15	sp|P60842|IF4A1_HUMAN Eukaryotic initiation factor 4A-I OS=Homo sapiens OX=9606 GN=EIF4A1 PE=1 SV=1
RPS7	16.5656	16.1594	16.2177	16.806	17.784	17.4339	1.51648	-1.02709	-3.28195	4	4	sp|P62081|RS7_HUMAN 40S ribosomal protein S7 OS=Homo sapiens OX=9606 GN=RPS7 PE=1 SV=1
EPS15L1	17.2079	18.3652	17.6503	18.8784	18.7264	18.7076	1.40521	-1.02971	-3.01553	4	4	sp|Q9UBC2|EP15R_HUMAN Epidermal growth factor receptor substrate 15-like 1 OS=Homo sapiens OX=9606 GN=EPS15L1 PE=1 SV=1
PCNA	22.4297	22.6725	22.6136	23.6026	23.7301	23.551	3.5119	-1.056	-11.6755	10	10	sp|P12004|PCNA_HUMAN Proliferating cell nuclear antigen OS=Homo sapiens OX=9606 GN=PCNA PE=1 SV=1
TRIM25	18.9675	19.3656	18.7131	20.0674	20.192	19.9922	2.23889	-1.06842	-5.37988	10	10	sp|Q14258|TRI25_HUMAN E3 ubiquitin/ISG15 ligase TRIM25 OS=Homo sapiens OX=9606 GN=TRIM25 PE=1 SV=2
APPL1	18.4521	19.3674	19.1257	20.1563	19.9506	20.1862	1.76827	-1.11597	-3.93368	10	10	sp|Q9UKG1|DP13A_HUMAN DCC-interacting protein 13-alpha OS=Homo sapiens OX=9606 GN=APPL1 PE=1 SV=1
OTUB1	17.5635	17.8031	17.7012	18.9353	18.8695	18.7476	3.7099	-1.16154	-13.1176	3	3	sp|Q96FW1|OTUB1_HUMAN Ubiquitin thioesterase OTUB1 OS=Homo sapiens OX=9606 GN=OTUB1 PE=1 SV=2
EIF3L	16.4446	17.4542	17.2209	18.4239	18.0362	18.1859	1.64771	-1.17543	-3.61256	3	3	sp|Q9Y262|EIF3L_HUMAN Eukaryotic translation initiation factor 3 subunit L OS=Homo sapiens OX=9606 GN=EIF3L PE=1 SV=1
PARP1	16.6719	16.7994	16.1447	17.6534	18.1728	17.4501	1.84557	-1.22011	-4.14914	3	3	sp|P09874|PARP1_HUMAN Poly [ADP-ribose] polymerase 1 OS=Homo sapiens OX=9606 GN=PARP1 PE=1 SV=4
MYCBP2	17.3105	17.7485	17.3725	18.8463	18.8672	18.3906	2.38703	-1.22423	-5.91064	14	14	sp|O75592|MYCB2_HUMAN E3 ubiquitin-protein ligase MYCBP2 OS=Homo sapiens OX=9606 GN=MYCBP2 PE=1 SV=4
RPS10	19.7874	19.0855	19.1689	20.4916	20.8681	20.3646	1.9919	-1.22752	-4.57937	3	3	sp|P46783|RS10_HUMAN 40S ribosomal protein S10 OS=Homo sapiens OX=9606 GN=RPS10 PE=1 SV=1
DDX19A	17.3723	17.0139	16.9657	18.5957	18.3634	18.1282	2.58511	-1.24513	-6.68788	2	2	sp|Q9NUU7|DD19A_HUMAN ATP-dependent RNA helicase DDX19A OS=Homo sapiens OX=9606 GN=DDX19A PE=1 SV=1;sp|Q9UMR2|DD19B_HUMAN ATP-dependent RNA helicase DDX19B OS=Homo sapiens OX=9606 GN=DDX19B PE=1 SV=1
EIF3A	16.1305	16.947	16.3098	17.9368	17.6036	17.5832	1.98637	-1.24545	-4.56257	4	4	sp|Q14152|EIF3A_HUMAN Eukaryotic translation initiation factor 3 subunit A OS=Homo sapiens OX=9606 GN=EIF3A PE=1 SV=1
HNRNPC	17.2828	17.5427	17.4587	18.8725	18.7577	18.3973	2.81223	-1.24778	-7.68645	3	3	sp|P07910|HNRPC_HUMAN Heterogeneous nuclear ribonucleoproteins C1/C2 OS=Homo sapiens OX=9606 GN=HNRNPC PE=1 SV=4
CAND1	14.2709	15.2873	14.6691	16.1196	15.5296	16.3799	1.5094	-1.26733	-3.26462	3	3	sp|Q86VP6|CAND1_HUMAN Cullin-associated NEDD8-dissociated protein 1 OS=Homo sapiens OX=9606 GN=CAND1 PE=1 SV=2
RPS3	17.7473	18.3363	18.0599	19.323	19.5478	19.1403	2.47078	-1.28922	-6.22935	6	6	sp|P23396|RS3_HUMAN 40S ribosomal protein S3 OS=Homo sapiens OX=9606 GN=RPS3 PE=1 SV=2
YWHAE	16.5459	17.6173	17.3611	18.1888	18.802	18.4019	1.59925	-1.28946	-3.48828	5	4	sp|P62258|1433E_HUMAN 14-3-3 protein epsilon OS=Homo sapiens OX=9606 GN=YWHAE PE=1 SV=1
MYH9	16.6032	16.79	16.6168	17.9246	18.0172	17.968	4.4115	-1.2999	-19.75	14	12	sp|P35579|MYH9_HUMAN Myosin-9 OS=Homo sapiens OX=9606 GN=MYH9 PE=1 SV=4
EZR	16.6659	16.3696	16.9138	18.1779	18.1443	17.6342	2.3185	-1.33565	-5.66004	5	2	sp|P15311|EZRI_HUMAN Ezrin OS=Homo sapiens OX=9606 GN=EZR PE=1 SV=4
FASN	16.4613	17.1164	17.0119	18.5954	17.6673	18.3964	1.75653	-1.35649	-3.90161	9	9	sp|P49327|FAS_HUMAN Fatty acid synthase OS=Homo sapiens OX=9606 GN=FASN PE=1 SV=3
EEF1G	16.6915	17.5001	17.8233	18.7548	18.5993	18.7433	1.79208	-1.36082	-3.9992	5	5	sp|P26641|EF1G_HUMAN Elongation factor 1-gamma OS=Homo sapiens OX=9606 GN=EEF1G PE=1 SV=3
DDX3X	17.8258	16.9627	16.857	18.5799	18.9124	18.2735	1.73244	-1.37346	-3.8364	6	5	sp|O00571|DDX3X_HUMAN ATP-dependent RNA helicase DDX3X OS=Homo sapiens OX=9606 GN=DDX3X PE=1 SV=3;sp|O15523|DDX3Y_HUMAN ATP-dependent RNA helicase DDX3Y OS=Homo sapiens OX=9606 GN=DDX3Y PE=1 SV=2
KIF5B	15.3089	15.9613	16.4409	17.5083	17.5134	16.9242	1.67969	-1.41157	-3.69604	4	4	sp|P33176|KINH_HUMAN Kinesin-1 heavy chain OS=Homo sapiens OX=9606 GN=KIF5B PE=1 SV=1
PGK1	17.1902	17.889	18.4895	18.999	19.3555	19.6894	1.6075	-1.49175	-3.50924	10	10	sp|P00558|PGK1_HUMAN Phosphoglycerate kinase 1 OS=Homo sapiens OX=9606 GN=PGK1 PE=1 SV=3
RUVBL2	15.5839	15.6475	15.7008	17.6663	16.1945	17.5668	1.46095	-1.49847	-3.14749	5	5	sp|Q9Y230|RUVB2_HUMAN RuvB-like 2 OS=Homo sapiens OX=9606 GN=RUVBL2 PE=1 SV=3
FLNA	16.5744	16.519	16.5366	18.1016	18.395	17.6355	2.60445	-1.50074	-6.76822	4	3	sp|P21333|FLNA_HUMAN Filamin-A OS=Homo sapiens OX=9606 GN=FLNA PE=1 SV=4
RUVBL1	16.419	17.312	16.8856	18.4234	18.4172	18.2917	2.34554	-1.50521	-5.75784	7	7	sp|Q9Y265|RUVB1_HUMAN RuvB-like 1 OS=Homo sapiens OX=9606 GN=RUVBL1 PE=1 SV=1
EEF1A1P5	20.4878	20.0422	20.7312	21.9338	22.1638	21.7808	2.58312	-1.53907	-6.67963	9	2	sp|Q5VTE0|EF1A3_HUMAN Putative elongation factor 1-alpha-like 3 OS=Homo sapiens OX=9606 GN=EEF1A1P5 PE=5 SV=1;sp|P68104|EF1A1_HUMAN Elongation factor 1-alpha 1 OS=Homo sapiens OX=9606 GN=EEF1A1 PE=1 SV=1
RANGAP1	16.2418	16.019	16.3665	17.7741	17.5462	17.9399	3.26808	-1.54434	-10.1065	5	5	sp|P46060|RAGP1_HUMAN Ran GTPase-activating protein 1 OS=Homo sapiens OX=9606 GN=RANGAP1 PE=1 SV=1
UBR2	15.827	15.0566	15.6808	17.0427	16.7545	17.5316	2.07866	-1.58811	-4.84936	3	3	sp|Q8IWV8|UBR2_HUMAN E3 ubiquitin-protein ligase UBR2 OS=Homo sapiens OX=9606 GN=UBR2 PE=1 SV=1
CTNNA2	14.9032	14.1314	15.8491	16.8583	16.7541	16.0494	1.33557	-1.59265	-2.85466	4	1	sp|P26232|CTNA2_HUMAN Catenin alpha-2 OS=Homo sapiens OX=9606 GN=CTNNA2 PE=1 SV=5
BCOR	14.2502	15.2036	15.8301	17.2748	16.4954	16.3239	1.37457	-1.60342	-2.94421	2	2	sp|Q6W2J9|BCOR_HUMAN BCL-6 corepressor OS=Homo sapiens OX=9606 GN=BCOR PE=1 SV=1
SEP11*	14.5033	14.9511	15.4493	16.9324	16.5276	16.4462	2.22936	-1.66747	-5.34711	2	2	sp|Q9NVA2|SEP11_HUMAN Septin-11 OS=Homo sapiens OX=9606 GN=SEPTIN11 PE=1 SV=3
RING1	13.2938	13.9071	13.874	15.9189	15.7678	14.3912	1.47245	-1.66767	-3.17506	3	3	sp|Q06587|RING1_HUMAN E3 ubiquitin-protein ligase RING1 OS=Homo sapiens OX=9606 GN=RING1 PE=1 SV=2
SERBP1	13.639	13.5171	12.938	15.3329	14.3491	15.4482	1.82507	-1.67874	-4.09123	3	3	sp|Q8NC51|PAIRB_HUMAN Plasminogen activator inhibitor 1 RNA-binding protein OS=Homo sapiens OX=9606 GN=SERBP1 PE=1 SV=2
VCL	14.9981	16.0149	15.8978	17.712	17.465	16.7748	1.77084	-1.68031	-3.9407	8	8	sp|P18206|VINC_HUMAN Vinculin OS=Homo sapiens OX=9606 GN=VCL PE=1 SV=4
PLIN3	14.8252	15.6926	14.8718	16.7466	17.5791	16.1077	1.52066	-1.6813	-3.29217	5	5	sp|O60664|PLIN3_HUMAN Perilipin-3 OS=Homo sapiens OX=9606 GN=PLIN3 PE=1 SV=3
CLTC	17.123	18.1802	16.6832	19.0761	19.0507	18.9642	1.72598	-1.70151	-3.81904	11	11	sp|Q00610|CLH1_HUMAN Clathrin heavy chain 1 OS=Homo sapiens OX=9606 GN=CLTC PE=1 SV=5
NUB1	15.1671	14.0085	15.8026	16.847	16.4221	16.876	1.46551	-1.72228	-3.15839	4	4	sp|Q9Y5A7|NUB1_HUMAN NEDD8 ultimate buster 1 OS=Homo sapiens OX=9606 GN=NUB1 PE=1 SV=2
ARCN1	14.5729	15.3559	15.775	16.7144	16.8593	17.304	1.92287	-1.72466	-4.37262	3	3	sp|P48444|COPD_HUMAN Coatomer subunit delta OS=Homo sapiens OX=9606 GN=ARCN1 PE=1 SV=1
UBE2Q1	15.67	13.814	14.0287	16.1971	16.632	16.1011	1.38471	-1.80584	-2.96772	2	2	sp|Q7Z7E8|UB2Q1_HUMAN Ubiquitin-conjugating enzyme E2 Q1 OS=Homo sapiens OX=9606 GN=UBE2Q1 PE=1 SV=1;sp|Q8WVN8|UB2Q2_HUMAN Ubiquitin-conjugating enzyme E2 Q2 OS=Homo sapiens OX=9606 GN=UBE2Q2 PE=1 SV=1
USP9X	17.3188	18.0574	16.9647	19.4882	19.2488	19.2037	2.29961	-1.86664	-5.5925	9	9	sp|Q93008|USP9X_HUMAN Probable ubiquitin carboxyl-terminal hydrolase FAF-X OS=Homo sapiens OX=9606 GN=USP9X PE=1 SV=3
ANXA5	16.6134	15.5627	15.2616	17.0376	18.426	17.6858	1.53215	-1.90389	-3.32045	6	6	sp|P08758|ANXA5_HUMAN Annexin A5 OS=Homo sapiens OX=9606 GN=ANXA5 PE=1 SV=2
DIAPH1	14.7257	13.8555	15.524	16.1845	16.9984	16.6344	1.62369	-1.90403	-3.55062	4	4	sp|O60610|DIAP1_HUMAN Protein diaphanous homolog 1 OS=Homo sapiens OX=9606 GN=DIAPH1 PE=1 SV=2
XPOT	15.4644	15.8471	16.152	16.7341	17.6947	18.8115	1.41781	-1.92563	-3.0451	2	2	sp|O43592|XPOT_HUMAN Exportin-T OS=Homo sapiens OX=9606 GN=XPOT PE=1 SV=2
UBR1	18.4805	18.4265	18.0916	20.3677	20.1662	20.31	3.86562	-1.94843	-14.3704	12	12	sp|Q8IWV7|UBR1_HUMAN E3 ubiquitin-protein ligase UBR1 OS=Homo sapiens OX=9606 GN=UBR1 PE=1 SV=1
USP15	17.334	17.1825	16.5011	19.0336	18.8756	19.0399	2.78372	-1.97716	-7.55425	5	5	sp|Q9Y4E8|UBP15_HUMAN Ubiquitin carboxyl-terminal hydrolase 15 OS=Homo sapiens OX=9606 GN=USP15 PE=1 SV=3
NCAPG	14.5155	14.591	15.1474	17.3252	15.5838	17.3148	1.50385	-1.98993	-3.25108	4	4	sp|Q9BPX3|CND3_HUMAN Condensin complex subunit 3 OS=Homo sapiens OX=9606 GN=NCAPG PE=1 SV=1
SPAG9	14.6721	14.2554	13.6947	16.0081	16.568	16.0553	2.40463	-2.00308	-5.97647	2	2	sp|O60271|JIP4_HUMAN C-Jun-amino-terminal kinase-interacting protein 4 OS=Homo sapiens OX=9606 GN=SPAG9 PE=1 SV=4
RNF40	17.7794	17.852	17.1092	19.4596	19.8652	19.4467	2.73924	-2.01033	-7.35205	12	11	sp|O75150|BRE1B_HUMAN E3 ubiquitin-protein ligase BRE1B OS=Homo sapiens OX=9606 GN=RNF40 PE=1 SV=5
EIF3M	15.2869	15.2955	16.0143	17.6034	18.0089	17.0685	2.29509	-2.02806	-5.57646	2	2	sp|Q7L2H7|EIF3M_HUMAN Eukaryotic translation initiation factor 3 subunit M OS=Homo sapiens OX=9606 GN=EIF3M PE=1 SV=1
RNF25	14.7603	16.4213	16.0882	17.893	18.2662	17.3516	1.65562	-2.08038	-3.63309	2	2	sp|Q96BH1|RNF25_HUMAN E3 ubiquitin-protein ligase RNF25 OS=Homo sapiens OX=9606 GN=RNF25 PE=1 SV=1
PNP	15.6514	16.0277	14.3016	16.9203	17.9819	17.3819	1.5876	-2.10112	-3.45878	4	4	sp|P00491|PNPH_HUMAN Purine nucleoside phosphorylase OS=Homo sapiens OX=9606 GN=PNP PE=1 SV=2
PGAM1	18.0723	17.3317	17.8183	19.3622	19.9741	20.2124	2.49395	-2.10878	-6.32004	5	5	sp|P18669|PGAM1_HUMAN Phosphoglycerate mutase 1 OS=Homo sapiens OX=9606 GN=PGAM1 PE=1 SV=2;sp|P15259|PGAM2_HUMAN Phosphoglycerate mutase 2 OS=Homo sapiens OX=9606 GN=PGAM2 PE=1 SV=3;sp|Q8N0Y7|PGAM4_HUMAN Probable phosphoglycerate mutase 4 OS=Homo sapiens O
EEF1A2	14.3437	14.5435	13.6382	16.2762	16.4332	16.3087	2.82891	-2.16424	-7.7647	8	1	sp|Q05639|EF1A2_HUMAN Elongation factor 1-alpha 2 OS=Homo sapiens OX=9606 GN=EEF1A2 PE=1 SV=1
DRG2	13.5133	14.1535	15.117	16.0251	16.6583	16.5938	1.88555	-2.16448	-4.2637	3	3	sp|P55039|DRG2_HUMAN Developmentally-regulated GTP-binding protein 2 OS=Homo sapiens OX=9606 GN=DRG2 PE=1 SV=1
DRG1	15.2899	14.0972	13.276	16.7159	15.7691	16.6951	1.51473	-2.17232	-3.27766	3	3	sp|Q9Y295|DRG1_HUMAN Developmentally-regulated GTP-binding protein 1 OS=Homo sapiens OX=9606 GN=DRG1 PE=1 SV=1
PICALM	14.0843	14.3751	14.1115	16.4178	16.0116	16.6694	3.28699	-2.17595	-10.2207	2	2	sp|Q13492|PICAL_HUMAN Phosphatidylinositol-binding clathrin assembly protein OS=Homo sapiens OX=9606 GN=PICALM PE=1 SV=2
TKT	15.5897	16.66	17.0021	18.6121	18.4336	18.7427	2.12915	-2.17889	-5.01191	7	7	sp|P29401|TKT_HUMAN Transketolase OS=Homo sapiens OX=9606 GN=TKT PE=1 SV=3
CAPN1	16.5294	14.6979	15.9464	17.8915	18.3014	17.6888	1.76562	-2.23601	-3.92642	4	4	sp|P07384|CAN1_HUMAN Calpain-1 catalytic subunit OS=Homo sapiens OX=9606 GN=CAPN1 PE=1 SV=1
HNRNPM	13.1696	14.447	15.6861	16.8012	16.9973	16.369	1.42063	-2.28826	-3.05173	7	7	sp|P52272|HNRPM_HUMAN Heterogeneous nuclear ribonucleoprotein M OS=Homo sapiens OX=9606 GN=HNRNPM PE=1 SV=3
CBR1	12.8487	14.4504	15.065	16.878	15.7687	16.6453	1.44635	-2.30929	-3.11263	2	2	sp|P16152|CBR1_HUMAN Carbonyl reductase [NADPH] 1 OS=Homo sapiens OX=9606 GN=CBR1 PE=1 SV=3;sp|O75828|CBR3_HUMAN Carbonyl reductase [NADPH] 3 OS=Homo sapiens OX=9606 GN=CBR3 PE=1 SV=3
YARS	16.2325	17.4842	16.9479	19.5482	19.0457	19.1453	2.40801	-2.35824	-5.98919	10	10	sp|P54577|SYYC_HUMAN Tyrosine--tRNA ligase, cytoplasmic OS=Homo sapiens OX=9606 GN=YARS1 PE=1 SV=4
DCTN1	13.8208	13.0474	13.607	16.0551	15.967	15.5745	3.01127	-2.37384	-8.66883	2	2	sp|Q14203|DCTN1_HUMAN Dynactin subunit 1 OS=Homo sapiens OX=9606 GN=DCTN1 PE=1 SV=3
IARS	14.3053	14.711	13.64	17.0957	16.7356	16.1099	2.33432	-2.42825	-5.7171	2	2	sp|P41252|SYIC_HUMAN Isoleucine--tRNA ligase, cytoplasmic OS=Homo sapiens OX=9606 GN=IARS1 PE=1 SV=2
COPB2	15.637	15.4811	15.252	17.773	18.3075	17.7412	3.49355	-2.48387	-11.5499	4	4	sp|P35606|COPB2_HUMAN Coatomer subunit beta OS=Homo sapiens OX=9606 GN=COPB2 PE=1 SV=2
RPLP0	12.2716	14.6767	12.6588	15.8483	15.672	15.6211	1.54579	-2.51146	-3.35418	3	3	sp|P05388|RLA0_HUMAN 60S acidic ribosomal protein P0 OS=Homo sapiens OX=9606 GN=RPLP0 PE=1 SV=1;sp|Q8NHW5|RLA0L_HUMAN 60S acidic ribosomal protein P0-like OS=Homo sapiens OX=9606 GN=RPLP0P6 PE=5 SV=1
FARSB	12.9409	15.1502	13.2627	16.3568	16.8765	15.6846	1.51234	-2.52138	-3.2718	3	3	sp|Q9NSD9|SYFB_HUMAN Phenylalanine--tRNA ligase beta subunit OS=Homo sapiens OX=9606 GN=FARSB PE=1 SV=3
TRIP13	14.0674	14.89	14.9165	16.965	17.5074	17.081	2.85835	-2.55983	-7.90462	3	3	sp|Q15645|PCH2_HUMAN Pachytene checkpoint protein 2 homolog OS=Homo sapiens OX=9606 GN=TRIP13 PE=1 SV=2
SSRP1	13.4161	15.1787	15.5344	17.4718	17.2534	17.0993	1.74288	-2.56509	-3.86457	2	2	sp|Q08945|SSRP1_HUMAN FACT complex subunit SSRP1 OS=Homo sapiens OX=9606 GN=SSRP1 PE=1 SV=1
RNF20	15.1219	15.1082	14.6316	17.4022	17.5835	17.6221	3.91196	-2.58207	-14.7651	5	4	sp|Q5VTR2|BRE1A_HUMAN E3 ubiquitin-protein ligase BRE1A OS=Homo sapiens OX=9606 GN=RNF20 PE=1 SV=2
ZNF598	14.1992	13.1179	14.5299	16.4249	16.7121	16.5678	2.41893	-2.61927	-6.03039	3	3	sp|Q86UK7|ZN598_HUMAN E3 ubiquitin-protein ligase ZNF598 OS=Homo sapiens OX=9606 GN=ZNF598 PE=1 SV=1
EIF5B	13.95	15.7601	15.0442	17.5539	18.1218	17.004	1.89091	-2.64185	-4.27922	5	5	sp|O60841|IF2P_HUMAN Eukaryotic translation initiation factor 5B OS=Homo sapiens OX=9606 GN=EIF5B PE=1 SV=4
PPP2R1A	12.8355	12.786	15.1653	15.6522	15.859	17.4248	1.31936	-2.7164	-2.81783	4	4	sp|P30153|2AAA_HUMAN Serine/threonine-protein phosphatase 2A 65 kDa regulatory subunit A alpha isoform OS=Homo sapiens OX=9606 GN=PPP2R1A PE=1 SV=4
PGD	13.4692	15.2208	15.2706	16.8429	17.5053	17.8693	1.84372	-2.75231	-4.1439	3	3	sp|P52209|6PGD_HUMAN 6-phosphogluconate dehydrogenase, decarboxylating OS=Homo sapiens OX=9606 GN=PGD PE=1 SV=3
ACOT7	13.6128	15.8662	13.1163	16.7576	16.7689	17.4101	1.47632	-2.78044	-3.18438	2	2	sp|O00154|BACH_HUMAN Cytosolic acyl coenzyme A thioester hydrolase OS=Homo sapiens OX=9606 GN=ACOT7 PE=1 SV=3
GDI2	16.2422	16.2979	17.7055	19.7457	19.705	19.163	2.25159	-2.78935	-5.42381	12	12	sp|P50395|GDIB_HUMAN Rab GDP dissociation inhibitor beta OS=Homo sapiens OX=9606 GN=GDI2 PE=1 SV=2
RNF220	14.2528	15.929	12.9047	16.988	17.674	16.8968	1.44463	-2.82411	-3.10854	2	2	sp|Q5VTB9|RN220_HUMAN E3 ubiquitin-protein ligase RNF220 OS=Homo sapiens OX=9606 GN=RNF220 PE=1 SV=1
DHX9	16.0165	13.1835	13.3558	17.2952	16.8153	16.9948	1.42933	-2.84978	-3.07226	2	2	sp|Q08211|DHX9_HUMAN ATP-dependent RNA helicase A OS=Homo sapiens OX=9606 GN=DHX9 PE=1 SV=4
STAT3	14.0512	15.9451	13.8681	16.9762	17.8325	17.6848	1.80147	-2.87639	-4.02525	6	6	sp|P40763|STAT3_HUMAN Signal transducer and activator of transcription 3 OS=Homo sapiens OX=9606 GN=STAT3 PE=1 SV=2
RARS	13.1882	14.0891	13.8387	16.4042	16.2693	17.1754	2.76579	-2.91096	-7.47217	5	5	sp|P54136|SYRC_HUMAN Arginine--tRNA ligase, cytoplasmic OS=Homo sapiens OX=9606 GN=RARS1 PE=1 SV=2
USP24	13.8467	13.1924	14.2524	17.2123	16.3387	16.5695	2.72193	-2.94299	-7.27469	2	2	sp|Q9UPU5|UBP24_HUMAN Ubiquitin carboxyl-terminal hydrolase 24 OS=Homo sapiens OX=9606 GN=USP24 PE=1 SV=3
CEP55	12.5534	15.5108	13.8304	17.4266	16.5741	16.7969	1.53235	-2.96767	-3.32093	2	2	sp|Q53EZ4|CEP55_HUMAN Centrosomal protein of 55 kDa OS=Homo sapiens OX=9606 GN=CEP55 PE=1 SV=3
SNX27	15.5879	15.795	15.9092	18.9495	19.2657	18.0404	2.85341	-2.98781	-7.88102	5	5	sp|Q96L92|SNX27_HUMAN Sorting nexin-27 OS=Homo sapiens OX=9606 GN=SNX27 PE=1 SV=2
EIF4G1	12.7255	13.9568	15.4809	16.1943	17.4027	17.7154	1.52688	-3.0497	-3.30747	2	2	sp|Q04637|IF4G1_HUMAN Eukaryotic translation initiation factor 4 gamma 1 OS=Homo sapiens OX=9606 GN=EIF4G1 PE=1 SV=4
HNRNPA2B1	13.6898	14.7389	15.9772	17.7046	18.9734	17.0658	1.63943	-3.11264	-3.59112	4	4	sp|P22626|ROA2_HUMAN Heterogeneous nuclear ribonucleoproteins A2/B1 OS=Homo sapiens OX=9606 GN=HNRNPA2B1 PE=1 SV=2
LRRC47	12.8158	12.8746	12.7825	15.9109	15.4811	16.5844	3.2217	-3.16785	-9.83146	2	2	sp|Q8N1G4|LRC47_HUMAN Leucine-rich repeat-containing protein 47 OS=Homo sapiens OX=9606 GN=LRRC47 PE=1 SV=1
SCYL2	13.5708	14.9683	14.3389	17.7707	17.4229	17.2202	2.72969	-3.17859	-7.30929	4	4	sp|Q6P3W7|SCYL2_HUMAN SCY1-like protein 2 OS=Homo sapiens OX=9606 GN=SCYL2 PE=1 SV=1
SF3B2	12.3085	12.6204	14.1667	16.027	16.6027	16.1296	2.23238	-3.22123	-5.35746	2	2	sp|Q13435|SF3B2_HUMAN Splicing factor 3B subunit 2 OS=Homo sapiens OX=9606 GN=SF3B2 PE=1 SV=2
SPTBN1	16.2207	12.5265	13.4649	17.4436	17.3047	17.154	1.35773	-3.23005	-2.90539	5	5	sp|Q01082|SPTB2_HUMAN Spectrin beta chain, non-erythrocytic 1 OS=Homo sapiens OX=9606 GN=SPTBN1 PE=1 SV=2
EIF4G2	13.1198	13.5133	12.5846	16.9334	14.586	17.6139	1.58723	-3.30518	-3.45785	2	2	sp|P78344|IF4G2_HUMAN Eukaryotic translation initiation factor 4 gamma 2 OS=Homo sapiens OX=9606 GN=EIF4G2 PE=1 SV=1
USO1	13.0536	12.4564	13.5619	17.0812	16.7058	16.3235	3.1648	-3.67955	-9.50361	2	2	sp|O60763|USO1_HUMAN General vesicular transport factor p115 OS=Homo sapiens OX=9606 GN=USO1 PE=1 SV=2
BRAP	13.7388	15.1028	15.7471	18.2698	18.3588	19.0188	2.35246	-3.68621	-5.7831	6	6	sp|Q7Z569|BRAP_HUMAN BRCA1-associated protein OS=Homo sapiens OX=9606 GN=BRAP PE=1 SV=2
SNX2	13.7363	15.4126	10.8647	16.8838	17.4343	17.1442	1.33504	-3.81624	-2.85347	2	1	sp|O60749|SNX2_HUMAN Sorting nexin-2 OS=Homo sapiens OX=9606 GN=SNX2 PE=1 SV=2
GIGYF2	16.7391	14.9498	15.9929	19.9166	20.1358	19.3457	2.62474	-3.90541	-6.85342	8	8	sp|Q6Y7W6|GGYF2_HUMAN GRB10-interacting GYF protein 2 OS=Homo sapiens OX=9606 GN=GIGYF2 PE=1 SV=1
TARS	12.0406	12.1278	13.0036	13.8189	17.859	17.4445	1.40661	-3.98348	-3.0188	2	2	sp|P26639|SYTC_HUMAN Threonine--tRNA ligase 1, cytoplasmic OS=Homo sapiens OX=9606 GN=TARS1 PE=1 SV=3
ROCK1	14.6221	13.2499	13.5113	17.7294	17.6905	17.9379	3.13475	-3.99154	-9.33459	7	7	sp|Q13464|ROCK1_HUMAN Rho-associated protein kinase 1 OS=Homo sapiens OX=9606 GN=ROCK1 PE=1 SV=1
MAP4	12.8917	12.7288	11.3397	18.1021	17.6771	14.931	1.83968	-4.58331	-4.13244	4	4	sp|P27816|MAP4_HUMAN Microtubule-associated protein 4 OS=Homo sapiens OX=9606 GN=MAP4 PE=1 SV=3
ZFYVE16	14.3066	12.8989	12.8062	17.7784	18.147	17.9306	3.12566	-4.61473	-9.28401	7	7	sp|Q7Z3T8|ZFY16_HUMAN Zinc finger FYVE domain-containing protein 16 OS=Homo sapiens OX=9606 GN=ZFYVE16 PE=1 SV=3
RNF214	14.1123	16.4115	13.2912	23.44	23.4594	23.457	3.15954	-8.84716	-9.4738	33	33	sp|Q8ND24|RN214_HUMAN RING finger protein 214 OS=Homo sapiens OX=9606 GN=RNF214 PE=1 SV=2
MCL1	13.7999	16.9172	17.7825	13.0784	11.9632	13.7614	1.15318	3.23217	2.4522	2	2	sp|Q07820|MCL1_HUMAN Induced myeloid leukemia cell differentiation protein Mcl-1 OS=Homo sapiens OX=9606 GN=MCL1 PE=1 SV=3
PRB4	11.7372	13.3227	19.6739	13.0051	11.9287	11.1934	0.505896	2.86884	1.15617	4	3	sp|P10163|PRB4_HUMAN Basic salivary proline-rich protein 4 OS=Homo sapiens OX=9606 GN=PRB4 PE=1 SV=4
LTF	13.4114	12.0527	18.5976	13.4754	12.5407	10.4016	0.50911	2.54801	1.1625	5	5	sp|P02788|TRFL_HUMAN Lactotransferrin OS=Homo sapiens OX=9606 GN=LTF PE=1 SV=6
PRR4	11.7122	13.0792	22.5117	13.6252	13.4587	12.584	0.303668	2.54505	0.746277	2	2	sp|Q16378|PROL4_HUMAN Proline-rich protein 4 OS=Homo sapiens OX=9606 GN=PRR4 PE=1 SV=3
PRH1	22.4775	16.4866	20.2565	17.697	16.8849	17.9228	0.558802	2.23863	1.25995	3	3	sp|P02810|PRPC_HUMAN Salivary acidic proline-rich phosphoprotein 1/2 OS=Homo sapiens OX=9606 GN=PRH1 PE=1 SV=2
ZG16B	17.5948	14.0796	21.392	14.747	13.7781	17.9074	0.378676	2.21131	0.901827	4	4	sp|Q96DA0|ZG16B_HUMAN Zymogen granule protein 16 homolog B OS=Homo sapiens OX=9606 GN=ZG16B PE=1 SV=3
MFN2	16.2535	13.2564	18.3034	12.7713	14.6058	14.2502	0.586407	2.06201	1.31387	3	3	sp|O95140|MFN2_HUMAN Mitofusin-2 OS=Homo sapiens OX=9606 GN=MFN2 PE=1 SV=3
NUDC	16.3314	17.9189	18.4162	15.1415	14.4236	17.0347	0.945258	2.02222	2.0205	3	3	sp|Q9Y266|NUDC_HUMAN Nuclear migration protein nudC OS=Homo sapiens OX=9606 GN=NUDC PE=1 SV=1
SMR3B	19.9689	14.2128	11.34	13.1884	13.4405	12.8615	0.324834	2.01041	0.790751	2	2	sp|P02814|SMR3B_HUMAN Submaxillary gland androgen-regulated protein 3B OS=Homo sapiens OX=9606 GN=SMR3B PE=1 SV=2
HP	13.764	13.8843	19.8709	14.6757	13.655	13.4401	0.394489	1.91613	0.933973	7	7	sp|P00738|HPT_HUMAN Haptoglobin OS=Homo sapiens OX=9606 GN=HP PE=1 SV=1
IGLC1	15.6634	16.8308	18.9674	18.0364	13.5887	14.4395	0.4655	1.79901	1.07632	2	2	sp|P0DOY3|IGLC3_HUMAN Immunoglobulin lambda constant 3 OS=Homo sapiens OX=9606 GN=IGLC3 PE=1 SV=1;sp|P0DOY2|IGLC2_HUMAN Immunoglobulin lambda constant 2 OS=Homo sapiens OX=9606 GN=IGLC2 PE=1 SV=1;sp|P0CG04|IGLC1_HUMAN Immunoglobulin lambda constant 1 OS=Ho
ASAP3	20.6171	19.302	19.3437	15.8571	19.1306	19.0117	0.691335	1.75447	1.51832	2	2	sp|Q8TDY4|ASAP3_HUMAN Arf-GAP with SH3 domain, ANK repeat and PH domain-containing protein 3 OS=Homo sapiens OX=9606 GN=ASAP3 PE=1 SV=1
CDSN	17.9231	17.9148	17.9491	18.3672	16.9596	13.4391	0.498693	1.67369	1.14198	2	2	sp|Q15517|CDSN_HUMAN Corneodesmosin OS=Homo sapiens OX=9606 GN=CDSN PE=1 SV=3
PIP	19.6704	18.7751	21.0678	17.8106	18.2046	18.5352	1.11261	1.65427	2.36596	4	4	sp|P12273|PIP_HUMAN Prolactin-inducible protein OS=Homo sapiens OX=9606 GN=PIP PE=1 SV=1
CCDC47	16.798	17.4593	16.9156	13.9318	16.5137	15.9183	0.928735	1.60303	1.98716	2	2	sp|Q96A33|CCD47_HUMAN Coiled-coil domain-containing protein 47 OS=Homo sapiens OX=9606 GN=CCDC47 PE=1 SV=1
BPIFA1	14.2726	12.9081	19.3629	12.686	13.6574	15.401	0.307838	1.59972	0.755081	4	4	sp|Q9NP55|BPIA1_HUMAN BPI fold-containing family A member 1 OS=Homo sapiens OX=9606 GN=BPIFA1 PE=1 SV=1
NACA	17.1924	16.4084	16.3477	15.1552	13.7711	16.561	0.809267	1.48704	1.7493	2	2	sp|Q13765|NACA_HUMAN Nascent polypeptide-associated complex subunit alpha OS=Homo sapiens OX=9606 GN=NACA PE=1 SV=1;sp|E9PAV3|NACAM_HUMAN Nascent polypeptide-associated complex subunit alpha, muscle-specific form OS=Homo sapiens OX=9606 GN=NACA PE=1 SV=1
FKBP4	17.1755	17.3151	17.9906	15.9003	16.9496	15.4443	1.279	1.39568	2.72707	5	5	sp|Q02790|FKBP4_HUMAN Peptidyl-prolyl cis-trans isomerase FKBP4 OS=Homo sapiens OX=9606 GN=FKBP4 PE=1 SV=3
SEMG1	13.2031	16.9077	13.0701	13.4267	13.3073	12.3652	0.449898	1.36059	1.04528	5	3	sp|P04279|SEMG1_HUMAN Semenogelin-1 OS=Homo sapiens OX=9606 GN=SEMG1 PE=1 SV=2
HIST1H4A	17.8889	16.5356	16.5613	16.171	17.0378	14.2195	0.555764	1.18588	1.25401	3	3	sp|P62805|H4_HUMAN Histone H4 OS=Homo sapiens OX=9606 GN=H4C1 PE=1 SV=2
EPPK1	13.9342	13.8422	17.5087	13.5225	13.7785	14.5813	0.381927	1.13423	0.908451	2	2	sp|P58107|EPIPL_HUMAN Epiplakin OS=Homo sapiens OX=9606 GN=EPPK1 PE=1 SV=3;sp|Q15149|PLEC_HUMAN Plectin OS=Homo sapiens OX=9606 GN=PLEC PE=1 SV=3
IGHA1	19.4053	18.9883	21.4627	19.2458	18.548	18.6946	0.637944	1.12265	1.41431	6	6	sp|P01876|IGHA1_HUMAN Immunoglobulin heavy constant alpha 1 OS=Homo sapiens OX=9606 GN=IGHA1 PE=1 SV=2;sp|P01877|IGHA2_HUMAN Immunoglobulin heavy constant alpha 2 OS=Homo sapiens OX=9606 GN=IGHA2 PE=1 SV=4
IGHG1	19.2616	17.7859	18.8374	18.644	15.1396	18.925	0.337934	1.05874	0.818032	2	2	sp|P01857|IGHG1_HUMAN Immunoglobulin heavy constant gamma 1 OS=Homo sapiens OX=9606 GN=IGHG1 PE=1 SV=1
PIGR	16.6915	16.7023	18.7273	16.5688	16.5227	15.9809	0.654399	1.01626	1.44635	5	5	sp|P01833|PIGR_HUMAN Polymeric immunoglobulin receptor OS=Homo sapiens OX=9606 GN=PIGR PE=1 SV=4
DNAJB2	17.2313	16.907	18.0308	16.4712	17.7209	14.9593	0.509	1.00589	1.16228	3	3	sp|P25686|DNJB2_HUMAN DnaJ homolog subfamily B member 2 OS=Homo sapiens OX=9606 GN=DNAJB2 PE=1 SV=3
S100A9	22.2673	19.0659	19.6386	19.8305	18.8718	19.4342	0.388996	0.945101	0.922829	7	7	sp|P06702|S10A9_HUMAN Protein S100-A9 OS=Homo sapiens OX=9606 GN=S100A9 PE=1 SV=1
S100A7	21.0891	19.0983	18.5809	19.0807	18.1348	18.7179	0.509246	0.94499	1.16277	3	3	sp|P31151|S10A7_HUMAN Protein S100-A7 OS=Homo sapiens OX=9606 GN=S100A7 PE=1 SV=4
KHSRP	16.0972	16.1444	15.0464	16.4358	12.984	15.0748	0.364844	0.931112	0.873544	2	2	sp|Q92945|FUBP2_HUMAN Far upstream element-binding protein 2 OS=Homo sapiens OX=9606 GN=KHSRP PE=1 SV=4
LYZ	19.1918	18.3753	21.9272	18.925	18.3951	19.4433	0.336835	0.910277	0.815751	2	2	sp|P61626|LYSC_HUMAN Lysozyme C OS=Homo sapiens OX=9606 GN=LYZ PE=1 SV=1
DDI2	18.1637	18.1411	18.3737	18.3366	17.4719	16.2323	0.645689	0.879252	1.42939	3	3	sp|Q5TDH0|DDI2_HUMAN Protein DDI1 homolog 2 OS=Homo sapiens OX=9606 GN=DDI2 PE=1 SV=1
ENO2	16.4726	17.5434	18.9895	18.8238	15.552	16.1645	0.264321	0.821717	0.66211	2	1	sp|P09104|ENOG_HUMAN Gamma-enolase OS=Homo sapiens OX=9606 GN=ENO2 PE=1 SV=3
CCT8	19.1183	18.7969	18.4361	17.7951	18.5053	17.6561	1.14239	0.798261	2.42916	6	6	sp|P50990|TCPQ_HUMAN T-complex protein 1 subunit theta OS=Homo sapiens OX=9606 GN=CCT8 PE=1 SV=4
NSDHL	17.783	18.3719	18.5138	17.2099	17.3419	17.7807	1.29198	0.778722	2.75612	2	2	sp|Q15738|NSDHL_HUMAN Sterol-4-alpha-carboxylate 3-dehydrogenase, decarboxylating OS=Homo sapiens OX=9606 GN=NSDHL PE=1 SV=2
SLC3A2	14.7094	15.8638	14.9306	14.6075	14.3616	14.2954	0.953805	0.746397	2.03779	2	2	sp|P08195|4F2_HUMAN 4F2 cell-surface antigen heavy chain OS=Homo sapiens OX=9606 GN=SLC3A2 PE=1 SV=3
HSPA5	17.5911	18.0169	18.2292	18.0353	17.6032	16.0256	0.494522	0.724383	1.13375	3	2	sp|P11021|BIP_HUMAN Endoplasmic reticulum chaperone BiP OS=Homo sapiens OX=9606 GN=HSPA5 PE=1 SV=2
VDAC3	11.8068	17.1396	17.9818	15.9518	14.5666	14.2396	0.132952	0.723378	0.361101	2	2	sp|Q9Y277|VDAC3_HUMAN Voltage-dependent anion-selective channel protein 3 OS=Homo sapiens OX=9606 GN=VDAC3 PE=1 SV=1
UBE3A	18.1437	17.9932	18.3401	17.8888	17.5793	17.1957	1.265	0.604449	2.69589	5	5	sp|Q05086|UBE3A_HUMAN Ubiquitin-protein ligase E3A OS=Homo sapiens OX=9606 GN=UBE3A PE=1 SV=4
S100A8	21.2176	19.0797	19.4375	19.9967	18.653	19.2858	0.320786	0.59973	0.782286	3	3	sp|P05109|S10A8_HUMAN Protein S100-A8 OS=Homo sapiens OX=9606 GN=S100A8 PE=1 SV=1
UBQLN2	18.1614	18.6927	18.5441	18.2749	17.6348	17.7253	1.08351	0.587754	2.30476	4	4	sp|Q9UHD9|UBQL2_HUMAN Ubiquilin-2 OS=Homo sapiens OX=9606 GN=UBQLN2 PE=1 SV=2;sp|Q9UMX0|UBQL1_HUMAN Ubiquilin-1 OS=Homo sapiens OX=9606 GN=UBQLN1 PE=1 SV=2
SERPINI2	18.6814	18.1061	17.7592	17.786	18.3048	16.7462	0.463601	0.569853	1.07254	2	1	sp|O75830|SPI2_HUMAN Serpin I2 OS=Homo sapiens OX=9606 GN=SERPINI2 PE=1 SV=1;sp|P50453|SPB9_HUMAN Serpin B9 OS=Homo sapiens OX=9606 GN=SERPINB9 PE=1 SV=1;sp|P30740|ILEU_HUMAN Leukocyte elastase inhibitor OS=Homo sapiens OX=9606 GN=SERPINB1 PE=1 SV=1
IGKC	18.2256	16.4862	18.8239	18.3344	15.9501	17.6038	0.214513	0.549131	0.552186	5	5	sp|P01834|IGKC_HUMAN Immunoglobulin kappa constant OS=Homo sapiens OX=9606 GN=IGKC PE=1 SV=2
ENO3	17.5605	17.3884	16.34	17.852	16.6076	15.1825	0.253246	0.548928	0.638024	4	3	sp|P13929|ENOB_HUMAN Beta-enolase OS=Homo sapiens OX=9606 GN=ENO3 PE=1 SV=5
SYAP1	18.1712	18.0733	17.8717	17.6861	17.0882	17.7076	1.15756	0.544745	2.46159	4	4	sp|Q96A49|SYAP1_HUMAN Synapse-associated protein 1 OS=Homo sapiens OX=9606 GN=SYAP1 PE=1 SV=1
PA2G4	16.2711	17.2706	17.0371	16.2099	16.6335	16.1412	0.716883	0.531391	1.56816	3	3	sp|Q9UQ80|PA2G4_HUMAN Proliferation-associated protein 2G4 OS=Homo sapiens OX=9606 GN=PA2G4 PE=1 SV=3
CBFA2T3	18.9003	19.9893	19.8482	18.197	19.5162	19.4791	0.393923	0.515156	0.932826	2	2	sp|O75081|MTG16_HUMAN Protein CBFA2T3 OS=Homo sapiens OX=9606 GN=CBFA2T3 PE=1 SV=2;sp|Q06455|MTG8_HUMAN Protein CBFA2T1 OS=Homo sapiens OX=9606 GN=RUNX1T1 PE=1 SV=2
RECQL	16.7556	16.082	17.2731	16.0346	16.4739	16.0654	0.617347	0.512255	1.37419	2	2	sp|P46063|RECQ1_HUMAN ATP-dependent DNA helicase Q1 OS=Homo sapiens OX=9606 GN=RECQL PE=1 SV=3
CSTA	19.6634	19.3883	19.3596	18.8502	18.7624	19.2693	1.29879	0.509849	2.7714	5	5	sp|P01040|CYTA_HUMAN Cystatin-A OS=Homo sapiens OX=9606 GN=CSTA PE=1 SV=1
OPTN	16.9423	17.7274	16.8463	17.0929	16.1255	16.7843	0.560843	0.504445	1.26395	2	2	sp|Q96CV9|OPTN_HUMAN Optineurin OS=Homo sapiens OX=9606 GN=OPTN PE=1 SV=3
ANXA1	17.0678	17.5334	16.941	16.5895	16.4306	17.03	0.913773	0.497363	1.95708	8	8	sp|P04083|ANXA1_HUMAN Annexin A1 OS=Homo sapiens OX=9606 GN=ANXA1 PE=1 SV=2
DCD	22.4618	21.96	21.9783	21.5419	21.4671	21.9258	1.05654	0.488406	2.24847	6	6	sp|P81605|DCD_HUMAN Dermcidin OS=Homo sapiens OX=9606 GN=DCD PE=1 SV=2
TCAF1	16.3146	16.7311	17.2995	15.7819	17.0763	16.0742	0.412946	0.470926	0.971266	3	3	sp|Q9Y4C2|TCAF1_HUMAN TRPM8 channel-associated factor 1 OS=Homo sapiens OX=9606 GN=TCAF1 PE=1 SV=3
SBSN	18.7868	17.8618	17.6521	17.6989	17.8613	17.3746	0.532437	0.455301	1.20833	6	6	sp|Q6UWP8|SBSN_HUMAN Suprabasin OS=Homo sapiens OX=9606 GN=SBSN PE=1 SV=2
UBE2K	18.1478	17.9014	18.2815	16.3965	18.1373	18.4343	0.283757	0.454213	0.703946	4	4	sp|P61086|UBE2K_HUMAN Ubiquitin-conjugating enzyme E2 K OS=Homo sapiens OX=9606 GN=UBE2K PE=1 SV=3
HIST1H2BL	18.6299	19.5592	18.8756	18.5369	18.6453	18.5718	0.713312	0.43687	1.56119	2	2	sp|Q99880|H2B1L_HUMAN Histone H2B type 1-L OS=Homo sapiens OX=9606 GN=H2BC13 PE=1 SV=3;sp|Q99879|H2B1M_HUMAN Histone H2B type 1-M OS=Homo sapiens OX=9606 GN=H2BC14 PE=1 SV=3;sp|Q99877|H2B1N_HUMAN Histone H2B type 1-N OS=Homo sapiens OX=9606 GN=H2BC15 PE=1
PSMC5	17.292	17.8542	17.9347	16.7662	17.3293	17.7203	0.543477	0.42171	1.22996	4	4	sp|P62195|PRS8_HUMAN 26S proteasome regulatory subunit 8 OS=Homo sapiens OX=9606 GN=PSMC5 PE=1 SV=1
CAT	17.8792	18.2647	17.6583	17.5692	16.8543	18.1248	0.439167	0.417948	1.02387	4	4	sp|P04040|CATA_HUMAN Catalase OS=Homo sapiens OX=9606 GN=CAT PE=1 SV=3
POF1B	16.6839	17.046	16.4391	16.2904	15.9396	16.7483	0.607024	0.396857	1.35407	2	2	sp|Q8WVV4|POF1B_HUMAN Protein POF1B OS=Homo sapiens OX=9606 GN=POF1B PE=1 SV=3
TCP1	15.3223	16.1057	16.1878	14.6693	15.779	15.9899	0.32679	0.392497	0.794837	2	2	sp|P17987|TCPA_HUMAN T-complex protein 1 subunit alpha OS=Homo sapiens OX=9606 GN=TCP1 PE=1 SV=1
CTSD	18.3255	16.9657	16.4872	15.757	16.9236	18.0773	0.145776	0.340136	0.392268	3	3	sp|P07339|CATD_HUMAN Cathepsin D OS=Homo sapiens OX=9606 GN=CTSD PE=1 SV=1
NSFL1C	17.7178	18.529	18.0298	17.775	17.9516	17.5299	0.568116	0.339994	1.27816	9	9	sp|Q9UNZ2|NSF1C_HUMAN NSFL1 cofactor p47 OS=Homo sapiens OX=9606 GN=NSFL1C PE=1 SV=2
BLMH	18.698	18.2536	18.4979	17.6389	17.8381	18.9579	0.322637	0.338179	0.78616	5	5	sp|Q13867|BLMH_HUMAN Bleomycin hydrolase OS=Homo sapiens OX=9606 GN=BLMH PE=1 SV=1
NCCRP1	17.3487	17.1349	16.2227	17.0427	16.5464	16.154	0.303462	0.321077	0.745841	3	3	sp|Q6ZVX7|FBX50_HUMAN F-box only protein 50 OS=Homo sapiens OX=9606 GN=NCCRP1 PE=1 SV=1
RIT1	22.4317	22.5151	22.1981	22.2689	21.7844	22.1644	0.817009	0.309019	1.76457	2	2	sp|Q92963|RIT1_HUMAN GTP-binding protein Rit1 OS=Homo sapiens OX=9606 GN=RIT1 PE=1 SV=1
UBTF	20.8802	21.9603	22.6989	22.3451	21.8314	20.4882	0.141177	0.2916	0.381145	2	2	sp|P17480|UBF1_HUMAN Nucleolar transcription factor 1 OS=Homo sapiens OX=9606 GN=UBTF PE=1 SV=1
ETF1	17.9671	17.0502	16.9561	14.7428	18.8415	17.5153	0.0824011	0.291241	0.233029	3	3	sp|P62495|ERF1_HUMAN Eukaryotic peptide chain release factor subunit 1 OS=Homo sapiens OX=9606 GN=ETF1 PE=1 SV=3
PSMC2	14.6771	17.1439	17.2968	16.3157	16.4281	15.5779	0.107687	0.26535	0.29821	3	3	sp|P35998|PRS7_HUMAN 26S proteasome regulatory subunit 7 OS=Homo sapiens OX=9606 GN=PSMC2 PE=1 SV=3
PYGM	17.6005	13.9758	14.3966	15.14	13.7061	16.3312	0.0673844	0.265204	0.193113	2	2	sp|P11217|PYGM_HUMAN Glycogen phosphorylase, muscle form OS=Homo sapiens OX=9606 GN=PYGM PE=1 SV=6
TGM1	18.221	17.8094	17.6724	17.9125	17.472	17.5326	0.537722	0.261906	1.21869	4	4	sp|P22735|TGM1_HUMAN Protein-glutamine gamma-glutamyltransferase K OS=Homo sapiens OX=9606 GN=TGM1 PE=1 SV=4
LGALS7	19.0579	18.1992	17.9268	18.6852	17.0619	18.6574	0.152638	0.259805	0.408752	4	4	sp|P47929|LEG7_HUMAN Galectin-7 OS=Homo sapiens OX=9606 GN=LGALS7 PE=1 SV=2
DNAJC7	18.4818	18.0981	17.2854	18.1818	16.5278	18.4326	0.127373	0.241041	0.34739	6	6	sp|Q99615|DNJC7_HUMAN DnaJ homolog subfamily C member 7 OS=Homo sapiens OX=9606 GN=DNAJC7 PE=1 SV=2
SPG20	18.6921	18.7543	18.9126	18.4376	18.5896	18.6458	1.18896	0.228659	2.52919	5	5	sp|Q8N0X7|SPART_HUMAN Spartin OS=Homo sapiens OX=9606 GN=SPART PE=1 SV=1
SEMG2	13.6262	17.6917	11.9057	12.5949	13.4138	16.5387	0.0364593	0.225404	0.107623	7	5	sp|Q02383|SEMG2_HUMAN Semenogelin-2 OS=Homo sapiens OX=9606 GN=SEMG2 PE=1 SV=1
HSPA6	20.9748	21.3609	21.4698	21.0445	21.0541	21.1084	0.587918	0.199497	1.31682	10	2	sp|P17066|HSP76_HUMAN Heat shock 70 kDa protein 6 OS=Homo sapiens OX=9606 GN=HSPA6 PE=1 SV=2
DSC1	19.476	19.2399	18.7362	19.1591	19.208	18.5269	0.236547	0.186017	0.601337	7	7	sp|Q08554|DSC1_HUMAN Desmocollin-1 OS=Homo sapiens OX=9606 GN=DSC1 PE=1 SV=2
IMPDH2	15.4882	16.2062	16.6385	16.1199	15.5326	16.1436	0.173561	0.178936	0.458253	3	3	sp|P12268|IMDH2_HUMAN Inosine-5-monophosphate dehydrogenase 2 OS=Homo sapiens OX=9606 GN=IMPDH2 PE=1 SV=2
CASP14	18.3737	18.2686	17.8671	17.471	17.2088	19.4355	0.0635116	0.131399	0.182659	8	8	sp|P31944|CASPE_HUMAN Caspase-14 OS=Homo sapiens OX=9606 GN=CASP14 PE=1 SV=2
PRDX1	19.611	18.7579	19.6779	19.469	19.0892	19.1611	0.125623	0.10918	0.343068	4	3	sp|Q06830|PRDX1_HUMAN Peroxiredoxin-1 OS=Homo sapiens OX=9606 GN=PRDX1 PE=1 SV=1
CCT7	16.5187	17.3162	17.1787	16.4991	17.1198	17.0761	0.122305	0.106205	0.33485	3	3	sp|Q99832|TCPH_HUMAN T-complex protein 1 subunit eta OS=Homo sapiens OX=9606 GN=CCT7 PE=1 SV=2
SMC2	14.8879	15.1573	13.7133	13.1494	16.1416	14.153	0.0360645	0.104868	0.1065	2	2	sp|O95347|SMC2_HUMAN Structural maintenance of chromosomes protein 2 OS=Homo sapiens OX=9606 GN=SMC2 PE=1 SV=2
HSPA1B	22.6959	22.843	22.7351	22.6712	22.7258	22.6008	0.742161	0.0920722	1.61756	28	13	sp|P0DMV9|HS71B_HUMAN Heat shock 70 kDa protein 1B OS=Homo sapiens OX=9606 GN=HSPA1B PE=1 SV=1;sp|P0DMV8|HS71A_HUMAN Heat shock 70 kDa protein 1A OS=Homo sapiens OX=9606 GN=HSPA1A PE=1 SV=1
CALML5	16.1008	16.8538	17.0656	16.4855	13.1475	20.1819	0.0109995	0.0684592	0.0333534	9	9	sp|Q9NZT1|CALL5_HUMAN Calmodulin-like protein 5 OS=Homo sapiens OX=9606 GN=CALML5 PE=1 SV=2
YWHAZ	17.8478	17.2626	18.0851	17.3014	17.3353	18.3579	0.0544303	0.0669638	0.157874	5	4	sp|P63104|1433Z_HUMAN 14-3-3 protein zeta/delta OS=Homo sapiens OX=9606 GN=YWHAZ PE=1 SV=1
ATXN3	15.8916	17.4762	15.3081	13.4114	17.1255	17.9483	0.0136698	0.0635856	0.0413289	3	3	sp|P54252|ATX3_HUMAN Ataxin-3 OS=Homo sapiens OX=9606 GN=ATXN3 PE=1 SV=5
ALDOA	18.4313	18.3088	18.2417	18.1804	17.9805	18.6318	0.114132	0.0630379	0.314452	6	6	sp|P04075|ALDOA_HUMAN Fructose-bisphosphate aldolase A OS=Homo sapiens OX=9606 GN=ALDOA PE=1 SV=2
TGM3	18.5701	18.2371	17.8871	18.3002	18.3128	17.9164	0.0822864	0.0549742	0.232728	8	8	sp|Q08188|TGM3_HUMAN Protein-glutamine gamma-glutamyltransferase E OS=Homo sapiens OX=9606 GN=TGM3 PE=1 SV=4
CKM	18.9861	17.0859	18.0151	17.7879	17.967	18.1709	0.0324118	0.0537637	0.0960697	6	6	sp|P06732|KCRM_HUMAN Creatine kinase M-type OS=Homo sapiens OX=9606 GN=CKM PE=1 SV=2
CDC37	17.6503	18.042	17.9689	18.0242	17.7286	17.7765	0.104745	0.0439491	0.290747	2	2	sp|Q16543|CDC37_HUMAN Hsp90 co-chaperone Cdc37 OS=Homo sapiens OX=9606 GN=CDC37 PE=1 SV=1
DSG1	20.5497	20.2375	19.6667	20.1117	20.3217	19.9647	0.0223063	0.0186087	0.0668159	16	16	sp|Q02413|DSG1_HUMAN Desmoglein-1 OS=Homo sapiens OX=9606 GN=DSG1 PE=1 SV=2
DDX5	15.7601	16.0116	13.5276	14.6576	15.7047	14.9733	0.00467561	-0.0121104	-0.0142783	2	1	sp|P17844|DDX5_HUMAN Probable ATP-dependent RNA helicase DDX5 OS=Homo sapiens OX=9606 GN=DDX5 PE=1 SV=1;sp|Q92841|DDX17_HUMAN Probable ATP-dependent RNA helicase DDX17 OS=Homo sapiens OX=9606 GN=DDX17 PE=1 SV=2
PCBP2	17.988	17.5681	17.3557	17.3194	18.1215	17.532	0.0223709	-0.0203311	-0.0670048	2	1	sp|Q15366|PCBP2_HUMAN Poly(rC)-binding protein 2 OS=Homo sapiens OX=9606 GN=PCBP2 PE=1 SV=1
SNX1	15.0553	14.5812	14.2897	15.9393	14.1291	13.9254	0.0109618	-0.0225315	-0.0332405	2	1	sp|Q13596|SNX1_HUMAN Sorting nexin-1 OS=Homo sapiens OX=9606 GN=SNX1 PE=1 SV=3
ATP5B	17.6228	17.5636	17.4036	17.5685	17.6231	17.5047	0.182923	-0.0354652	-0.480053	5	5	sp|P06576|ATPB_HUMAN ATP synthase subunit beta, mitochondrial OS=Homo sapiens OX=9606 GN=ATP5F1B PE=1 SV=3
HSPB1	17.298	18.198	14.2409	17.2355	16.0197	16.5953	0.00999548	-0.037866	-0.0303426	3	3	sp|P04792|HSPB1_HUMAN Heat shock protein beta-1 OS=Homo sapiens OX=9606 GN=HSPB1 PE=1 SV=2
CTNNA1	16.9934	17.9054	17.413	17.6459	17.2201	17.6064	0.0627011	-0.05351	-0.180463	9	6	sp|P35221|CTNA1_HUMAN Catenin alpha-1 OS=Homo sapiens OX=9606 GN=CTNNA1 PE=1 SV=1
ACTA1	20.3663	20.7776	20.7293	20.5216	20.8157	20.7631	0.182263	-0.0757217	-0.478521	16	7	sp|P68133|ACTS_HUMAN Actin, alpha skeletal muscle OS=Homo sapiens OX=9606 GN=ACTA1 PE=1 SV=1;sp|P68032|ACTC_HUMAN Actin, alpha cardiac muscle 1 OS=Homo sapiens OX=9606 GN=ACTC1 PE=1 SV=1;sp|P62736|ACTA_HUMAN Actin, aortic smooth muscle OS=Homo sapiens OX=9
KPRP	19.6986	19.3765	18.0097	18.6888	19.1099	19.5193	0.0466245	-0.0777346	-0.136251	2	2	sp|Q5T749|KPRP_HUMAN Keratinocyte proline-rich protein OS=Homo sapiens OX=9606 GN=KPRP PE=1 SV=1
SERPINB12	18.7587	18.5273	17.8215	18.1842	18.89	18.2842	0.0826682	-0.0836436	-0.23373	6	6	sp|Q96P63|SPB12_HUMAN Serpin B12 OS=Homo sapiens OX=9606 GN=SERPINB12 PE=1 SV=1
RAD23A	13.6433	13.9786	14.5061	13.9263	13.1511	15.3282	0.0462133	-0.0925188	-0.135104	3	2	sp|P54725|RD23A_HUMAN UV excision repair protein RAD23 homolog A OS=Homo sapiens OX=9606 GN=RAD23A PE=1 SV=1
PARG	14.2814	13.6087	16.8203	14.7311	14.9683	15.3905	0.0432971	-0.126524	-0.12694	2	2	sp|Q86W56|PARG_HUMAN Poly(ADP-ribose) glycohydrolase OS=Homo sapiens OX=9606 GN=PARG PE=1 SV=1
EEF2	19.2779	19.4878	19.3022	19.4899	19.4584	19.5191	0.906169	-0.133142	-1.94182	16	16	sp|P13639|EF2_HUMAN Elongation factor 2 OS=Homo sapiens OX=9606 GN=EEF2 PE=1 SV=4
ATP5A1	17.9706	18.3315	19.5592	18.888	19.0432	18.3334	0.0908587	-0.134411	-0.2551	2	2	sp|P25705|ATPA_HUMAN ATP synthase subunit alpha, mitochondrial OS=Homo sapiens OX=9606 GN=ATP5F1A PE=1 SV=1
GFPT1	16.9947	18.0388	17.4132	17.7938	17.5151	17.5812	0.178376	-0.147803	-0.46949	3	3	sp|Q06210|GFPT1_HUMAN Glutamine--fructose-6-phosphate aminotransferase [isomerizing] 1 OS=Homo sapiens OX=9606 GN=GFPT1 PE=1 SV=3
CCT4	15.0584	16.7256	15.5848	16.6769	14.8907	16.3	0.0800272	-0.166277	-0.226782	4	4	sp|P50991|TCPD_HUMAN T-complex protein 1 subunit delta OS=Homo sapiens OX=9606 GN=CCT4 PE=1 SV=4
CCT2	17.0487	16.8371	16.8352	17.3214	16.9312	17.0048	0.571946	-0.178819	-1.28564	3	3	sp|P78371|TCPB_HUMAN T-complex protein 1 subunit beta OS=Homo sapiens OX=9606 GN=CCT2 PE=1 SV=4
RAD23B	19.4537	19.5285	19.2017	19.7377	19.6654	19.3362	0.512973	-0.185146	-1.1701	10	9	sp|P54727|RD23B_HUMAN UV excision repair protein RAD23 homolog B OS=Homo sapiens OX=9606 GN=RAD23B PE=1 SV=1
SLC1A5	16.1521	15.7691	16.6857	16.4102	16.7819	15.9953	0.215091	-0.193515	-0.553487	2	2	sp|Q15758|AAAT_HUMAN Neutral amino acid transporter B(0) OS=Homo sapiens OX=9606 GN=SLC1A5 PE=1 SV=2
PPP2CA	17.1077	17.1969	16.9776	16.6561	17.8123	17.4176	0.228239	-0.201248	-0.582908	2	2	sp|P67775|PP2AA_HUMAN Serine/threonine-protein phosphatase 2A catalytic subunit alpha isoform OS=Homo sapiens OX=9606 GN=PPP2CA PE=1 SV=1;sp|P62714|PP2AB_HUMAN Serine/threonine-protein phosphatase 2A catalytic subunit beta isoform OS=Homo sapiens OX=9606 G
HNRNPF	14.3061	15.1817	14.9821	16.5195	13.814	14.7816	0.0918453	-0.215057	-0.257657	2	1	sp|P52597|HNRPF_HUMAN Heterogeneous nuclear ribonucleoprotein F OS=Homo sapiens OX=9606 GN=HNRNPF PE=1 SV=3
SERPINB3	18.5489	18.3878	18.8248	18.3884	17.2606	20.774	0.0741869	-0.220508	-0.211314	16	9	sp|P29508|SPB3_HUMAN Serpin B3 OS=Homo sapiens OX=9606 GN=SERPINB3 PE=1 SV=2
MYH1	18.7606	18.3381	18.9243	19.0227	18.9044	18.7792	0.533231	-0.227762	-1.20988	27	3	sp|P12882|MYH1_HUMAN Myosin-1 OS=Homo sapiens OX=9606 GN=MYH1 PE=1 SV=3
TXN	18.873	17.1199	18.8738	18.1425	18.9372	18.4752	0.134574	-0.229372	-0.365069	3	3	sp|P10599|THIO_HUMAN Thioredoxin OS=Homo sapiens OX=9606 GN=TXN PE=1 SV=3
TBC1D15	17.0237	17.6208	16.5703	17.4669	17.353	17.1007	0.295421	-0.235302	-0.728804	2	2	sp|Q8TC07|TBC15_HUMAN TBC1 domain family member 15 OS=Homo sapiens OX=9606 GN=TBC1D15 PE=1 SV=2
ANXA2	18.8657	18.3189	18.6069	18.4904	18.889	19.1384	0.41925	-0.242123	-0.98395	11	11	sp|P07355|ANXA2_HUMAN Annexin A2 OS=Homo sapiens OX=9606 GN=ANXA2 PE=1 SV=2;sp|A6NMY6|AXA2L_HUMAN Putative annexin A2-like protein OS=Homo sapiens OX=9606 GN=ANXA2P2 PE=5 SV=2
GGCT	17.388	16.9112	16.4551	17.5761	16.7693	17.1508	0.279234	-0.247256	-0.694256	3	3	sp|O75223|GGCT_HUMAN Gamma-glutamylcyclotransferase OS=Homo sapiens OX=9606 GN=GGCT PE=1 SV=1
HIST1H2AJ	20.5892	20.9378	20.6718	21.2022	21.0497	20.689	0.598477	-0.247388	-1.33741	4	4	sp|Q99878|H2A1J_HUMAN Histone H2A type 1-J OS=Homo sapiens OX=9606 GN=H2AC14 PE=1 SV=3;sp|Q96KK5|H2A1H_HUMAN Histone H2A type 1-H OS=Homo sapiens OX=9606 GN=H2AC12 PE=1 SV=3;sp|Q9BTM1|H2AJ_HUMAN Histone H2A.J OS=Homo sapiens OX=9606 GN=H2AJ PE=1 SV=1;sp|Q1
PAICS	16.0758	15.6979	15.1736	15.9821	15.5552	16.188	0.33281	-0.259305	-0.807383	2	2	sp|P22234|PUR6_HUMAN Multifunctional protein ADE2 OS=Homo sapiens OX=9606 GN=PAICS PE=1 SV=3
SERPINB4	14.3105	12.5487	18.4019	14.245	14.3447	17.5265	0.0478372	-0.285031	-0.13963	8	1	sp|P48594|SPB4_HUMAN Serpin B4 OS=Homo sapiens OX=9606 GN=SERPINB4 PE=1 SV=2
ATXN10	15.8849	16.5303	15.0736	16.402	15.2087	16.7746	0.179491	-0.298808	-0.472086	4	4	sp|Q9UBB4|ATX10_HUMAN Ataxin-10 OS=Homo sapiens OX=9606 GN=ATXN10 PE=1 SV=1
ARG1	17.7784	18.7092	18.6156	17.935	19.114	18.9641	0.25396	-0.303293	-0.639583	9	9	sp|P05089|ARGI1_HUMAN Arginase-1 OS=Homo sapiens OX=9606 GN=ARG1 PE=1 SV=2
IGF2BP1	17.6675	17.4427	17.5291	18.0135	18.2134	17.3339	0.48778	-0.307129	-1.12044	5	4	sp|Q9NZI8|IF2B1_HUMAN Insulin-like growth factor 2 mRNA-binding protein 1 OS=Homo sapiens OX=9606 GN=IGF2BP1 PE=1 SV=2
HUWE1	17.3174	18.4912	18.0319	18.5277	18.5124	17.8449	0.353953	-0.348134	-0.851157	6	6	sp|Q7Z6Z7|HUWE1_HUMAN E3 ubiquitin-protein ligase HUWE1 OS=Homo sapiens OX=9606 GN=HUWE1 PE=1 SV=3
FLNB	17.8311	17.7774	15.2188	13.781	18.7885	19.3046	0.0617671	-0.348932	-0.177928	2	1	sp|O75369|FLNB_HUMAN Filamin-B OS=Homo sapiens OX=9606 GN=FLNB PE=1 SV=2
UBE2N	19.6856	19.9844	20.019	20.0712	20.4611	20.2109	1.06114	-0.351367	-2.25804	5	5	sp|P61088|UBE2N_HUMAN Ubiquitin-conjugating enzyme E2 N OS=Homo sapiens OX=9606 GN=UBE2N PE=1 SV=1;sp|Q5JXB2|UE2NL_HUMAN Putative ubiquitin-conjugating enzyme E2 N-like OS=Homo sapiens OX=9606 GN=UBE2NL PE=1 SV=1
ATP1A1	19.1953	20.969	19.845	19.8887	21.0319	20.1466	0.220634	-0.352626	-0.56593	4	4	sp|P05023|AT1A1_HUMAN Sodium/potassium-transporting ATPase subunit alpha-1 OS=Homo sapiens OX=9606 GN=ATP1A1 PE=1 SV=1;sp|P13637|AT1A3_HUMAN Sodium/potassium-transporting ATPase subunit alpha-3 OS=Homo sapiens OX=9606 GN=ATP1A3 PE=1 SV=3
PLS3	17.3382	17.8341	18.1268	18.584	17.5645	18.2261	0.40284	-0.358486	-0.950877	6	6	sp|P13797|PLST_HUMAN Plastin-3 OS=Homo sapiens OX=9606 GN=PLS3 PE=1 SV=4;sp|P13796|PLSL_HUMAN Plastin-2 OS=Homo sapiens OX=9606 GN=LCP1 PE=1 SV=6
SEPT7*	14.8338	16.6303	13.4896	13.7794	14.7461	17.5233	0.0899407	-0.365067	-0.252718	3	3	sp|Q16181|SEPT7_HUMAN Septin-7 OS=Homo sapiens OX=9606 GN=SEPTIN7 PE=1 SV=2
MYH4	17.0573	16.0642	13.4706	17.6158	16.5009	13.5915	0.0818292	-0.37204	-0.231526	20	2	sp|Q9Y623|MYH4_HUMAN Myosin-4 OS=Homo sapiens OX=9606 GN=MYH4 PE=2 SV=2
DSP	19.895	19.4721	19.3199	19.8043	20.2391	19.8082	0.798932	-0.388187	-1.72894	46	46	sp|P15924|DESP_HUMAN Desmoplakin OS=Homo sapiens OX=9606 GN=DSP PE=1 SV=3
FABP5	14.9482	12.6823	16.5472	14.2512	13.2001	17.8961	0.0756592	-0.389894	-0.215227	4	4	sp|Q01469|FABP5_HUMAN Fatty acid-binding protein 5 OS=Homo sapiens OX=9606 GN=FABP5 PE=1 SV=3
MYH2	16.6155	17.8586	17.34	18.3079	17.5323	17.2034	0.349331	-0.409856	-0.841626	26	2	sp|Q9UKX2|MYH2_HUMAN Myosin-2 OS=Homo sapiens OX=9606 GN=MYH2 PE=1 SV=1
MYH6	16.8715	16.3114	17.2433	17.584	17.4572	16.6512	0.457027	-0.42204	-1.05948	9	0	sp|P13533|MYH6_HUMAN Myosin-6 OS=Homo sapiens OX=9606 GN=MYH6 PE=1 SV=5
PSMD3	14.7894	17.8815	16.7686	16.4086	16.7975	17.5328	0.170053	-0.433119	-0.450031	5	5	sp|O43242|PSMD3_HUMAN 26S proteasome non-ATPase regulatory subunit 3 OS=Homo sapiens OX=9606 GN=PSMD3 PE=1 SV=2
GAPDH	20.3701	20.0304	20.0625	20.3738	20.5296	20.9137	1.09646	-0.451365	-2.33193	10	10	sp|P04406|G3P_HUMAN Glyceraldehyde-3-phosphate dehydrogenase OS=Homo sapiens OX=9606 GN=GAPDH PE=1 SV=3
TUBB4B	12.7659	17.0366	18.5308	13.4878	18.6146	17.6592	0.0713435	-0.476107	-0.203731	10	2	sp|P68371|TBB4B_HUMAN Tubulin beta-4B chain OS=Homo sapiens OX=9606 GN=TUBB4B PE=1 SV=1;sp|P04350|TBB4A_HUMAN Tubulin beta-4A chain OS=Homo sapiens OX=9606 GN=TUBB4A PE=1 SV=2;sp|Q3ZCM7|TBB8_HUMAN Tubulin beta-8 chain OS=Homo sapiens OX=9606 GN=TUBB8 PE=1
PKM	18.6817	19.3545	19.3539	19.4304	19.6373	19.7688	0.919763	-0.48213	-1.96911	14	14	sp|P14618|KPYM_HUMAN Pyruvate kinase PKM OS=Homo sapiens OX=9606 GN=PKM PE=1 SV=4
TUBA1C	20.3688	20.3253	20.6641	20.924	21.2227	20.6611	1.17112	-0.483228	-2.49069	8	3	sp|Q9BQE3|TBA1C_HUMAN Tubulin alpha-1C chain OS=Homo sapiens OX=9606 GN=TUBA1C PE=1 SV=1;sp|P68363|TBA1B_HUMAN Tubulin alpha-1B chain OS=Homo sapiens OX=9606 GN=TUBA1B PE=1 SV=1;sp|Q71U36|TBA1A_HUMAN Tubulin alpha-1A chain OS=Homo sapiens OX=9606 GN=TUBA1A
JUP	19.5922	18.8119	18.8347	19.4355	19.9942	19.2869	0.667197	-0.492605	-1.47128	12	12	sp|P14923|PLAK_HUMAN Junction plakoglobin OS=Homo sapiens OX=9606 GN=JUP PE=1 SV=3
TPM3	17.1335	17.7968	17.8843	17.8992	18.1116	18.3261	0.885018	-0.507446	-1.89952	3	1	sp|P06753|TPM3_HUMAN Tropomyosin alpha-3 chain OS=Homo sapiens OX=9606 GN=TPM3 PE=1 SV=2
CKB	16.7961	17.7537	17.2568	18.1671	17.5718	17.6022	0.689855	-0.511468	-1.51543	5	5	sp|P12277|KCRB_HUMAN Creatine kinase B-type OS=Homo sapiens OX=9606 GN=CKB PE=1 SV=1
PDCD6IP	14.8881	15.2482	16.7985	16.132	16.6203	15.8051	0.356091	-0.540826	-0.855561	3	3	sp|Q8WUM4|PDC6I_HUMAN Programmed cell death 6-interacting protein OS=Homo sapiens OX=9606 GN=PDCD6IP PE=1 SV=1
MAGED2	13.2187	14.2942	14.8057	14.5527	14.4943	14.9098	0.490133	-0.546088	-1.12509	2	2	sp|Q9UNF1|MAGD2_HUMAN Melanoma-associated antigen D2 OS=Homo sapiens OX=9606 GN=MAGED2 PE=1 SV=2
CTTN	16.2012	15.9636	14.1828	17.2081	15.6316	15.1826	0.250003	-0.558244	-0.630935	2	2	sp|Q14247|SRC8_HUMAN Src substrate cortactin OS=Homo sapiens OX=9606 GN=CTTN PE=1 SV=2
EPS15	18.1983	18.5191	18.4181	18.416	19.2972	19.1924	0.939925	-0.590036	-2.00972	10	10	sp|P42566|EPS15_HUMAN Epidermal growth factor receptor substrate 15 OS=Homo sapiens OX=9606 GN=EPS15 PE=1 SV=2
SET	16.2363	17.8597	16.9431	17.031	18.0858	17.7284	0.462175	-0.602059	-1.06971	3	3	sp|Q01105|SET_HUMAN Protein SET OS=Homo sapiens OX=9606 GN=SET PE=1 SV=3;sp|P0DME0|SETLP_HUMAN Protein SETSIP OS=Homo sapiens OX=9606 GN=SETSIP PE=1 SV=1
ANKRD18A	19.7864	20.2484	17.104	20.2714	20.9668	17.7847	0.172759	-0.628039	-0.456375	2	2	sp|Q8IVF6|AN18A_HUMAN Ankyrin repeat domain-containing protein 18A OS=Homo sapiens OX=9606 GN=ANKRD18A PE=2 SV=3;sp|A2A2Z9|AN18B_HUMAN Ankyrin repeat domain-containing protein 18B OS=Homo sapiens OX=9606 GN=ANKRD18B PE=1 SV=1
MYH10	13.6438	13.2461	15.2454	14.7751	13.8548	15.4763	0.354661	-0.657015	-0.852616	3	1	sp|P35580|MYH10_HUMAN Myosin-10 OS=Homo sapiens OX=9606 GN=MYH10 PE=1 SV=3
SYNCRIP	17.3365	16.9446	16.5648	17.8621	17.6154	17.3734	1.19148	-0.668346	-2.53466	3	2	sp|O60506|HNRPQ_HUMAN Heterogeneous nuclear ribonucleoprotein Q OS=Homo sapiens OX=9606 GN=SYNCRIP PE=1 SV=2
EIF4B	12.8874	14.3407	13.8351	14.2757	14.0802	14.7817	0.660091	-0.691483	-1.45744	2	2	sp|P23588|IF4B_HUMAN Eukaryotic translation initiation factor 4B OS=Homo sapiens OX=9606 GN=EIF4B PE=1 SV=2
HSPA9	17.7968	16.8756	15.7627	17.5587	17.4886	17.4707	0.517738	-0.694325	-1.17947	3	3	sp|P38646|GRP75_HUMAN Stress-70 protein, mitochondrial OS=Homo sapiens OX=9606 GN=HSPA9 PE=1 SV=2
IRS4	16.5326	17.5283	17.7229	17.6083	17.7391	18.5431	0.678209	-0.702241	-1.49274	4	4	sp|O14654|IRS4_HUMAN Insulin receptor substrate 4 OS=Homo sapiens OX=9606 GN=IRS4 PE=1 SV=1
ACTG1	18.1973	19.1971	19.8189	19.2361	19.5686	20.5614	0.508716	-0.717608	-1.16172	14	5	sp|P63261|ACTG_HUMAN Actin, cytoplasmic 2 OS=Homo sapiens OX=9606 GN=ACTG1 PE=1 SV=1;sp|P60709|ACTB_HUMAN Actin, cytoplasmic 1 OS=Homo sapiens OX=9606 GN=ACTB PE=1 SV=1
MARCKS	14.2056	12.6206	14.6192	13.5516	14.8526	15.2467	0.389488	-0.73517	-0.923827	2	2	sp|P29966|MARCS_HUMAN Myristoylated alanine-rich C-kinase substrate OS=Homo sapiens OX=9606 GN=MARCKS PE=1 SV=4
PHGDH	15.794	17.1175	17.7237	17.5695	17.5702	17.7034	0.573104	-0.735982	-1.2879	5	5	sp|O43175|SERA_HUMAN D-3-phosphoglycerate dehydrogenase OS=Homo sapiens OX=9606 GN=PHGDH PE=1 SV=4
TUBB	18.826	19.2035	19.8063	20.1182	20.153	19.8284	1.1693	-0.75459	-2.48678	10	2	sp|P07437|TBB5_HUMAN Tubulin beta chain OS=Homo sapiens OX=9606 GN=TUBB PE=1 SV=2;sp|Q13509|TBB3_HUMAN Tubulin beta-3 chain OS=Homo sapiens OX=9606 GN=TUBB3 PE=1 SV=2
GNAS	14.1251	13.2397	15.8786	14.398	16.7673	14.4219	0.285526	-0.781301	-0.707726	2	2	sp|P63092|GNAS2_HUMAN Guanine nucleotide-binding protein G(s) subunit alpha isoforms short OS=Homo sapiens OX=9606 GN=GNAS PE=1 SV=1;sp|Q5JWF2|GNAS1_HUMAN Guanine nucleotide-binding protein G(s) subunit alpha isoforms XLas OS=Homo sapiens OX=9606 GN=GNAS P
HNRNPH1	12.4293	16.4157	16.7296	15.5513	16.2716	16.0989	0.217312	-0.782438	-0.55848	2	1	sp|P31943|HNRH1_HUMAN Heterogeneous nuclear ribonucleoprotein H OS=Homo sapiens OX=9606 GN=HNRNPH1 PE=1 SV=4;sp|P55795|HNRH2_HUMAN Heterogeneous nuclear ribonucleoprotein H2 OS=Homo sapiens OX=9606 GN=HNRNPH2 PE=1 SV=1
STAT1	14.3177	14.6702	14.1755	15.4015	15.718	14.4045	0.867077	-0.786885	-1.86377	2	2	sp|P42224|STAT1_HUMAN Signal transducer and activator of transcription 1-alpha/beta OS=Homo sapiens OX=9606 GN=STAT1 PE=1 SV=2
ANKRD13A	12.8486	15.8924	16.7043	16.0395	16.5071	15.4087	0.276356	-0.836657	-0.688078	4	4	sp|Q8IZ07|AN13A_HUMAN Ankyrin repeat domain-containing protein 13A OS=Homo sapiens OX=9606 GN=ANKRD13A PE=1 SV=3
UBXN1	17.492	19.4451	19.033	19.7884	19.5997	19.1499	0.616287	-0.855961	-1.37212	2	2	sp|Q04323|UBXN1_HUMAN UBX domain-containing protein 1 OS=Homo sapiens OX=9606 GN=UBXN1 PE=1 SV=2
XRCC5	15.6849	15.2845	14.746	14.9533	17.2401	16.1383	0.539012	-0.872114	-1.22122	3	3	sp|P13010|XRCC5_HUMAN X-ray repair cross-complementing protein 5 OS=Homo sapiens OX=9606 GN=XRCC5 PE=1 SV=3
WBP2	16.4822	17.4026	17.361	18.1496	18.5481	17.2054	0.82314	-0.885768	-1.77667	3	3	sp|Q969T9|WBP2_HUMAN WW domain-binding protein 2 OS=Homo sapiens OX=9606 GN=WBP2 PE=1 SV=1
MYL1	16.3924	13.5317	14.6048	18.1968	14.4185	14.6168	0.239127	-0.901085	-0.607036	2	2	sp|P05976|MYL1_HUMAN Myosin light chain 1/3, skeletal muscle isoform OS=Homo sapiens OX=9606 GN=MYL1 PE=1 SV=3;sp|P12829|MYL4_HUMAN Myosin light chain 4 OS=Homo sapiens OX=9606 GN=MYL4 PE=1 SV=3
TJP1	13.1213	15.8316	15.1246	16.0564	13.831	16.9407	0.303048	-0.916818	-0.744966	2	2	sp|Q07157|ZO1_HUMAN Tight junction protein ZO-1 OS=Homo sapiens OX=9606 GN=TJP1 PE=1 SV=3
HDLBP	16.3652	16.0551	15.2357	15.971	18.082	16.3754	0.562412	-0.924132	-1.26701	4	4	sp|Q00341|VIGLN_HUMAN Vigilin OS=Homo sapiens OX=9606 GN=HDLBP PE=1 SV=2
XP32	17.79	13.3594	17.0367	17.1557	17.2704	16.6014	0.274577	-0.947144	-0.684252	2	2	sp|Q5T750|XP32_HUMAN Skin-specific protein 32 OS=Homo sapiens OX=9606 GN=XP32 PE=1 SV=1
TNPO1	17.2749	16.8807	14.1297	16.9814	17.5957	16.5502	0.3854	-0.947316	-0.915519	5	5	sp|Q92973|TNPO1_HUMAN Transportin-1 OS=Homo sapiens OX=9606 GN=TNPO1 PE=1 SV=2
KIF11	15.2107	14.6389	15.584	16.2993	16.8296	15.1571	0.775746	-0.950787	-1.68336	2	2	sp|P52732|KIF11_HUMAN Kinesin-like protein KIF11 OS=Homo sapiens OX=9606 GN=KIF11 PE=1 SV=2
NCL	15.8188	17.0119	16.2208	17.0711	17.6126	17.2343	1.16565	-0.955477	-2.47893	4	4	sp|P19338|NUCL_HUMAN Nucleolin OS=Homo sapiens OX=9606 GN=NCL PE=1 SV=3
PSMA6	14.9529	16.2564	16.4165	16.8261	16.8001	16.8877	0.97152	-0.962705	-2.07373	2	2	sp|P60900|PSA6_HUMAN Proteasome subunit alpha type-6 OS=Homo sapiens OX=9606 GN=PSMA6 PE=1 SV=1
EEF1D	17.4315	18.0208	17.2961	19.0439	17.8523	18.7414	1.07481	-0.963036	-2.28655	2	2	sp|P29692|EF1D_HUMAN Elongation factor 1-delta OS=Homo sapiens OX=9606 GN=EEF1D PE=1 SV=5
DCTN2	13.3451	13.7534	13.688	13.3832	15.2022	15.1002	0.733818	-0.966345	-1.60124	2	2	sp|Q13561|DCTN2_HUMAN Dynactin subunit 2 OS=Homo sapiens OX=9606 GN=DCTN2 PE=1 SV=4
USP25	15.3032	17.1296	16.6188	16.8591	17.7249	17.4188	0.753153	-0.983729	-1.63907	4	4	sp|Q9UHP3|UBP25_HUMAN Ubiquitin carboxyl-terminal hydrolase 25 OS=Homo sapiens OX=9606 GN=USP25 PE=1 SV=4
ACTN4	15.6401	15.4958	16.0243	16.4687	17.8628	15.8201	0.733513	-0.997116	-1.60065	3	3	sp|O43707|ACTN4_HUMAN Alpha-actinin-4 OS=Homo sapiens OX=9606 GN=ACTN4 PE=1 SV=2;sp|P12814|ACTN1_HUMAN Alpha-actinin-1 OS=Homo sapiens OX=9606 GN=ACTN1 PE=1 SV=2
HECTD1	15.6154	16.7975	16.1505	16.6288	17.638	17.3198	1.04419	-1.00773	-2.22285	3	3	sp|Q9ULT8|HECD1_HUMAN E3 ubiquitin-protein ligase HECTD1 OS=Homo sapiens OX=9606 GN=HECTD1 PE=1 SV=3
ANXA6	15.4593	15.5546	15.4424	15.7897	16.4585	17.2815	1.11314	-1.02449	-2.36708	5	5	sp|P08133|ANXA6_HUMAN Annexin A6 OS=Homo sapiens OX=9606 GN=ANXA6 PE=1 SV=3
PSMC6	13.3084	13.8078	14.8459	15.2895	14.3997	15.3772	0.875843	-1.03477	-1.88122	3	3	sp|P62333|PRS10_HUMAN 26S proteasome regulatory subunit 10B OS=Homo sapiens OX=9606 GN=PSMC6 PE=1 SV=1
XPO1	12.7399	14.872	13.7905	14.8694	15.0115	14.6638	0.77368	-1.04743	-1.67931	2	2	sp|O14980|XPO1_HUMAN Exportin-1 OS=Homo sapiens OX=9606 GN=XPO1 PE=1 SV=1
MYO6	13.7022	17.4325	15.084	16.9188	15.8879	16.5919	0.396275	-1.05997	-0.937593	3	3	sp|Q9UM54|MYO6_HUMAN Unconventional myosin-VI OS=Homo sapiens OX=9606 GN=MYO6 PE=1 SV=4
LMNA	12.8881	13.0798	13.7268	12.0826	13.8392	16.9984	0.298926	-1.07521	-0.73624	7	7	sp|P02545|LMNA_HUMAN Prelamin-A/C OS=Homo sapiens OX=9606 GN=LMNA PE=1 SV=1
USP28	15.4411	17.3758	13.2794	17.0292	16.0555	16.2929	0.376486	-1.09379	-0.897359	2	2	sp|Q96RU2|UBP28_HUMAN Ubiquitin carboxyl-terminal hydrolase 28 OS=Homo sapiens OX=9606 GN=USP28 PE=1 SV=1
GARS	16.9257	17.8431	17.1103	18.8393	19.0431	17.2968	0.824253	-1.10003	-1.77887	5	5	sp|P41250|GARS_HUMAN Glycine--tRNA ligase OS=Homo sapiens OX=9606 GN=GARS1 PE=1 SV=3
HNRNPR	12.6571	14.8086	14.3353	13.908	14.7202	16.4786	0.477961	-1.10192	-1.10102	3	2	sp|O43390|HNRPR_HUMAN Heterogeneous nuclear ribonucleoprotein R OS=Homo sapiens OX=9606 GN=HNRNPR PE=1 SV=1
CYFIP1	16.6643	14.6271	13.5067	18.0905	16.9043	13.1495	0.252505	-1.11541	-0.636404	2	2	sp|Q7L576|CYFP1_HUMAN Cytoplasmic FMR1-interacting protein 1 OS=Homo sapiens OX=9606 GN=CYFIP1 PE=1 SV=1;sp|Q96F07|CYFP2_HUMAN Cytoplasmic FMR1-interacting protein 2 OS=Homo sapiens OX=9606 GN=CYFIP2 PE=1 SV=2
FAF1	16.7833	13.4312	17.3452	16.4458	17.3249	17.2387	0.386329	-1.14992	-0.917409	3	3	sp|Q9UNN5|FAF1_HUMAN FAS-associated factor 1 OS=Homo sapiens OX=9606 GN=FAF1 PE=1 SV=2
CSE1L	14.9204	14.8877	13.7349	15.2434	16.8543	14.943	0.7547	-1.16588	-1.6421	3	3	sp|P55060|XPO2_HUMAN Exportin-2 OS=Homo sapiens OX=9606 GN=CSE1L PE=1 SV=3
PABPC1	17.7653	17.6346	15.3394	18.5344	17.9362	17.7937	0.647719	-1.17503	-1.43335	3	3	sp|P11940|PABP1_HUMAN Polyadenylate-binding protein 1 OS=Homo sapiens OX=9606 GN=PABPC1 PE=1 SV=2;sp|Q13310|PABP4_HUMAN Polyadenylate-binding protein 4 OS=Homo sapiens OX=9606 GN=PABPC4 PE=1 SV=1
HSPH1	17.0538	16.1556	17.6528	18.3111	18.3914	17.7239	1.15602	-1.18807	-2.45829	5	4	sp|Q92598|HS105_HUMAN Heat shock protein 105 kDa OS=Homo sapiens OX=9606 GN=HSPH1 PE=1 SV=1
NME1	15.1578	15.1059	14.6328	15.3054	15.5884	17.5865	0.74382	-1.19461	-1.6208	3	3	sp|P15531|NDKA_HUMAN Nucleoside diphosphate kinase A OS=Homo sapiens OX=9606 GN=NME1 PE=1 SV=1;sp|P22392|NDKB_HUMAN Nucleoside diphosphate kinase B OS=Homo sapiens OX=9606 GN=NME2 PE=1 SV=1
CCT6A	14.2897	15.3694	14.6925	16.214	16.8793	14.8488	0.820528	-1.19681	-1.77151	2	2	sp|P40227|TCPZ_HUMAN T-complex protein 1 subunit zeta OS=Homo sapiens OX=9606 GN=CCT6A PE=1 SV=3
TPI1	16.6682	17.4488	16.8062	17.1757	17.9706	19.3758	0.808071	-1.19962	-1.74694	6	6	sp|P60174|TPIS_HUMAN Triosephosphate isomerase OS=Homo sapiens OX=9606 GN=TPI1 PE=1 SV=3
CALML3	12.713	15.5441	16.0513	13.6579	15.5807	18.7959	0.273134	-1.24203	-0.681145	3	3	sp|P27482|CALL3_HUMAN Calmodulin-like protein 3 OS=Homo sapiens OX=9606 GN=CALML3 PE=1 SV=2
KTN1	14.5825	14.2415	16.044	17.1097	16.9193	14.6079	0.572869	-1.25629	-1.28745	3	3	sp|Q86UP2|KTN1_HUMAN Kinectin OS=Homo sapiens OX=9606 GN=KTN1 PE=1 SV=1
MARS	13.0214	13.9481	15.6228	15.4048	15.547	15.5399	0.786429	-1.29984	-1.70435	2	2	sp|P56192|SYMC_HUMAN Methionine--tRNA ligase, cytoplasmic OS=Homo sapiens OX=9606 GN=MARS1 PE=1 SV=2
ZC3H7B	15.7459	12.809	16.8382	16.5545	16.4529	16.2871	0.466675	-1.30043	-1.07865	2	2	sp|Q9UGR2|Z3H7B_HUMAN Zinc finger CCCH domain-containing protein 7B OS=Homo sapiens OX=9606 GN=ZC3H7B PE=1 SV=2
GPS1	13.2072	17.1273	16.2606	16.6006	16.8384	17.06	0.471296	-1.30128	-1.08781	2	2	sp|Q13098|CSN1_HUMAN COP9 signalosome complex subunit 1 OS=Homo sapiens OX=9606 GN=GPS1 PE=1 SV=4
INPPL1	16.9885	13.6196	15.3556	15.8208	17.4801	16.6616	0.543194	-1.33295	-1.22941	2	2	sp|O15357|SHIP2_HUMAN Phosphatidylinositol 3,4,5-trisphosphate 5-phosphatase 2 OS=Homo sapiens OX=9606 GN=INPPL1 PE=1 SV=2
A2ML1	14.1025	13.8345	12.7195	14.2793	13.2742	17.2938	0.473171	-1.39696	-1.09153	3	3	sp|A8K2U0|A2ML1_HUMAN Alpha-2-macroglobulin-like protein 1 OS=Homo sapiens OX=9606 GN=A2ML1 PE=1 SV=3
SFN	13.1842	13.8141	13.2129	12.887	14.5936	16.9687	0.516015	-1.41272	-1.17608	5	4	sp|P31947|1433S_HUMAN 14-3-3 protein sigma OS=Homo sapiens OX=9606 GN=SFN PE=1 SV=1
IKBKG	13.7241	16.985	16.081	17.0498	17.0259	16.9896	0.664436	-1.42509	-1.4659	3	3	sp|Q9Y6K9|NEMO_HUMAN NF-kappa-B essential modulator OS=Homo sapiens OX=9606 GN=IKBKG PE=1 SV=2
ABCF1	12.9848	13.3892	15.2775	16.5636	15.2059	14.2368	0.674627	-1.45159	-1.48576	2	2	sp|Q8NE71|ABCF1_HUMAN ATP-binding cassette sub-family F member 1 OS=Homo sapiens OX=9606 GN=ABCF1 PE=1 SV=2
USP5	16.8517	17.8309	14.7238	17.9715	17.7767	18.0192	0.722839	-1.45362	-1.57979	9	9	sp|P45974|UBP5_HUMAN Ubiquitin carboxyl-terminal hydrolase 5 OS=Homo sapiens OX=9606 GN=USP5 PE=1 SV=2
PPP6R3	15.5484	13.5441	16.7334	16.5615	16.3787	17.3775	0.696126	-1.49725	-1.52766	3	3	sp|Q5H9R7|PP6R3_HUMAN Serine/threonine-protein phosphatase 6 regulatory subunit 3 OS=Homo sapiens OX=9606 GN=PPP6R3 PE=1 SV=2
RPSA	12.5485	13.3432	15.6536	15.6216	17.9859	12.4465	0.334072	-1.5029	-0.810008	3	3	sp|P08865|RSSA_HUMAN 40S ribosomal protein SA OS=Homo sapiens OX=9606 GN=RPSA PE=1 SV=4
TXLNA	16.1585	13.1275	17.2169	16.9447	16.8333	17.3852	0.556693	-1.55344	-1.25583	2	2	sp|P40222|TXLNA_HUMAN Alpha-taxilin OS=Homo sapiens OX=9606 GN=TXLNA PE=1 SV=3
KPNA1	15.5187	13.6155	14.0152	16.1456	15.739	15.9719	1.246	-1.56902	-2.65384	2	2	sp|P52294|IMA5_HUMAN Importin subunit alpha-5 OS=Homo sapiens OX=9606 GN=KPNA1 PE=1 SV=3
SF3B1	14.6193	13.0396	13.9682	16.8892	14.5703	14.8794	0.848885	-1.57062	-1.82763	2	2	sp|O75533|SF3B1_HUMAN Splicing factor 3B subunit 1 OS=Homo sapiens OX=9606 GN=SF3B1 PE=1 SV=3
ARL2	12.74	14.3584	14.109	14.6164	16.2999	15.057	1.04801	-1.58861	-2.23076	2	2	sp|P36404|ARL2_HUMAN ADP-ribosylation factor-like protein 2 OS=Homo sapiens OX=9606 GN=ARL2 PE=1 SV=4
SSB	12.8526	14.7156	15.1579	16.1621	15.7617	15.5782	1.02808	-1.59199	-2.18956	3	3	sp|P05455|LA_HUMAN Lupus La protein OS=Homo sapiens OX=9606 GN=SSB PE=1 SV=2
LDHA	13.055	17.323	18.1146	17.7072	16.4938	19.0748	0.386008	-1.5944	-0.916755	3	3	sp|P00338|LDHA_HUMAN L-lactate dehydrogenase A chain OS=Homo sapiens OX=9606 GN=LDHA PE=1 SV=2
TALDO1	14.2779	16.017	14.873	17.8828	17.6451	14.4705	0.593609	-1.61017	-1.32792	2	2	sp|P37837|TALDO_HUMAN Transaldolase OS=Homo sapiens OX=9606 GN=TALDO1 PE=1 SV=2
GOT2	13.4629	13.5816	12.9221	14.1419	16.9534	13.731	0.717062	-1.61993	-1.56851	2	2	sp|P00505|AATM_HUMAN Aspartate aminotransferase, mitochondrial OS=Homo sapiens OX=9606 GN=GOT2 PE=1 SV=3
BLVRA	12.9992	14.3682	14.0579	13.5451	16.2207	16.561	0.718464	-1.63379	-1.57125	2	2	sp|P53004|BIEA_HUMAN Biliverdin reductase A OS=Homo sapiens OX=9606 GN=BLVRA PE=1 SV=2
GSTP1	15.7284	12.5812	18.0867	16.1153	15.8089	19.4473	0.348403	-1.65842	-0.839708	5	5	sp|P09211|GSTP1_HUMAN Glutathione S-transferase P OS=Homo sapiens OX=9606 GN=GSTP1 PE=1 SV=2
YWHAH	15.4286	13.2168	12.3378	14.847	14.6634	16.4755	0.700926	-1.66757	-1.53702	2	1	sp|Q04917|1433F_HUMAN 14-3-3 protein eta OS=Homo sapiens OX=9606 GN=YWHAH PE=1 SV=4
UBE2Z	13.6139	13.4956	15.2701	15.9698	15.1205	16.2928	1.16862	-1.66783	-2.48532	3	3	sp|Q9H832|UBE2Z_HUMAN Ubiquitin-conjugating enzyme E2 Z OS=Homo sapiens OX=9606 GN=UBE2Z PE=1 SV=2
UPF1	15.7722	16.0998	12.7122	16.8099	16.3101	16.6535	0.727413	-1.7298	-1.58872	2	2	sp|Q92900|RENT1_HUMAN Regulator of nonsense transcripts 1 OS=Homo sapiens OX=9606 GN=UPF1 PE=1 SV=2
COPS3	16.9567	16.9439	11.6878	17.4776	17.0199	16.3717	0.420813	-1.76025	-0.987093	2	2	sp|Q9UNS2|CSN3_HUMAN COP9 signalosome complex subunit 3 OS=Homo sapiens OX=9606 GN=COPS3 PE=1 SV=3
HNRNPK	14.9313	15.1646	13.4446	15.9393	15.9204	17.0506	1.28043	-1.78988	-2.73027	3	3	sp|P61978|HNRPK_HUMAN Heterogeneous nuclear ribonucleoprotein K OS=Homo sapiens OX=9606 GN=HNRNPK PE=1 SV=1
HECTD3	13.5264	15.2644	15.5203	16.4543	16.2238	17.0065	1.25846	-1.79119	-2.68139	4	4	sp|Q5T447|HECD3_HUMAN E3 ubiquitin-protein ligase HECTD3 OS=Homo sapiens OX=9606 GN=HECTD3 PE=1 SV=1
EIF3G	13.0586	12.3541	14.4062	14.8062	13.964	16.5411	0.880428	-1.8308	-1.89036	2	2	sp|O75821|EIF3G_HUMAN Eukaryotic translation initiation factor 3 subunit G OS=Homo sapiens OX=9606 GN=EIF3G PE=1 SV=2
VPS35	13.9123	16.5982	16.1353	17.851	17.2456	17.0461	0.995046	-1.83229	-2.12171	4	4	sp|Q96QK1|VPS35_HUMAN Vacuolar protein sorting-associated protein 35 OS=Homo sapiens OX=9606 GN=VPS35 PE=1 SV=2
SFPQ	13.2405	15.923	14.6288	17.0053	15.9868	16.4585	1.06993	-1.8861	-2.27637	3	3	sp|P23246|SFPQ_HUMAN Splicing factor, proline- and glutamine-rich OS=Homo sapiens OX=9606 GN=SFPQ PE=1 SV=2
ABCE1	14.2116	16.8517	16.5151	17.5402	18.238	17.5367	1.04223	-1.91215	-2.21879	6	6	sp|P61221|ABCE1_HUMAN ATP-binding cassette sub-family E member 1 OS=Homo sapiens OX=9606 GN=ABCE1 PE=1 SV=1
DYNC1H1	16.0761	15.762	13.1892	16.8244	16.9936	16.997	0.987146	-1.92922	-2.10557	3	3	sp|Q14204|DYHC1_HUMAN Cytoplasmic dynein 1 heavy chain 1 OS=Homo sapiens OX=9606 GN=DYNC1H1 PE=1 SV=5
ANXA7	16.6461	14.5058	13.1988	16.9754	16.2661	17.0341	0.889674	-1.97499	-1.90882	2	2	sp|P20073|ANXA7_HUMAN Annexin A7 OS=Homo sapiens OX=9606 GN=ANXA7 PE=1 SV=3
CDK5RAP3	12.3022	14.32	15.4009	13.4085	17.1425	17.4057	0.555379	-1.97787	-1.25326	2	2	sp|Q96JB5|CK5P3_HUMAN CDK5 regulatory subunit-associated protein 3 OS=Homo sapiens OX=9606 GN=CDK5RAP3 PE=1 SV=2
TNRC6A	14.1662	13.236	14.5068	16.0375	14.186	17.7239	0.85847	-2.01284	-1.84665	2	2	sp|Q8NDV7|TNR6A_HUMAN Trinucleotide repeat-containing gene 6A protein OS=Homo sapiens OX=9606 GN=TNRC6A PE=1 SV=2;sp|Q9HCJ0|TNR6C_HUMAN Trinucleotide repeat-containing gene 6C protein OS=Homo sapiens OX=9606 GN=TNRC6C PE=1 SV=3
NPEPPS	13.2898	17.5025	16.6005	17.9329	18.1715	17.3359	0.705151	-2.01583	-1.54526	2	2	sp|P55786|PSA_HUMAN Puromycin-sensitive aminopeptidase OS=Homo sapiens OX=9606 GN=NPEPPS PE=1 SV=2
UNC45A	12.2132	13.442	15.6049	16.3168	15.8165	15.2661	0.922086	-2.04641	-1.97378	2	2	sp|Q9H3U1|UN45A_HUMAN Protein unc-45 homolog A OS=Homo sapiens OX=9606 GN=UNC45A PE=1 SV=1
KPNB1	12.8967	17.1175	16.7252	18.2339	17.3428	17.4022	0.687448	-2.07982	-1.51074	4	4	sp|Q14974|IMB1_HUMAN Importin subunit beta-1 OS=Homo sapiens OX=9606 GN=KPNB1 PE=1 SV=2
SMC4	16.7826	12.5004	16.8207	17.3731	17.4512	17.6077	0.666303	-2.10945	-1.46954	3	3	sp|Q9NTJ3|SMC4_HUMAN Structural maintenance of chromosomes protein 4 OS=Homo sapiens OX=9606 GN=SMC4 PE=1 SV=2
RBM12	12.0432	14.7616	16.2276	16.2328	16.2503	16.8863	0.782838	-2.11232	-1.69729	4	4	sp|Q9NTZ6|RBM12_HUMAN RNA-binding protein 12 OS=Homo sapiens OX=9606 GN=RBM12 PE=1 SV=1
CAP1	13.2502	16.3226	16.0361	17.6112	16.4095	18.0739	0.919443	-2.1619	-1.96847	2	2	sp|Q01518|CAP1_HUMAN Adenylyl cyclase-associated protein 1 OS=Homo sapiens OX=9606 GN=CAP1 PE=1 SV=5
PFN1	13.6052	13.1796	15.0361	16.3192	15.0126	17.1804	1.24086	-2.23041	-2.64251	3	3	sp|P07737|PROF1_HUMAN Profilin-1 OS=Homo sapiens OX=9606 GN=PFN1 PE=1 SV=2
NAP1L1	14.2803	16.8253	16.3027	17.9327	17.7045	18.4845	1.29518	-2.23778	-2.76329	4	4	sp|P55209|NP1L1_HUMAN Nucleosome assembly protein 1-like 1 OS=Homo sapiens OX=9606 GN=NAP1L1 PE=1 SV=1
UHRF1	11.875	15.3655	15.3329	16.7241	16.1192	16.5247	0.90176	-2.26489	-1.93299	3	3	sp|Q96T88|UHRF1_HUMAN E3 ubiquitin-protein ligase UHRF1 OS=Homo sapiens OX=9606 GN=UHRF1 PE=1 SV=1
KRT18	12.7803	13.2783	16.0182	16.6297	15.9185	16.3407	1.03786	-2.27067	-2.20974	3	1	sp|P05783|K1C18_HUMAN Keratin, type I cytoskeletal 18 OS=Homo sapiens OX=9606 GN=KRT18 PE=1 SV=2
IQGAP1	13.1457	13.4623	12.4815	16.6552	15.7037	13.6783	1.17821	-2.31591	-2.50596	2	2	sp|P46940|IQGA1_HUMAN Ras GTPase-activating-like protein IQGAP1 OS=Homo sapiens OX=9606 GN=IQGAP1 PE=1 SV=1
ZC3HAV1	12.2811	13.6086	16.5446	17.3977	15.6095	16.3843	0.785643	-2.31905	-1.7028	2	2	sp|Q7Z2W4|ZCCHV_HUMAN Zinc finger CCCH-type antiviral protein 1 OS=Homo sapiens OX=9606 GN=ZC3HAV1 PE=1 SV=3
CLINT1	12.208	13.7753	13.9827	17.1699	14.9572	15.1896	1.27944	-2.45023	-2.72806	3	3	sp|Q14677|EPN4_HUMAN Clathrin interactor 1 OS=Homo sapiens OX=9606 GN=CLINT1 PE=1 SV=1
RDX	14.5013	13.2841	13.0358	17.7559	14.0758	16.4402	0.997337	-2.4836	-2.1264	4	1	sp|P35241|RADI_HUMAN Radixin OS=Homo sapiens OX=9606 GN=RDX PE=1 SV=1
VPS26A	12.1897	15.0726	15.139	16.7456	16.5582	16.7217	1.22574	-2.54144	-2.60928	4	4	sp|O75436|VP26A_HUMAN Vacuolar protein sorting-associated protein 26A OS=Homo sapiens OX=9606 GN=VPS26A PE=1 SV=2
FANCD2	12.549	16.3553	12.4636	16.3874	15.8368	16.7734	0.904699	-2.54322	-1.93888	3	3	sp|Q9BXW9|FACD2_HUMAN Fanconi anemia group D2 protein OS=Homo sapiens OX=9606 GN=FANCD2 PE=1 SV=2
HNRNPA1	15.8409	13.0897	12.2554	16.0359	16.6471	16.3102	1.11503	-2.6024	-2.37107	2	2	sp|P09651|ROA1_HUMAN Heterogeneous nuclear ribonucleoprotein A1 OS=Homo sapiens OX=9606 GN=HNRNPA1 PE=1 SV=5;sp|Q32P51|RA1L2_HUMAN Heterogeneous nuclear ribonucleoprotein A1-like 2 OS=Homo sapiens OX=9606 GN=HNRNPA1L2 PE=2 SV=2
MSN	14.8057	15.8895	18.2911	18.8131	18.9445	19.0777	1.19097	-2.61631	-2.53353	7	4	sp|P26038|MOES_HUMAN Moesin OS=Homo sapiens OX=9606 GN=MSN PE=1 SV=3
AHCY	14.0504	13.3436	17.5188	17.7711	17.0612	18.0677	0.940307	-2.66245	-2.01049	2	2	sp|P23526|SAHH_HUMAN Adenosylhomocysteinase OS=Homo sapiens OX=9606 GN=AHCY PE=1 SV=4
EIF3C	13.1385	11.8502	13.3146	16.6489	16.4858	13.1745	1.02493	-2.66863	-2.18306	2	2	sp|Q99613|EIF3C_HUMAN Eukaryotic translation initiation factor 3 subunit C OS=Homo sapiens OX=9606 GN=EIF3C PE=1 SV=1;sp|B5ME19|EIFCL_HUMAN Eukaryotic translation initiation factor 3 subunit C-like protein OS=Homo sapiens OX=9606 GN=EIF3CL PE=1 SV=1
DDX46	20.4734	13.3379	19.2641	20.4444	20.9538	20.6054	0.603248	-2.97608	-1.34671	2	2	sp|Q7L014|DDX46_HUMAN Probable ATP-dependent RNA helicase DDX46 OS=Homo sapiens OX=9606 GN=DDX46 PE=1 SV=2
CKAP5	12.0985	18.1126	12.4804	17.4338	17.3134	17.3019	0.735218	-3.11918	-1.60398	3	3	sp|Q14008|CKAP5_HUMAN Cytoskeleton-associated protein 5 OS=Homo sapiens OX=9606 GN=CKAP5 PE=1 SV=3

## Sheet: Mito BioID Comparison
Mito BioID (FDR<0.05) (Antonicka et al.)	Mitocarta (Rath et al.)	MARCH5 targets (BioE3)	Mito BioID and MARCH5 targets (BioE3)	Mitocarta and MARCH5 targets (BioE3)
NDUFA7	CYC1	PTPN1	DNAJA1	VDAC1
POLRMT	SDHB	APOD	OCIAD1	VDAC2
FASTKD5	COQ7	CYB5R3	UBXN4	CYB5R3
SUCLA2	SDHA	STIP1	PTPN1	OCIAD1
SDHB	UQCRC1	VDAC2	FAF2	ARMCX3
MRPS14	COQ5	UBXN4	ARMCX3
MRPL17	PDHA1	OCIAD1	RAB7A
TRMT10C	COQ9	AMY2B	LRRC59
BCS1L	MRPL12	VDAC1	STIP1
NNT	ATP5F1D	FAF2	PSMD2
MRPL44	COX5A	ARFGAP1	VCP
MRPS34	ISCA2	ARMCX3	CYB5R3
CARS2	PMPCB	LRRC59	VDAC2
MRPL9	UQCRFS1	ADRM1	VDAC1
MRPS5	ATP5F1A	VCP	PSMD4
MRPS25	OGDH	DNAJA1	TRAFD1
HNRNPDL	PDHB	PSMD2	CCDC50
MRPL13	UQCRC2	STATH	ADRM1
HINT2	SDHD	RAB7A
MRPL1	MRPS35	PSMD4
GRSF1	UQCRQ	CCDC50
MRPS36	MRPL53	HSP90AB1
THNSL1	DBT	TRAFD1
C17orf80	PDK4	AZGP1
TRAP1	MDH2	HSP90AA1
GLS	MRPS27	UBC
SDHA	CS	HSPA8
MRPS24	GRPEL1
GUF1	DLAT
NUDT19	LRPPRC
MMAB	DLST
MGME1	PDHX
MRPS23	GFM1
MRPS10	MPC2
MRPS6	NDUFS1
MRPL53	MRPL46
MRPS33	ATP5F1E
MRPL38	SLC25A3
MRPL55	MRPS23
GFM1	FH
ATP5PF	PMPCA
MRPS27	ATP5F1B
MRPS7	SDHAF4
MRPS31	UQCR10
NDUFS7	ISCA1
ACADM	SUCLA2
PNPT1	COQ3
ETFA	IARS2
COX5A	MRPS15
GTPBP3	IDH3A
NIPSNAP1	COX11
ECHS1	ETFDH
PDPR	TIMM10
ND1	MRPL34
HADHA	MRPL2
NDUFV1	BCKDHA
FASTKD2	UQCRH
MRPL2	HIGD2A
MRPL18	ATP5PO
MRPL41	ECHS1
MRPL50	LETMD1
ATP5PB	COX6A1
LONP1	COX15
PDK3	AFG3L2
MDH2	HADHA
MRPL24	ETFA
UBAC2	NDUFS7
NDUFV2	CPT2
TRMT61B	BCKDHB
QRSL1	IDH3B
MRPL23	LARS2
OXA1L	ACADS
MRPL10	LETM1
MRPL37	ATP5ME
IVD	OPA1
ALYREF	AUH
ERAL1	SUCLG1
PMPCA	NDUFV2
GRPEL1	COQ6
ECI2	MRPL43
MRPL28	ABHD11
MRPL20	ATP5PF
MRPL40	NDUFB8
MRPL46	LONP1
PAM16	DLD
MRPL12	AIFM1
TACO1	ECHDC3
MRPL39	APOOL
MRPL43	MRPL10
HADH	MRRF
NDUFAF2	NDUFS8
AK4	ACADM
HSPD1	IMMT
GADD45GIP1	TIMM9
DLAT	SLC25A4
ATP5F1B	SAMM50
MRPS9	NDUFS2
MRPL45	NDUFV1
TIMM44	ACO2
MTERF3	SUPV3L1
PNPLA8	FECH
CS	MTIF2
PTCD3	PHB
DHTKD1	HIBCH
DBT	MRPS2
NDUFAF5	HSPA9
ALAS1	SURF1
ABCB7	PRDX3
ATP5F1D	GHITM
ATP5PO	GUF1
COX4I1	TIMM13
ETFB	LYRM4
NDUFS4	MRPL16
NDUFS8	MRPL40
PDK1	IDH3G
PHB	SDHC
ACAT1	NDUFB5
IARS2	SDHAF2
RTN4IP1	COQ10A
NDUFS3	GATD3A
NDUFS6	TXN2
GATB	MRPS18A
MRPL49	COX6C
NDUFA5	NDUFB9
NDUFAB1	MTCH2
NME4	NDUFA6
NDUFAF1	SLC25A20
GATC	MRPL1
NDUFA6	TIMM44
CLPP	COX17
MTIF2	MICOS10
SLC30A9	SOD2
IBA57	COX6B1
MRPS30	VDAC1
TIMMDC1	CLPP
MRPL3	HADH
NDUFA9	ACADL
LETM1	ACAT1
ECH1	MALSU1
CLPX	CLPX
STOML2	NDUFS4
THEM4	MRPL4
POLDIP2	C1QBP
MRPS28	PITRM1
NDUFAF4	UQCC1
MRPL15	MRPL55
MRPS17	MRM1
MRPS16	MECR
MRPS18C	MRPL44
MRPS2	HSDL2
ATP5IF1	MRPS14
MRPL27	ABCB8
MRPL48	ATPAF2
MRM3	NDUFA9
THG1L	COA6
COA1	POLRMT
LYRM7	ISCU
MRPL19	RTN4IP1
NDUFA12	OGDHL
PREPL	ATP5F1C
GTPBP10	BCKDK
SLIRP	GFM2
MRPS26	NDUFAF4
ELAC2	SLC25A35
PTPMT1	SLC25A11
PDHB	TIMM8B
METTL15	MCAT
MRPS11	IBA57
DAP3	PHB2
MRPS35	DAP3
NT5DC2	CMC2
SHMT2	SDHAF1
PDK2	MRPS17
DLST	ADHFE1
ECSIT	NFS1
PDHX	NDUFAF5
MRPL22	MRPL17
PYCR2	TACO1
PHB2	MFN1
MRPL4	PPTC7
PYCR1	MRPL11
COX2	COX4I1
TWNK	NDUFS6
ALDH2	MRPL13
VARS2	OXCT1
ATAD3A	COX5B
PDHA1	PDK2
MRPL47	ALAS1
AFG3L2	MRPL33
MRPL52	MTO1
LRPPRC	LIAS
DHX30	NDUFA5
MRPL21	NDUFB6
NDUFS1	MTX2
NFS1	SUCLG2
ATPAF1	FDX1
C7orf55-LUC7L2	SLC25A1
LYRM4	MRPS28
HSDL2	TIMM50
UQCC1	VDAC2
NDUFAF3	SLC25A42
GCDH	TOMM7
HSPE1	ECH1
ME2	GATB
NDUFA2	BCS1L
OAT	ERAL1
OXCT1	CMC1
HSD17B10	MRPL28
NDUFS2	TSFM
NDUFV3	FXN
GLUD1	NFU1
SYNCRIP	YARS2
PPIF	MRPL21
DDX54	ALDH4A1
OGDH	TOMM40L
OGDHL	NDUFAF1
HNRNPL	NDUFB10
ATP5PD	ACADSB
HNRNPAB	MRPS9
VWA8	COQ8A
LARS2	ACADVL
MRPS18B	COQ4
ACOT1	MRPL15
ACOT2	NDUFA2
MRPS22	MRPL24
LRP2	HSPD1
MRPL42	NDUFS5
MMUT	AK3
UQCC2	CYCS
ND2	MIPEP
ANGEL2	LYRM7
NUDCD3	CRAT
R3HDM2	PCCB
ATXN2	MRPS7
UPF1	MRPL3
SUGT1	PRODH
TRABD	PCCA
FKBP4	MCCC1
PRKAR2A	MRPS12
LARP4B	CLPB
GK	PDK1
LARP4	MRPL49
PRKACA	COX7A2
RBMS1	TMEM126A
MAVS	ECHDC2
BAG6	HCCS
MSI1	HIBADH
R3HDM1	MRPL19
PRKAR2B	MRPL36
TIMM13	SLC25A30
CYCS	BDH1
APOOL	FARS2
HAX1	ABCB7
CHCHD6	MTX1
UQCC3	NDUFA7
SLC25A24	TIMM17A
HCCS	ALDH9A1
COX5B	MRPS18C
COX15	MARS2
C12orf73	ALDH6A1
YME1L1	FDXR
SLC25A12	GATC
ACAD9	TRAP1
OMA1	ACAD8
MPC2	ALDH2
EXOG	PPIF
SAMM50	TIMM22
MICU2	IVD
SLC25A13	L2HGDH
TIMM29	ETHE1
TMEM242	MRPL20
SMIM12	SLC25A5
COX7A2	SLC25A12
COA7	MRPS21
GPD2	TOMM22
ADCK2	ACAA2
SLC25A25	MRPL30
CPOX	DNAJA3
COX6B1	NDUFB2
COX6C	MRPS34
PDIA4	ETFB
NDUFB10	AFG1L
SCO1	ATP5IF1
NDUFB8	ATP5PB
ENDOG	COX7C
TOMM70	CHCHD3
MTX2	COQ10B
NDUFA8	ACSF3
CHCHD3	POLDIP2
CKMT1B	SLC25A10
MICU1	SLC25A13
TMEM126A	PDK3
IMMT	ME3
PARL	MRPL22
AIFM1	IDH2
OPA1	GCDH
LACTB	MRPL47
ATAD3B	PPA2
TMEM126B	MRPL9
CLPB	CHCHD10
OCIAD2	WARS2
SUN1	SLC25A19
MTX3	CBR4
SFXN4	SMDT1
HIGD2A	HAGH
NDUFB9	COX7A1
CYC1	MTG1
TIMM17B	COX14
CHCHD4	NDUFA12
TIMM8A	MRPS16
COQ5	MTERF2
GARS	ETFRF1
TEFM	GPD2
EARS2	NDUFA10
MRPL32	NDUFC2
NOA1	SLIRP
RPS15A	MT-ATP6
TRMT5	MT-CO2
HARS2	TIMM21
TSFM	NDUFA8
PDE12	GLS
DDX28	NDUFB11
CDK5RAP1	DHTKD1
GTPBP6	FAHD2A
SUPV3L1	HSD17B8
MRPL58	HINT2
ATP5MG	MRPS5
RAD21	C6orf136
CENPV	SPRYD4
FECH	LIPT2
PDCD11	DECR1
NGRN	MRPS26
TRUB2	SLC25A15
MRPL16	NDUFV3
FOXRED1	BPHL
MTHFD2	STOML2
POLG	MSRB2
TARS2	LACTB
MRRF	TOMM40
NARS2	SLC25A25
ALDH4A1	ADCK5
PPA2	ACAD10
FLAD1	VWA8
ATP5MF-PTCD1	CCDC90B
KIAA0391	DNAJC11
TFAM	ALKBH7
NFU1	GLDC
MRPS18A	MPC1L
SARS2	THEM4
RCC1L	SSBP1
MRPL14	MRPL27
MRPL51	HSCB
RBFA	MRPS10
SDHAF3	AK4
PLOD1	ATAD3A
MRPL57	MRPL37
MRPS21	PTGES2
MTPAP	TXNRD2
C6orf203	ACSM5
MRPL30	CISD1
SRSF9	MRPL41
MTG1	MTARC2
HIST1H2BD	MRPS6
HIST1H2BB	MRPL23
TOP2A	SQOR
EIF2AK2	SCO1
ILF3	GCAT
MRPL35	MTHFD1L
RPUSD4	ECI2
NOP2	UQCRB
VAMP3	ATP5PD
HNRNPR	ATP5MG
RBMX	CCDC58
SIRT1	MCCC2
HMGA1	MCEE
MRPL34	MOCS1
NDUFAF7	MMUT
ACBD3	SLC25A51
USP30	SPG7
PGRMC2	ATP5MC3
GOLGA5	ATAD1
AARS2	OXNAD1
HADHB	MTG2
YKT6	DARS2
GOPC	MRPL51
GOLGB1	PC
NUBPL	CLYBL
PDXDC1	PNPLA8
GOLGA3	MLYCD
WWOX	PYURF
RBM8A	TIMM17B
PTAR1	MRPL32
CDCA3	SLC25A26
BIRC6	PRODH2
DNAJC11	NIT2
TTC19	FDX2
FKBP8	ME2
TIMM9	TUFM
AGK	COX6A2
INCENP	SLC30A9
FBL	TAMM41
RPS24	TIMM23
RPS2	RMND1
RPL23A	MFN2
LUC7L3	DNLZ
LYPLAL1	CHCHD4
SNIP1	NDUFAB1
FXR2	ACSM1
MRPL54	COA5
NDUFS5	COQ2
PPAN-P2RY11	PDSS2
NOP56	EHHADH
PRDX3	NDUFS3
LBR	ABCB10
GNL1	CKMT2
ARG2	MRPS25
RRP1	ACAD9
FAU	COX16
GTF3C2	FAM210A
RPL27A	ACOT13
RPS23	CPT1A
RPS8	DHRS4
GNL3	PRELID2
ATP5F1C	CARS2
IDH3A	NIPSNAP2
RPS14	NDUFB7
U2AF2	MICOS13
CMAS	GLRX2
UTP3	MRPS30
LUC7L2	SCO2
LUC7L	HSD17B10
ALDH1L2	NARS2
FMR1	RPUSD3
HIBCH	SUOX
DHX57	SARDH
CDK13	RIDA
ATP5F1A	COX8A
DDX21	SPR
DDX50	MPV17
FXR1	ZADH2
ABHD10	MRPL18
TTN	ALDH1B1
C8orf82	CHCHD1
CHCHD2	TIMM8A
BRD7	VDAC3
MRS2	SLC25A24
DNAJB12	MPC1
DCXR	SLC25A22
CPT2	SLC25A31
CLYBL	SLC25A18
SPRYD4	TRNT1
FDX1	IDE
PUS1	GSTK1
WARS2	VARS2
SUCLG2	HSPE1
MTRF1L	MRPL54
AK3	MRPL38
GSTK1	MRPL58
ACSS1	MTCH1
ACADVL	TRIAP1
ERLIN2	PTCD3
PCK2	COX10
MTRF1	AKAP1
ATPAF2	MRM3
IDH2	AK2
HNRNPA3	TMEM70
C1QBP	NOA1
ZZEF1	MCUR1
KBTBD7	TMEM14C
MRPS15	NDUFC1
MRPL33	MRPL35
FUBP3	NDUFA3
BEND3	PDSS1
RAVER1	SLC25A16
HNRNPK	FMC1
PRRC2B	ACSM3
ARFGEF3	NDUFAF6
FUBP1	UCP1
TXNDC9	SFXN1
CASK	GLRX5
RBM20	PTRH1
CPSF7	MRPS11
HNRNPUL1	XPNPEP3
CCAR2	PDP1
LEMD3	ECI1
ZFR	SLC25A21
SFPQ	SLC25A29
IGF2BP2	SLC25A45
CPSF1	SDHAF3
HNRNPA2B1	PRELID3B
MATR3	SLC25A39
EIF4ENIF1	NDUFB3
SF1	REXO2
POLDIP3	GATM
CCT2	TIMM10B
CCT7	SARS2
IGF2BP1	CHDH
WDR33	MRPL57
KHDRBS1	C8orf82
CLUH	EARS2
QKI	GRHPR
PDSS2	MTFMT
FASTKD1	PTCD2
CCDC90B	ECHDC1
HSPA9	HARS2
PITRM1	NDUFA4
COQ9	NDUFA13
FLOT1	NAXE
FLOT2	TMEM11
DNAJA3	SELENOO
FBXO28	NAGS
MIPEP	HSD17B4
HIST1H4J	NDUFAF7
UTP18	OAT
RSL1D1	MRPL50
SRRM2	COX7B
GEMIN4	RARS2
NOC4L	OXLD1
RRS1	LACTB2
IMP4	NDUFA11
UTP11	AURKAIP1
RCL1	CHCHD7
WDR43	SHMT2
NOL10	MTHFD2
ESF1	RMDN1
UTP4	CPS1
RBM28	MRPL14
CBX5	MTRES1
FTSJ3	RDH13
SURF6	TRMT2B
TBL3	MRPS24
WDR36	COA3
BOP1	GSR
NOL11	ENDOG
ZCCHC17	BCAT2
DKC1	TEFM
WDR12	ACSF2
NIFK	TRMU
RRP12	MRPS22
BMS1	LAP3
USP11	GLUD1
WDR75	HMGCL
IPO8	FHIT
MPHOSPH10	MRPS33
DDX18	NUBPL
RPF2	LYRM2
ZNF644	MPV17L
SRRM1	GADD45GIP1
SSRP1	TFAM
COIL	ALDH18A1
RRP9	OXSM
PWP2	KYAT3
RPL7L1	TARS2
UTP15	TBRG4
NOP14	TMEM65
BRIX1	ROMO1
GTPBP4	PRDX5
WDR3	DNAJC15
SUPT16H	MAIP1
HEATR1	HIGD1A
AATF	C16orf91
NOP58	RHOT2
IMP3	SLC25A44
PRPF4B	HAO2
RALY	OXA1L
NKAP	SLC25A46
H2AFY	RDH14
SON	ATP5MPL
UTP14A	CA5B
NAT10	COASY
IPO5	CISD3
SRSF1	GSTZ1
NEFL	COX6B2
NIP7	GLOD4
SNX6	ACAA1
BAZ2A	CROT
BYSL	PDF
MAGOH	COX19
RBM34	AMT
PHIP	PDPR
ESS2	NLN
CHEK1	BOLA1
PEX19	ALAS2
SLC25A40	GRPEL2
FAM162A	ALDH7A1
ABCD3	HDHD5
DNAJA2	GFER
USP47	IMMP2L
SHC1	COX4I2
TDRD3	MRPL39
TOP3B	AADAT
NOP53	FUNDC2
MIA3	LYPLA1
NAA50	PDHA2
ABRAXAS2	MTRF1L
MTFR2	GTPBP3
HTRA2	MTHFD2L
MTFR1	YME1L1
TIMM8B	ACOT2
XIAP	COA8
SNAP29	MMAB
MLF2	PPOX
MYO6	ABCD3
MLF1	SIRT3
TOM1L2	LDHD
MTX1	MRPL45
DHFR	C12orf65
ACTR2	IMMP1L
SCO2	POLG
MYO19	ATPAF1
RANBP6	BLOC1S1
MFF	ALDH1L2
THADA	COX18
SH3GLB2	CPOX
ZDHHC17	NNT
ACBD5	NDUFAF8
NBR1	ATP23
MOV10	DCAKD
SMCR8	ATP5MF
SYBU	SFXN3
THUMPD3	AASS
PPP1R15B	DIABLO
SNAP47	COX8C
CHMP7	PXMP2
ARMCX2	AGXT2
ZCCHC3	GLS2
LRRC49	APOO
TRIM26	ACAD11
AKAP1	C5orf63
ARMCX4	HOGA1
WDR41	TTC19
PEX1	NGRN
PEX14	TCAIM
PDCL	GCSH
RMDN3	SIRT5
CISD1	GPT2
GNB1	TOMM6
TDRKH	FAM162A
HK1	ABCB6
TACC1	MACROD1
DNM1L	TST
PEX5	MT-CO1
RHOT2	MTFR1L
ZC3HAV1	SDR39U1
MARC2*	DMGDH
C9orf72	SLC25A14
MIGA1	PRELID3A
BCL2L13	CHCHD5
ALDH3A2	TOMM70
VPS13D	NIT1
MARC1*	FAHD1
RAB11B	MCU
ANGEL1	CYP27A1
PRAME	MT-ND2
FLG2	MT-ND4
KRT6A	MT-ND5
SIRT2	DELE1
SKP1	FASTKD1
MTMR3	MRPS31
DDRGK1	ALDH1L1
ESYT1	PTCD1
ANKLE2	HADHB
ATP6AP2	TRIT1
FBXL4	CRLS1
PALD1	GLYCTK
ATP6AP1	SLC25A32
GPAM	AARS2
PEX6	EXOG
RAB3GAP2	CHCHD2
SLC25A46	KMO
STIM1	SFXN5
RAB3GAP1	ELAC2
PDZD8	GPX1
RNF213	CPT1B
SEC22B	FIS1
TEX2	PRELID1
PEX3	UCP3
ARHGAP1	SLC25A27
LMAN1	SLC25A40
SENP2	SLC25A23
TMEM209	HEMK1
EMC2	SLC25A36
CYB5B	OMA1
EMC3	LETM2
CLCC1	DHRS1
INF2	STOM
MTFR1L	METTL5
HK2	MSRA
VRK2	NUDT8
EHBP1	NMNAT3
EMC1	SLC25A38
TBC1D15	MPV17L2
ARMC10	ACLY
TBC1D17	ABCD2
EXD2	FLAD1
VPS13A	LIPT1
SQSTM1	DGLUCY
SOAT1	PCK2
PRKCH	NADK2
STBD1	MPST
MLX	NUDT13
VMA21	ACACA
MIEF1	ABAT
CDKAL1	HMGCS2
SYNM	ALDH5A1
SPCS3	CKMT1A
KTN1	PISD
FNDC3A	NDUFB4
TMEM214	UQCR11
EIF2AK3	FAM136A
TRPM7	TOMM5
PLXNB2	HTRA2
TMEM131	NDUFA1
TMX1	MT-CYB
VEZT	GUK1
TRIM13	D2HGDH
CCDC47	OPA3
MFN2	AKR1B10
ITPRID2	PHYH
CKAP4	NDUFAF2
ATP6V1F	ECSIT
GRAMD1A	PARL
BCAP31	MRPL42
CCDC115	DNAJC4
MAGT1	PAM16
JPH1	ALDH3A2
LSG1	ACSL6
MTDH	MRS2
MOSPD2	ABHD10
SRPRA	HINT3
NUP133	PXMP4
ITPR1	OSGEPL1
NDC1	NUDT2
MMGT1	CYB5B
STIM2	GRSF1
ANKMY2	MRPS18B
SLC33A1	DNAJC30
STT3B	CAT
BASP1	DGUOK
MACO1	ACOT9
SCFD2	ACSS1
UBE2J1	RFK
CRYBG3	STARD7
NBAS	CHPT1
ACSL3	MT-ATP8
CAMLG	TIMMDC1
RPN1	SPATA19
ESYT2	HTATIP2
EMD	AKR7A2
ADCY9	DUT
NUP160	MT-CO3
MXRA7	DHRS7B
ATF6	MTRF1
RABL3	TMEM143
PREB	NT5M
EMC4	RHOT1
SND1	NME4
STX18	MTHFS
USE1	TIMM29
VAPA	PNPO
ITPR2	MICU2
NUP107	PCBD2
SMPD4	QRSL1
RRBP1	ADCK1
ST7	PRDX6
SYNE2	NIPSNAP1
EGLN1	GARS1
TACC2	ACSM2A
OSBPL11	SLC25A33
RAB29	LYRM9
ARFGAP3	RAB24
APBB1	PARS2
TANC1	MRPL52
TMEM199	PUS1
NAV1	GOT2
CDK5RAP3	NAXD
USP19	MT-ND3
SCFD1	ACCS
TOR1AIP1	PTRH2
VAPB	PGS1
EMC8	OXR1
STX5	LYPLAL1
ESPL1	DNAJC28
AUP1	FPGS
CISD2	TMEM205
TTLL5	SLC25A53
TTC17	AIFM3
PDE3B	MGST1
ITPR3	MTFP1
RETREG1	COA4
PANK4	NIF3L1
DIP2B	PUSL1
TEX264	SDSL
SEC63	BAX
DGKE	MAVS
IDH3B	METTL17
DHX9	ACACB
SSB	ARG2
RPL18A	MTPAP
RRP15	CCDC51
RRP8	SUGCT
C7orf50	DNM1L
PURB	NRDC
ALG13	TMEM126B
RPL10A	NSUN4
RPL7	ACSS3
SPATS2L	FAM210B
CASC3	RBFA
RPL36	METAP1D
RPL4	AHCYL1
RPLP0	NIPSNAP3A
MRTO4	MTARC1
G3BP2	FUNDC1
TRMT6	ACSL1
MSI2	COX20
DDX27	HSDL1
EBNA1BP2	CBR3
ILF2	MTERF4
STAU2	NUDT19
YTHDC2	HEBP1
NKRF	PTPMT1
IGF2BP3	PGAM5
GPATCH4	DTYMK
DDX56	KARS1
RPL13A	STAR
THUMPD1	DNAJC19
RPL30	OTC
RPL32	COX7A2L
SRSF3	MTERF3
H1FX	SFXN2
LIN28B	FASN
RRP1B	PINK1
DDX24	TMEM177
TOP1	TXNRD1
HNRNPD	THNSL1
LLPH	FDPS
HIST1H2AA	IDI1
MRPL11	TOP3A
YBX1	FTMT
YBX3	LDHAL6B
ELAVL2	MTFR1
RPL18	BCL2L13
RPL3	TRMT10C
HIST1H1D	ACOT7
RBM4	TFB1M
NCL	ARF5
STAU1	MCUB
MALSU1	TWNK
DNAJC9	MMADHC
ISG20L2	PYCR2
COL15A1	TSTD1
ABCE1	LYRM1
ALMS1	OSBPL1A
TSC2	RECQL4
NUF2	PET100
ATG2B	GDAP1
CDC20	MTIF3
OBSL1	UNG
GDI2	GLYAT
MTR	ISOC2
WDR6	ATP5MC1
CKB	QDPR
TELO2	COQ8B
DDX20	GTPBP10
DGKH	TSPO
MIB1	FTH1
PIK3R1	TRMT1
PTPN14	ADCK2
FLII	TSTD3
ELP1	MRPS36
POLR3A	PDP2
GEMIN6	AGPAT5
IRS4	MCRIP2
POLR2B	UCP2
TTC3	SLC25A37
NDC80	SLC25A28
STUB1	SLC25A48
HUWE1	SLC25A43
POLE	SLC25A47
BAG5	SLC25A41
PCNT	SLC25A34
SMN2	EPHX2
GNAS	NUDT5
LAS1L	MICU1
RABGAP1	SOD1
CAD	SERHL2
MAGED2	NDUFAF3
TOX3	BOLA3
DNAJC7	OCIAD2
PI4KA	RSAD1
RAF1	CHCHD6
CDK5RAP2	FASTKD2
NISCH	PEX11B
GEMIN8	TMEM186
VPS13B	PIF1
SARS	FABP1
GEMIN7	ABCD1
ATP5F1E	PLPBP
SCP2	DBI
TTC28	PNPT1
RPL23	TOP1MT
CAT	RNASEH1
NIPSNAP2	ABCA9
HSD17B4	SCP2
NSDHL	NT5DC3
PEX11B	CMC4
ATP2A2	LDHB
PKMYT1	YBEY
DDX4	HINT1
LMNB1	MUL1
KRT5	TK2
IFIT1	AGMAT
TRAF2	CMPK2
PLK1	BID
MCU	ARL2
MCUB	SYNJ2BP
SLC25A4	MFF
SUCLG1	DCXR
NADK2	NUDT9
DECR1	AMACR
TRMT11	VPS13D
ISCU	NUDT6
MYCBP2	DMAC2
TOP3A	MRM2
ARGLU1	BAK1
CRYZ	DHODH
RBFOX3	MAOB
UQCRFS1	MGST3
RPUSD3	ACP6
OSTM1	MRPL48
UBB	AGXT
TPGS1	CYB5R3
C11orf49	DDX28
CFAP36	PNKD
TTC4	MICU3
GLMN	BNIP3
CIP2A	MTX3
PSMC6	MUTYH
ST13	GTPBP6
AIP	CYP11A1
PSMC3	OCIAD1
PSMA3	METTL8
PSMD1	SMIM20
PSMD7	RPUSD4
PSMD11	SMIM8
PSMA2	NME6
TTC1	FKBP8
TXNL1	ACSM4
NUDC	NLRX1
IBTK	FOXRED1
CDC37	TFB2M
MARCH5*	PPM1K
TMEM160	ATP5MC2
ATXN3	MT-ND1
PSMD13	TAZ
NSFL1C	MSRB3
DIP2A	ACOT11
PSMB6	NIPSNAP3B
PSMA1	NTHL1
PSMC5	MARCHF5
PSMC1	SFXN4
MYH10	TRMT5
PSMD6	SLC25A6
PSMA7	SLC25A52
PSMC2	OGG1
BAG2	ACOD1
PSMC4	QTRT1
CACYBP	AIFM2
OCRL	PRDX2
ERLIN1	FBXL4
PYM1	GPAM
CDC23	DMAC2L
APOL2	RMDN3
ANAPC7	PRXL2A
HSDL1	ATP5MD
FUNDC2	PET117
PRKCD	MAOA
BNIP3L	C15orf61
BNIP3	POLQ
DEPDC1B	BCO2
TRAK1	IFI27
RAB1A	CRYZ
RAB3B	PYCR1
PRKCQ	TMLHE
SAR1B	TOMM20
MFN1	YRDC
TOMM5	COA7
ACSL4	DHRS2
GNB4	MMAA
GET4	MIEF1
UBQLN2	C15orf48
CLTC	LIG3
AAAS	BNIP3L
SARM1	FASTKD5
VAT1	PARK7
SYAP1	COA1
PLD6	COX7B2
MIGA2	MT-ND4L
NME3	SIRT4
CYB5R1	UQCC2
CHML	USP30
RHOT1	PDE12
PRR11	NME3
SPIRE1	DHX30
MIEF2	FASTK
RMDN2	METTL15
MAOA	CYP24A1
CYB5A	NOCT
SYNE1	PANK2
CENPF	CA5A
ZC3H4	NT5DC2
DHX36	ATAD3B
ATP5ME	TRUB2
MRM2	PRKACA
RAB10	COMTD1
CPD	CPT1C
ALDH1B1	C3orf33
TUFM	MIGA2
FGA	SND1
MRPS12	GLUD2
BCKDK	HPDL
MTG2	ANGEL2
DARS2	ANTKMT
CNP	UQCC3
LYRM2	PRDX4
DNAJC28	CDK5RAP1
PDCL3	PAICS
CCDC138	MGARP
CHRM2	HDHD3
VPS33B	CYP11B2
PIKFYVE	AGPAT4
TRAK2	RCC1L
TTK	FAM185A
TECR	PMAIP1
TMEM135	TDRKH
ATAD1	SLC8B1
USP33	CYP27B1
PEX13	POLG2
THEM6	THEM5
CPVL	BIK
TOMM22	MTERF1
KIF16B	MTFR2
NME1	GPX4
NME1-NME2	TOMM20L
VIM	COMT
CAV1	MYG1
BAX	SPATA20
NT5C3A	OXCT2
SPTLC1	CCDC127
TOMM40	CRY1
FAM83B	ACSM2B
SCYL2	MYO19
PLGRKT	MGME1
TPM1	SEPTIN4
PCLO	EFHD1
NUDT8	RAB5IF
PMPCB	APEX1
BCKDHA	SPTLC2
UQCRC2	DMAC1
CANX	ATPSCKMT
SEC16A	NEU4
NUP85	CASP9
OSBPL3	AGK
GPR89A	MCL1
ZDBF2	DUS2
FAM169A	PLD6
C19orf25	TOMM34
SNX19	PRORP
HMOX2	PLSCR3
TMCC3	CKMT1B
ATL1	NDUFB1
TMCC1	ATP5MF-PTCD1
CLMN	CASP8
VANGL1	BCL2L1
DNAJC1	EXD2
GPAT3	ARMC10
TOR1AIP2	MIEF2
SRP54	THG1L
UFL1	GOLPH3
AHCTF1	PREPL
ARHGAP12	FASTKD3
SRPRB	CEP89
GPAT4	GPAT2
UBE4A	NBR1
NUP37	BOK
SLC12A2	FKBP10
SEC23A	SETD9
LMNB2	CYP11B1
SENP1	CSKMT
TMX4	MIGA1
ZW10	RPIA
ARL6IP5	BBC3
CHP1	BAD
RINT1	BCL2
VANGL2	BCL2A1
TMEM9	BCL2L2
DHRS7	CASP3
PTRH2	DMPK
TMEM38B	DNA2
EMC7	MT-ND6
SRP72	PRKN
SEC24B	ALKBH1
SEC23B	PICK1
BNIP1	BCL2L10
OSBPL8	AKAP10
PTPN2	STYXL1
ITGB1	NSUN2
NUP98	ADCY10
HM13	SPHK2
NUP155	NSUN3
RTN4	PABPC5
WDR44	PRSS35
SLC4A7	PRIMPOL
RTN3	SERAC1
RTN1	STX17
TMPO	TRMT61B
POR	PDE2A
SUCO	PLGRKT
COPE	ETFBKMT
SEC13	RTL10
ELOVL2	BCL2L11
MIA2	SPIRE1
GOSR2	C2orf69
HERC1	ARMCX2
PROSER1	ARMCX1
AHNAK2	POLB
C2CD4C	SNAP29
VTA1	ARMCX3
VPS13C	ARMCX6
BUB1	METTL4
CENPE	SPHKAP
SECISBP2	NAT8L
MINDY4	MCCD1
FIGNL1	PIGBOS1
CHMP5	HTD2
SPAG9	RP11_469A15.2
RAB8A
VIPAS39
KIAA1671
SLAIN1
DST
KIAA1217
EXOC4
SPTBN5
UPF2
RPGRIP1L
UPF3B
CCDC77
STRN3
KIF2A
SPATS2
WDR60
TTC13
GEN1
NFX1
PDIA3
LUZP1
CSNK1E
SELENOH
LMF2
PGBD5
MIS18BP1
C2CD2L
HSP90B1
DAPK3
PRKCSH
HINT1
STRN
SLMAP
STRN4
DIAPH3
MAP7D3
KIF2C
FGFR1OP2
TUT7
ARRB2
FAM111B
MOB4
YWHAE
YWHAB
YWHAZ
YWHAQ
YWHAG
YWHAH
TBL2
PEBP1
CSNK1D
SMG6
RBM11
DTL
WDR92
PDCD5
PFDN1
PFDN5
CCT5
CCT4
CCT6A
TCP1
CCT3
HDAC3
WRAP53
GHITM
PUSL1
NDUFA13
AK2
TIMM50
CCDC58
TRIAP1
PTGES2
NUDT16L1
RDH13
NDUFA11
CCDC51
COX11
NDUFB11
NUDCD2
KIAA1191
COX6A1
GLO1
SHISA8
NDUFB7
TRIP11
NUP35
LNPK
SEC23IP
SEC24A
SCYL1
SLC30A6
SUN2
SLC39A14
TM9SF3
STOM
NDUFB5
COX7C
XRCC5
AASS
ACSF3
XRCC6
RPA1
RPA2
RPA3
NEURL4
HERC2
HNRNPA1
TRMT2B
COA3
NCOA5
ALDH5A1
ISCA1
HIST1H2AC
RBMXL1
SH3D19
WIZ
ZNF512B
HMGB1
ARID2
SLC25A6
SLC25A5
UQCRB
SRSF10
ACO2
DPCD
NME6
PDSS1
MCUR1
LY6G5C
POTEE
IDE
HNRNPUL2
COX7A2L
MYO1D
ZCCHC8
SLC2A1
CEPT1
ARHGEF2
ASS1
MMS19
ABCB10
UBE3C
HYOU1
LRRC40
FANCD2
BMP2K
IDI1
CEP85
NCLN
ATN1
NUBP2
HSD17B12
UBR4
YARS2
TMED10
PTBP3
MARK2
MTHFD1L
BIRC2
NTPCR
NSA2
HNRNPH3
TRA2B
RAB5C
SRSF4
ACADSB
NOM1
TBRG4
RARS2
SSBP1
ACOT9
MTO1
RPS27A
PSPC1
RBM33
CPSF6
COQ8B
NOLC1
DDX39B
DDX41
SRSF7
BRMS1L
GNL2
CDC40
HNRNPC
BLM
CUL7
ITSN2
DDOST
ATXN10
RERE
PGAM5
MAP3K7
TAB1
VPS52
PUM2
DDX19B
CLPTM1L
DHX35
LARP1B
KRT77
CUL1
COPA
CHMP2B
TTF2
PIGU
CLN6
SSX2IP
TRA2A
MYBBP1A
RBM39
FAM120A
CAPRIN1
RPL12
RPL14
ELAVL1
SRPK2
DDX55
WRAP73
RPAP1
PFKM
NELFCD
NOL9
NUP188
TTC37
AKAP11
WDR62
TFCP2
ARAF
ERBB2
RFC5
DDB1
PPAT
GSK3B
RPTOR
YARS
RPS27L
RAB13
CFL2
BLVRA
ADSL
TMEM263
GATD3A
PRKCI
PSMB3
PSMB4
PSMA6
KIF1BP
VCPIP1
PSMB1
PSMB7
PIH1D1
ACTBL2
TPM3
TPM4
NAA15
PSMA5
PSMB5
ELOB
NME2
HSPA4L
RHOA
TSC1
DDHD2
RPL35A
HDHD5
AKAP9
HACD3
DERL1
MTCH2
UQCRC1
ZNF622
AHCYL2
RGPD8
ATP1A1
OSBPL9
NEMP1
TMCO1
TNRC6C
SASS6
TUT4
C1orf198
CKAP2
DVL1
GANAB
ZNF598
STRIP1
PIK3C2A
CCDC25
CCNB1
MIS18A
KDELR2
FHL3
VBP1
RPAP3
PFDN4
HSPB1
CNIH4
TIMM23
DIABLO
LGALS3BP
C18orf25
DHCR7
PARP1
TRMT1
EHMT2
CUX1
ZNF512
DACH1
HIST1H1E
MYO1C
CTSB
RBM7
TMEM165
ZNF703
CTBP2
SPATA5
JAGN1
MCM3AP
PCID2
HLTF
MAP2K3
MRI1
MDN1
ZNF503
DAZAP1
RFC2
NCOR2
MYEF2
COQ8A
CTBP1
KCMF1
ATP6V1H
NCOA2
PPM1F
SMARCD2
NPEPPS
FOXP1
SLC25A10
PDCD6
UBE2N
CUL4A
MSTO1
SP1
AQR
RPS5
TCF20
CCAR1
AHSG
KNOP1
CRNKL1
NOC3L
ZBTB9
IPO7
DNTTIP2
DHRS7B
EIF2S1
DDX19A
EBP
PATL1
SRP9
RPS25
PRPSAP2
PDCD2L
BCAS3
TBCE
YTHDF3
DHX37
RBM15
ZC3H15
SLFN11
NCAPD2
SPATA5L1
GTSE1
TUBGCP3
DLG5
PRKAA1
IPO11
RIOK2
DIMT1
RPS12
SLC25A21
DIS3L
CYLD
MAP2K2
PSMB2
PSMD14
URI1
PEG10
GFM2
CDKN2A
CMPK1
MED4
RPS11
ACOT7
SEC61A2
HDAC6
FAM98B
BAG3
GAK
ARF6
CEP350
ASCC2
OIP5
ZNF483
ASCC1
CSNK1A1
GLI3
TUBAL3
CCT8
CHUK
SFXN2
ATP2B1
KIF22
ICMT
ACAA2
PBRM1
PSIP1
EHMT1
RING1
MAZ
DNAJC10
FBRS
NMD3
RPN2
STT3A
DDX52
GALK1
HELZ
FOXP2
ORC4
TUBGCP2
RPL37A
LRRC41
NDUFA10
PRPF38B
CEBPZ
U2AF1
HIST1H2AE
SPNS1
FIP1L1
RAB14
ZNF280C
PES1
RBM22
EIF6
URB1
TAB2
FANCI
ACOT8
BABAM1
DDX47
UPRT
NEK4
WDR83
LSM14A
CDIPT
XRN2
SREK1
KARS
LDHB
TARS
DNM2
STXBP4
RRP7A
HECTD1
PSMD12
PARD3
PSMA4
POLR2H
NEK7
UFD1
ARL2
SMARCD1
VPS4B
NUP54
WDR45
RAB5A
SMG7
PYCR3
IGBP1
POM121C
MCRIP2
GBF1
PELO
DYNLT1
PUM1
TNPO3
CHTF18
LTN1
RBM14-RBM4
GTF3C1
SUGP2
DLG1
NDUFA4
TOP2B
MFAP1
RPL36AL
MGMT
TBR1
AGO1*
NUP58
CDK5
COPB2
RGPD6
MTMR6
RPL27
DHX8
POLR2C
ELP3
PFAS
KIF1B
TBK1
PRSS1
AGPAT1
PCMT1
MAPRE1
RPS18
SRPK1
FAM114A2
CC2D1A
EIF4EBP1
GYS1
GRB2
SUMO1
SMAP1
ARFGAP2
CSNK2A2
SNX4
PFDN6
MAIP1
RFC1
PRPS1L1
IQGAP1
ZMYM4
POLD2
CDC123
SEC61A1
DNAJB11
HIST3H2BB
GTF3C3
HNRNPF
KHSRP
CPSF2
PRCC
RIOK1
RBM10
CCT6B
ATP6
HIST1H2AG
KIAA0355
XPOT
LDHA
KRT14
KRT19
EIF4H
C1orf35
RPL6
HP1BP3
RPS26
COMMD4
KRT6C
TMEM33
KRT18
AK9
NPLOC4
DNASE2B
HIST1H1T
ANAPC1
ATP5MD
LMNA
CCDC85C
ATP1A3
SPTB
AP2M1
CSNK2B
PPP2CA
SNRPF
RBFOX2
KBTBD6
CIC
MYH11
EWSR1
SET

## Sheet: RNF214 BioID Comparison
RNF214 BioID (Youn et al)	RNF214 targets (BioE3)	BioID and RNF214 targets (BioE3)
AAAS	UBA1	ACOT7
ABCB7	HSPA4	ARCN1
ABCD3	ENO1	BCOR
ABCE1	PCBP1	BRAP
ABCF1	ACLY	CAND1
ABCF2	KPNA2	CEP55
ABLIM1	UBE2O	CLTC
ACACA	LDHB	COPB2
ACACB	VIM	DCTN1
ACBD3	DDB1	DDX3X
ACIN1	EIF4A1	DHX9
ACOT1	RPS7	DIAPH1
ACOT7	EPS15L1	DRG1
ACTA1	PCNA	EEF1G
ACTB	TRIM25	EIF3A
ACTR1A	APPL1	EIF3L
ADAR	OTUB1	EIF3M
ADNP	EIF3L	EIF4A1
AFDN	PARP1	EIF4G1
AGK	MYCBP2	EIF4G2
AGO1	RPS10	ENO1
AGO2	DDX19A	EPS15L1
AGO3	EIF3A	FARSB
AGTPBP1	HNRNPC	FASN
AHCTF1	CAND1	FLNA
AHNAK	RPS3	GIGYF2
AHSA1	YWHAE	HNRNPA2B1
AIMP2	MYH9	HNRNPC
AKAP1	EZR	HNRNPM
AKAP11	FASN	HSPA4
AKAP12	EEF1G	IARS
AKAP8	DDX3X	KIF5B
AKAP8L	KIF5B	KPNA2
ALDH18A1	PGK1	LDHB
ALDH3A2	RUVBL2	MAP4
ALG13	FLNA	MYH9
ALMS1	RUVBL1	PARP1
ALYREF	EEF1A1P5	PCBP1
ANAPC1	RANGAP1	PPP2R1A
ANAPC4	UBR2	RANGAP1
ANKHD1	CTNNA2	RARS
ANKRD17	BCOR	RPLP0
ANKRD26	SEP11*	RPS10
ANKRD28	RING1	RPS3
ANKRD52	SERBP1	RPS7
ANKS1A	VCL	RUVBL1
ANXA2	PLIN3	RUVBL2
AP2M1	CLTC	SERBP1
AP3B1	NUB1	SF3B2
AP3D1	ARCN1	SPAG9
APC	UBE2Q1	STAT3
ARCN1	USP9X	TKT
ARF1	ANXA5	UBE2O
ARF4	DIAPH1	USP15
ARF5	XPOT	USP9X
ARFGAP1	UBR1	VIM
ARL1	USP15	XPOT
ARMCX5	NCAPG	YWHAE
ASCC3	SPAG9	ZFYVE16
ATAD3A	RNF40	ZNF598
ATG2B	EIF3M
ATP1A1	RNF25
ATP2A2	PNP
ATP5A1	PGAM1
ATP5B	EEF1A2
ATP5C1	DRG2
ATP6V1A	DRG1
ATP6V1H	PICALM
ATXN2	TKT
ATXN2L	CAPN1
AURKB	HNRNPM
BAG2	CBR1
BAZ1A	YARS
BAZ1B	DCTN1
BCCIP	IARS
BCLAF1	COPB2
BCOR	RPLP0
BIRC6	FARSB
BOLA2	TRIP13
BPTF	SSRP1
BRAP	RNF20
BRIX1	ZNF598
BRPF1	EIF5B
BUB1B	PPP2R1A
BUB3	PGD
C11orf49	ACOT7
C14orf166	GDI2
C1QBP	RNF220
C7orf55-LUC7L2	DHX9
CAD	STAT3
CALD1	RARS
CALM2	USP24
CAMSAP1	CEP55
CAND1	SNX27
CAPRIN1	EIF4G1
CAPZA1	HNRNPA2B1
CAPZA2	LRRC47
CAPZB	SCYL2
CBX3	SF3B2
CCAR2	SPTBN1
CCDC138	EIF4G2
CCDC14	USO1
CCDC77	BRAP
CCDC85C	SNX2
CCP110	GIGYF2
CCT2	TARS
CCT3	ROCK1
CCT4	MAP4
CCT5	ZFYVE16
CCT6A
CCT7
CCT8
CD2AP
CDC123
CDC16
CDC23
CDC27
CDIPT
CDK1
CDK13
CDK3
CDK5RAP2
CELF1
CEP131
CEP152
CEP162
CEP170
CEP192
CEP295
CEP350
CEP55
CEP72
CEP85
CEP97
CFL1
CHD4
CHMP2B
CHMP4B
CIZ1
CKAP5
CLINT1
CLK3
CLN6
CLTC
CNN3
CNOT1
CNOT10
CNOT11
CNOT2
CNOT3
CNOT6
CNOT7
CNOT8
CNOT9
CNTROB
COMMD2
COPB1
COPB2
COPG2
CORO1B
COX17
CPEB4
CPSF2
CPSF3
CPSF6
CPVL
CRK
CRKL
CRNKL1
CRYBG3
CSDE1
CSE1L
CSNK2A3
CSPP1
CSRP2
CTNND1
CTPS1
CTTN
CXorf56
CYFIP1
CYLD
DARS
DBN1
DBT
DCAF7
DCP1A
DCP1B
DCTN1
DCTN2
DDX1
DDX17
DDX18
DDX20
DDX21
DDX24
DDX39A
DDX3X
DDX46
DDX5
DDX54
DDX6
DHFR
DHX15
DHX29
DHX9
DIABLO
DIAPH1
DICER1
DIDO1
DIS3L
DKC1
DLG5
DNAJA1
DNAJA2
DNAJA3
DOLPP1
DPY30
DPYSL2
DPYSL5
DRG1
DSG2
DSP
DST
DVL1
DVL2
DVL3
DYNC1H1
DYNLL1
ECD
ECH1
EDC4
EEF1A1
EEF1B2
EEF1G
EEF2
EFHD2
EFTUD2
EHBP1
EIF2S1
EIF2S3
EIF3A
EIF3B
EIF3C
EIF3E
EIF3F
EIF3G
EIF3I
EIF3L
EIF3M
EIF4A1
EIF4A3
EIF4B
EIF4E
EIF4E2
EIF4ENIF1
EIF4G1
EIF4G2
EIF4G3
EIF5
EIF5AL1
EIF6
ELAVL1
ELP2
ELP4
EMD
ENO1
EPB41
EPB41L2
EPB41L3
EPHA2
EPPK1
EPRS
EPS15
EPS15L1
ERBIN
ERC1
ERLIN1
ERLIN2
EXOC4
EXOSC2
EXOSC3
EXOSC4
EXOSC5
EXOSC6
EXOSC7
EXOSC9
FAM120A
FAM98A
FANCI
FARSA
FARSB
FASN
FAU
FBL
FHL2
FIP1L1
FLNA
FLNB
FMR1
FTSJ3
FUBP3
FXR1
FXR2
G3BP1
GAK
GAPDH
GAPVD1
GART
GATAD2A
GCN1
GEMIN4
GEMIN5
GGA3
GIGYF1
GIGYF2
GLUD1
GNB1
GNL3
GOLGA5
GPATCH1
GPHN
GPS1
GRWD1
GTF3C4
GTF3C5
GTPBP1
GTPBP4
GYS1
H1FX
H2AFX
H2AFZ
HACD3
HAT1
HAUS1
HAUS2
HAUS3
HAUS4
HAUS5
HAUS6
HAUS7
HAUS8
HAX1
HBS1L
HCFC1
HDAC1
HDAC2
HDGFRP2
HDLBP
HEATR1
HELZ
HIST1H1C
HIST1H1E
HIST1H2BO
HIST2H2AA4
HIST2H2BF
HIST2H3A
HIST2H4B
HLCS
HM13
HN1
HN1L
HNRNPA0
HNRNPA1
HNRNPA2B1
HNRNPA3
HNRNPAB
HNRNPC
HNRNPD
HNRNPF
HNRNPH1
HNRNPK
HNRNPL
HNRNPM
HNRNPR
HNRNPU
HP1BP3
HSD17B10
HSP90AA1
HSP90AB1
HSPA1A
HSPA1L
HSPA4
HSPA4L
HSPA5
HSPA6
HSPA8
HSPA9
HSPD1
HSPH1
HUWE1
IARS
IARS2
IBTK
IFIT5
IFT74
IGF2BP1
IGF2BP2
IGF2BP3
ILF2
ILF3
IMPDH2
INA
IPO11
IPO7
IPO9
IRAK1
IRS4
ISOC2
ITSN1
JMJD1C
JUP
KDELR2
KEAP1
KHDRBS1
KHSRP
KIAA0355
KIAA0753
KIAA1671
KIDINS220
KIF11
KIF14
KIF5B
KIF7
KLC1
KNL1
KPNA2
KPNA4
KPNB1
KRI1
KRT1
KRT10
KRT18
KRT19
KRT6B
KRT8
KRT9
LANCL2
LARP1
LARP4
LARP4B
LARS
LBR
LDHA
LDHB
LIMA1
LIMD1
LMNA
LMNB1
LPP
LRBA
LRRC49
LRRFIP1
LSM12
LSM14A
LUC7L3
LUZP1
LYPLA2
MACF1
MAGED1
MAP1B
MAP4
MAP7D3
MAPRE2
MARS
MAT2A
MATR3
MAVS
MCCC1
MCCC2
MCM4
MCM6
MCM7
MCRIP1
MCRIP2
MDC1
MED4
MEX3A
MGA
MIB1
MKI67
MKL2
MKRN2
MLF2
MOV10
MPHOSPH9
MRE11
MRPL41
MRPS2
MRTO4
MTA1
MTDH
MTHFD1
MTUS1
MYBBP1A
MYH9
MYL12B
MYL6
MYLK
N4BP2
N4BP2L2
NACA
NAE1
NAMPT
NAP1L1
NASP
NAT10
NBN
NCAPH
NCL
NDUFA10
NDUFA4
NEMP1
NME1-NME2
NOL6
NOLC1
NONO
NOP2
NOP56
NOP58
NPM1
NSUN2
NUDC
NUDT19
NUDT21
NUFIP2
NUMA1
NUP107
NUP133
NUP153
NUP205
NUP214
NUP62
NUP88
NUP93
NUP98
NVL
OFD1
OGT
OTUD4
PA2G4
PABPC1
PABPC4
PAICS
PAN3
PARK7
PARP1
PASK
PAXBP1
PC
PCBP1
PCBP2
PCCA
PCCB
PCM1
PCNT
PDAP1
PDCD2L
PDCD6IP
PDLIM1
PDLIM5
PDZRN3
PEF1
PEG10
PELO
PES1
PEX14
PEX5
PFAS
PFDN5
PFDN6
PFN2
PGAM5
PHB
PHB2
PHF12
PHGDH
PIBF1
PKM
PKP2
PLEKHG1
PLK1
PNN
POC5
POLR2B
POP7
POTEE
PPA1
PPFIBP1
PPP1CA
PPP1CC
PPP1R10
PPP1R12A
PPP2R1A
PPP2R2A
PPP6C
PPP6R1
PPP6R3
PRDX1
PRDX2
PRKAA1
PRKAG1
PRKDC
PRMT1
PROSC
PRPF19
PRPF3
PRPF4
PRPF8
PRPS1
PRRC2A
PRRC2B
PRRC2C
PSMA2
PSMA3
PSMB6
PSMC1
PSMC2
PSMC5
PSMD12
PSMD13
PSMD2
PSMD3
PSME3
PTBP1
PTPN13
PUF60
PUM1
PUM2
PXN
PYM1
QARS
QSER1
R3HDM1
R3HDM2
RAB1A
RAB21
RAB5C
RABEP1
RACK1
RAD50
RAI14
RAN
RANBP2
RANBP3
RANGAP1
RAPGEF6
RARS
RASAL2
RASSF8
RBBP4
RBBP7
RBM10
RBM11
RBM14
RBM25
RBM27
RBM39
RBM7
RBMS1
RBMX
RC3H1
RC3H2
RCC2
RELA
REPS1
RFLNB
RGPD4
RGPD8
RIF1
RPA1
RPAP3
RPGRIP1L
RPL10
RPL10A
RPL11
RPL12
RPL13
RPL13A
RPL14
RPL15
RPL17
RPL18
RPL18A
RPL19
RPL21
RPL22
RPL23
RPL23A
RPL24
RPL26
RPL27
RPL27A
RPL28
RPL29
RPL3
RPL30
RPL31
RPL34
RPL35A
RPL36
RPL36A
RPL36AL
RPL37A
RPL38
RPL4
RPL5
RPL6
RPL7
RPL7A
RPL8
RPL9
RPLP0
RPLP1
RPLP2
RPS10
RPS11
RPS12
RPS14
RPS15
RPS15A
RPS16
RPS17
RPS2
RPS20
RPS23
RPS24
RPS26
RPS27
RPS28
RPS29
RPS3
RPS3A
RPS4X
RPS6
RPS7
RPS8
RPS9
RPSA
RRP1B
RSL1D1
RTCB
RUFY3
RUVBL1
RUVBL2
SAP18
SART1
SCRIB
SDCCAG3
SEC13
SEC16A
SEC23IP
SEC24B
SEC61A1
SECISBP2
SELENOH
SENP3
SEPT11
SEPT2
SEPT7
SEPT9
SERBP1
SERPINH1
SET
SF1
SF3A1
SF3A2
SF3B1
SF3B2
SF3B3
SF3B4
SFPQ
SFXN1
SIN3A
SIN3B
SIPA1L2
SKA3
SKIV2L2
SLC16A1
SLC1A5
SLC25A1
SLC25A10
SLC25A3
SLC25A5
SLC25A6
SLFN11
SLK
SMAP2
SMARCA5
SMC1A
SMC2
SMC3
SMC4
SMG1
SMG5
SMG7
SMG8
SMG9
SMN1
SNAP29
SND1
SNRNP200
SNRNP70
SNRPA1
SNRPB
SNRPB2
SNRPC
SNRPD1
SNRPD2
SNRPD3
SNRPF
SNX1
SON
SPAG5
SPAG9
SPC24
SPG20
SPICE1
SQSTM1
SRBD1
SREK1
SRP14
SRP68
SRP72
SRP9
SRPK1
SRPRA
SRPRB
SRRM1
SRRM2
SRSF1
SRSF10
SRSF11
SRSF3
SRSF7
SSB
SSR3
SSR4
SSX2IP
STAT1
STAT3
STAU1
STK38
STRAP
STXBP4
SUGP2
SUGT1
SUMO1
SUPT16H
SUPT5H
SURF4
SYNCRIP
SYNRG
TAB1
TAB2
TACC3
TADA1
TAF7
TAGLN2
TARDBP
TBC1D15
TBC1D31
TBK1
TBKBP1
TBL1X
TCOF1
TCP1
TDRD3
TECR
TELO2
THADA
THOC2
THRAP3
TIMM23
TIMM50
TIPRL
TJP1
TJP2
TKT
TLE3
TLN1
TMEM33
TMF1
TMPO
TNIP1
TNPO3
TNRC6A
TNRC6B
TNRC6C
TOMM22
TOMM40
TOP3B
TOX4
TP53
TP53BP2
TPD52L2
TPGS1
TPR
TRAP1
TRIM27
TRIM28
TRIM56
TRIP11
TRIP6
TTC28
TTC3
TTC31
TTC37
TUBA1A
TUBA1B
TUBB
TUBB2A
TUBB4B
TUBB6
TUBG1
TUBGCP4
TUFM
TXN
UBA52
UBAP2
UBAP2L
UBE2I
UBE2L3
UBE2O
UHRF1BP1L
UNC45A
UNK
UPF1
UQCRC2
URB1
USMG5
USP15
USP7
USP9X
UTRN
VANGL1
VBP1
VCPIP1
VDAC1
VDAC2
VDAC3
VIM
VPS51
WARS
WASHC2A
WDCP
WDR11
WDR18
WDR45
WDR62
WDR82
WIPI2
WNK1
WRAP73
WWOX
XIAP
XPOT
XRCC5
XRCC6
XRN1
XRN2
YBX1
YBX3
YLPM1
YTHDC2
YTHDF1
YTHDF2
YTHDF3
YWHAB
YWHAE
YWHAH
YWHAQ
YWHAZ
ZBTB33
ZC3H7A
ZC3H7B
ZC3HAV1
ZC3HC1
ZCCHC8
ZFR
ZFYVE16
ZNF326
ZNF598
ZNF638
ZYX
