# Supplementary material for: BioE3 identifies specific substrates of ubiquitin E3 ligases
Source: Nat Commun. 2023 Nov 23;14:7656. doi: 10.1038/s41467-023-43326-8 (PMC10667490; doi:10.1038/s41467-023-43326-8)
Supplement: Supplementary file 9 — Supplementary Data 6 [file 41467_2023_43326_MOESM9_ESM.xlsx]

## Sheet: GO MARCH5
source	term_name	term_id	highlighted	adjusted_p_value	negative_log10_of_adjusted_p_value	term_size	query_size	intersection_size	effective_domain_size	intersections
GO:CC	mitochondrion	GO:0005739	true	1.22973e-06	5.91019	1693	25	13	22112	P18031,P00387,P45880,Q96RQ3,Q9UH62,P05165,Q96AG4,P31689,Q13085,P51149,P08238,P07900,P62987
GO:CC	cytosol	GO:0005829	false	1.72575e-06	5.76302	5440	25	20	22112	P18031,P05090,P00387,P31948,Q92575,Q96RQ3,Q8N6T3,Q9UH62,P05165,Q16186,P55072,P31689,Q13085,Q13200,P51149,P55036,Q8IVM0,P08238,P07900,P62987
GO:CC	endomembrane system	GO:0012505	false	0.000137922	3.86037	4730	25	17	22112	P18031,P05090,P00387,P31948,P45880,Q92575,Q9NX40,Q96CS3,Q8N6T3,Q96AG4,P55072,P31689,Q13200,P51149,P08238,P07900,P62987
GO:CC	proteasome complex	GO:0000502	true	0.000166675	3.77813	66	25	4	22112	Q16186,P55072,Q13200,P55036
GO:CC	lysosome	GO:0005764	false	0.00022154	3.65455	756	25	8	22112	P00387,Q9NX40,Q96CS3,P55072,P51149,P08238,P07900,P62987
GO:CC	lytic vacuole	GO:0000323	false	0.00022154	3.65455	756	25	8	22112	P00387,Q9NX40,Q96CS3,P55072,P51149,P08238,P07900,P62987
GO:CC	secretory granule lumen	GO:0034774	true	0.000234942	3.62904	320	25	6	22112	P00387,Q96CS3,P55072,Q13200,P08238,P07900
GO:CC	cytoplasmic vesicle lumen	GO:0060205	false	0.000248027	3.6055	323	25	6	22112	P00387,Q96CS3,P55072,Q13200,P08238,P07900
GO:CC	vesicle lumen	GO:0031983	false	0.000257078	3.58994	325	25	6	22112	P00387,Q96CS3,P55072,Q13200,P08238,P07900
GO:CC	proteasome regulatory particle	GO:0005838	false	0.000369899	3.43192	22	25	3	22112	Q16186,Q13200,P55036
GO:CC	vacuole	GO:0005773	false	0.000536513	3.27042	851	25	8	22112	P00387,Q9NX40,Q96CS3,P55072,P51149,P08238,P07900,P62987
GO:CC	proteasome accessory complex	GO:0022624	false	0.000551212	3.25868	25	25	3	22112	Q16186,Q13200,P55036
GO:CC	secretory granule	GO:0030141	false	0.000654025	3.18441	874	25	8	22112	P00387,P45880,Q96CS3,P55072,Q13200,P51149,P08238,P07900
GO:CC	endopeptidase complex	GO:1905369	false	0.000720172	3.14256	95	25	4	22112	Q16186,P55072,Q13200,P55036
GO:CC	lipid droplet	GO:0005811	true	0.0009941	3.00257	103	25	4	22112	P00387,Q96CS3,P55072,P51149
GO:CC	cytoplasm	GO:0005737	false	0.00176476	2.75331	12321	25	24	22112	P18031,P05090,P00387,P31948,P45880,Q92575,Q9NX40,Q96RQ3,Q96CS3,Q8N6T3,Q9UH62,P05165,Q96AG4,Q16186,P55072,P31689,Q13085,Q13200,P51149,P55036,Q8IVM0,P08238,P07900,P62987
GO:CC	ficolin-1-rich granule lumen	GO:1904813	false	0.0020759	2.68279	124	25	4	22112	P55072,Q13200,P08238,P07900
GO:CC	secretory vesicle	GO:0099503	false	0.00235065	2.62881	1040	25	8	22112	P00387,P45880,Q96CS3,P55072,Q13200,P51149,P08238,P07900
GO:CC	peptidase complex	GO:1905368	false	0.00235346	2.62829	128	25	4	22112	Q16186,P55072,Q13200,P55036
GO:CC	endoplasmic reticulum membrane	GO:0005789	false	0.00505937	2.2959	1156	25	8	22112	P18031,P00387,Q92575,Q96CS3,Q96AG4,P55072,P31689,P62987
GO:CC	endoplasmic reticulum subcompartment	GO:0098827	false	0.00521911	2.2824	1161	25	8	22112	P18031,P00387,Q92575,Q96CS3,Q96AG4,P55072,P31689,P62987
GO:CC	nuclear outer membrane-endoplasmic reticulum membrane network	GO:0042175	false	0.00582992	2.23434	1179	25	8	22112	P18031,P00387,Q92575,Q96CS3,Q96AG4,P55072,P31689,P62987
GO:CC	VCP-NPL4-UFD1 AAA ATPase complex	GO:0034098	false	0.00653031	2.18507	8	25	2	22112	Q96CS3,P55072
GO:CC	cytoplasmic vesicle	GO:0031410	false	0.00667207	2.17574	2485	25	11	22112	P18031,P00387,P45880,Q9NX40,Q96CS3,P55072,Q13200,P51149,P08238,P07900,P62987
GO:CC	intracellular vesicle	GO:0097708	false	0.0067229	2.17244	2487	25	11	22112	P18031,P00387,P45880,Q9NX40,Q96CS3,P55072,Q13200,P51149,P08238,P07900,P62987
GO:CC	dendritic growth cone	GO:0044294	true	0.0083903	2.07622	9	25	2	22112	P08238,P07900
GO:CC	cytoplasmic side of endoplasmic reticulum membrane	GO:0098554	false	0.0083903	2.07622	9	25	2	22112	P18031,P31689
GO:CC	vacuolar lumen	GO:0005775	false	0.00858689	2.06616	178	25	4	22112	P00387,Q96CS3,P55072,P07900
GO:CC	ficolin-1-rich granule	GO:0101002	false	0.00977075	2.01007	184	25	4	22112	P55072,Q13200,P08238,P07900
GO:CC	envelope	GO:0031975	false	0.00981209	2.00824	1268	25	8	22112	P18031,P00387,P45880,Q92575,Q9UH62,Q96AG4,P51149,P62987
GO:CC	organelle envelope	GO:0031967	false	0.00981209	2.00824	1268	25	8	22112	P18031,P00387,P45880,Q92575,Q9UH62,Q96AG4,P51149,P62987
GO:CC	organelle membrane	GO:0031090	false	0.0099794	2.0009	3681	25	13	22112	P18031,P00387,P45880,Q92575,Q96CS3,Q8N6T3,Q9UH62,Q96AG4,P55072,P31689,P51149,P08238,P62987
GO:CC	proteasome regulatory particle, base subcomplex	GO:0008540	false	0.0153502	1.81388	12	25	2	22112	Q13200,P55036
GO:CC	mitochondrial outer membrane	GO:0005741	false	0.0169293	1.77136	212	25	4	22112	P00387,P45880,Q9UH62,P62987
GO:CC	dendrite terminus	GO:0044292	false	0.0211354	1.67499	14	25	2	22112	P08238,P07900
GO:CC	vesicle	GO:0031982	false	0.0226825	1.64431	3973	25	13	22112	P18031,P05090,P00387,P45880,Q9NX40,Q96CS3,P55072,P31689,Q13200,P51149,P08238,P07900,P62987
GO:CC	organelle outer membrane	GO:0031968	false	0.0273109	1.56366	240	25	4	22112	P00387,P45880,Q9UH62,P62987
GO:CC	azurophil granule lumen	GO:0035578	false	0.027716	1.55727	91	25	3	22112	P00387,Q96CS3,P55072
GO:CC	outer membrane	GO:0019867	false	0.0281956	1.54982	242	25	4	22112	P00387,P45880,Q9UH62,P62987
GO:CC	organelle subcompartment	GO:0031984	false	0.0292803	1.53342	1481	25	8	22112	P18031,P00387,Q92575,Q96CS3,Q96AG4,P55072,P31689,P62987
GO:CC	mitochondrial membrane	GO:0031966	false	0.0314296	1.50266	761	25	6	22112	P18031,P00387,P45880,Q9UH62,P51149,P62987
GO:CC	mitochondrial matrix	GO:0005759	false	0.0364368	1.43846	489	25	5	22112	P18031,P45880,Q96RQ3,P05165,Q96AG4
GO:CC	dynein axonemal particle	GO:0120293	true	0.0439457	1.35708	20	25	2	22112	P31948,P08238
GO:CC	mitochondrial envelope	GO:0005740	false	0.0446979	1.34971	812	25	6	22112	P18031,P00387,P45880,Q9UH62,P51149,P62987
GO:CC	endoplasmic reticulum	GO:0005783	false	0.0459412	1.3378	2033	25	9	22112	P18031,P05090,P00387,Q92575,Q96CS3,Q96AG4,P55072,P31689,P62987
GO:CC	melanosome	GO:0042470	false	0.0498566	1.30228	111	25	3	22112	P51149,P08238,P07900
GO:CC	pigment granule	GO:0048770	false	0.0498566	1.30228	111	25	3	22112	P51149,P08238,P07900

## Sheet: Selected GO terms MARCH5
GO:CC	p-value	-log10 p-value
Vesicle lumen	0.000257078	3.58994
Proteasome complex	0.000166675	3.77813
Mitochondrial outer membrane	0.0169293	1.77136
Endoplasmic reticulum membrane	0.00505937	2.2959
Endomembrane system	0.000137922	3.86037
Mitochondrion	1.22973e-06	5.91019

## Sheet: GO RNF214
source	term_name	term_id	highlighted	adjusted_p_value	negative_log10_of_adjusted_p_value	term_size	query_size	intersection_size	effective_domain_size	intersections
GO:MF	cadherin binding	GO:0045296	true	4.13022e-16	15.384	334	99	22	20171	P06733,Q15365,Q9UBC2,Q14258,P62258,P35579,P49327,O00571,P33176,Q9Y265,P46060,P26232,Q8NC51,P18206,O60664,Q13492,P54136,Q01082,P78344,O60763,O60749,Q6Y7W6
GO:MF	RNA binding	GO:0003723	true	8.17614e-12	11.0875	3122	99	48	20171	P06733,Q15365,P52292,Q9C0C9,P08670,P60842,P62081,Q14258,Q9Y262,P09874,P46783,Q9NUU7,Q14152,P07910,P23396,P62258,P35579,P49327,O00571,P46060,Q8NC51,Q00610,P48444,O60610,O43592,O75150,P55039,P52272,P54577,P41252,P05388,Q9NSD9,Q08945,Q5VTR2,O60841,P50395,Q08211,P40763,P54136,Q04637,P22626,Q8N1G4,Q13435,Q01082,P78344,O60763,Q6Y7W6,P27816
GO:MF	cell adhesion molecule binding	GO:0050839	false	2.13463e-11	10.6707	561	99	22	20171	P06733,Q15365,Q9UBC2,Q14258,P62258,P35579,P49327,O00571,P33176,Q9Y265,P46060,P26232,Q8NC51,P18206,O60664,Q13492,P54136,Q01082,P78344,O60763,O60749,Q6Y7W6
GO:MF	protein binding	GO:0005515	false	1.85077e-08	7.73265	14778	99	97	20171	P34932,P06733,Q15365,P53396,P52292,Q9C0C9,P07195,P08670,Q16531,P60842,P62081,Q9UBC2,Q14258,Q9UKG1,Q96FW1,Q9Y262,P09874,O75592,P46783,Q9NUU7,Q14152,P07910,Q86VP6,P23396,P62258,P35579,P49327,O00571,P33176,P00558,Q9Y230,Q9Y265,P46060,Q8IWV8,P26232,Q6W2J9,Q9NVA2,Q06587,Q8NC51,P18206,O60664,Q00610,Q9Y5A7,P48444,Q7Z7E8,Q93008,P08758,O60610,O43592,Q8IWV7,Q9Y4E8,Q9BPX3,O60271,O75150,Q7L2H7,Q96BH1,P00491,…
GO:MF	heterocyclic compound binding	GO:1901363	false	2.60337e-08	7.58446	7463	99	69	20171	P34932,P06733,Q15365,P53396,P52292,Q9C0C9,P07195,P08670,Q16531,P60842,P62081,Q14258,Q9Y262,P09874,P46783,Q9NUU7,Q14152,P07910,P23396,P62258,P35579,P49327,O00571,P33176,P00558,Q9Y230,Q9Y265,P46060,Q6W2J9,Q9NVA2,Q8NC51,Q00610,P48444,Q7Z7E8,O60610,O43592,O75150,Q7L2H7,P00491,Q05639,P55039,Q9Y295,P52272,P54577,P41252,P05388,Q9NSD9,Q15645,Q08945,Q5VTR2,O60841,P52209,O00154,P50395,Q08211,P40763,P54136,…
GO:MF	organic cyclic compound binding	GO:0097159	false	4.32122e-08	7.36439	7536	99	69	20171	P34932,P06733,Q15365,P53396,P52292,Q9C0C9,P07195,P08670,Q16531,P60842,P62081,Q14258,Q9Y262,P09874,P46783,Q9NUU7,Q14152,P07910,P23396,P62258,P35579,P49327,O00571,P33176,P00558,Q9Y230,Q9Y265,P46060,Q6W2J9,Q9NVA2,Q8NC51,Q00610,P48444,Q7Z7E8,O60610,O43592,O75150,Q7L2H7,P00491,Q05639,P55039,Q9Y295,P52272,P54577,P41252,P05388,Q9NSD9,Q15645,Q08945,Q5VTR2,O60841,P52209,O00154,P50395,Q08211,P40763,P54136,…
GO:MF	mRNA binding	GO:0003729	false	2.31672e-07	6.63513	368	99	15	20171	Q15365,P60842,P62081,Q14152,P07910,P23396,O00571,Q8NC51,O75150,P52272,Q5VTR2,Q08211,Q04637,P22626,P78344
GO:MF	enzyme binding	GO:0019899	false	1.44385e-06	5.84048	2082	99	32	20171	P06733,P52292,P07195,P62081,Q9UKG1,Q96FW1,P09874,O75592,Q14152,P23396,P62258,Q9Y230,Q9Y265,P46060,Q6W2J9,P18206,Q00610,O60610,O43592,O60271,O75150,P18669,Q05639,Q13492,Q14203,P41252,Q5VTR2,P50395,Q08211,P40763,Q01082,Q13464
GO:MF	nucleic acid binding	GO:0003676	false	5.47373e-06	5.26172	5483	99	54	20171	P06733,Q15365,P52292,Q9C0C9,P08670,Q16531,P60842,P62081,Q14258,Q9Y262,P09874,P46783,Q9NUU7,Q14152,P07910,P23396,P62258,P35579,P49327,O00571,Q9Y230,P46060,Q6W2J9,Q8NC51,Q00610,P48444,O60610,O43592,O75150,Q7L2H7,Q05639,P55039,P52272,P54577,P41252,P05388,Q9NSD9,Q08945,Q5VTR2,O60841,P50395,Q08211,P40763,P54136,Q04637,P22626,Q8N1G4,Q13435,Q01082,P78344,O60763,Q7Z569,Q6Y7W6,P27816
GO:MF	translation initiation factor activity	GO:0003743	false	9.41404e-06	5.02622	58	99	7	20171	P60842,Q9Y262,Q14152,Q7L2H7,O60841,Q04637,P78344
GO:MF	small molecule binding	GO:0036094	false	1.15216e-05	4.93849	2527	99	34	20171	P34932,P53396,Q9C0C9,P07195,P60842,P09874,Q9NUU7,P35579,P49327,O00571,P33176,P00558,Q9Y230,Q9Y265,Q8IWV8,Q9NVA2,Q7Z7E8,Q8IWV7,P00491,Q05639,P55039,Q9Y295,P54577,P41252,Q9NSD9,Q15645,O60841,P52209,O00154,Q08211,P54136,Q04637,Q6P3W7,Q13464
GO:MF	purine nucleotide binding	GO:0017076	false	1.21846e-05	4.91419	2020	99	30	20171	P34932,P53396,Q9C0C9,P07195,P60842,P09874,Q9NUU7,P35579,O00571,P33176,P00558,Q9Y230,Q9Y265,Q9NVA2,Q7Z7E8,Q05639,P55039,Q9Y295,P54577,P41252,Q9NSD9,Q15645,O60841,P52209,O00154,Q08211,P54136,Q04637,Q6P3W7,Q13464
GO:MF	translation factor activity, RNA binding	GO:0008135	false	1.91994e-05	4.71671	98	99	8	20171	P60842,Q9Y262,Q14152,Q7L2H7,Q05639,O60841,Q04637,P78344
GO:MF	ubiquitin-protein transferase activity	GO:0004842	true	2.45376e-05	4.61017	444	99	14	20171	Q9C0C9,Q14258,O75592,Q8IWV8,Q6W2J9,Q06587,Q7Z7E8,Q8IWV7,O75150,Q96BH1,Q5VTR2,Q5VTB9,Q7Z569,Q8ND24
GO:MF	ubiquitin-like protein transferase activity	GO:0019787	false	4.96369e-05	4.30419	470	99	14	20171	Q9C0C9,Q14258,O75592,Q8IWV8,Q6W2J9,Q06587,Q7Z7E8,Q8IWV7,O75150,Q96BH1,Q5VTR2,Q5VTB9,Q7Z569,Q8ND24
GO:MF	nucleotide binding	GO:0000166	false	6.6618e-05	4.17641	2178	99	30	20171	P34932,P53396,Q9C0C9,P07195,P60842,P09874,Q9NUU7,P35579,O00571,P33176,P00558,Q9Y230,Q9Y265,Q9NVA2,Q7Z7E8,Q05639,P55039,Q9Y295,P54577,P41252,Q9NSD9,Q15645,O60841,P52209,O00154,Q08211,P54136,Q04637,Q6P3W7,Q13464
GO:MF	nucleoside phosphate binding	GO:1901265	false	6.73012e-05	4.17198	2179	99	30	20171	P34932,P53396,Q9C0C9,P07195,P60842,P09874,Q9NUU7,P35579,O00571,P33176,P00558,Q9Y230,Q9Y265,Q9NVA2,Q7Z7E8,Q05639,P55039,Q9Y295,P54577,P41252,Q9NSD9,Q15645,O60841,P52209,O00154,Q08211,P54136,Q04637,Q6P3W7,Q13464
GO:MF	translation regulator activity, nucleic acid binding	GO:0090079	false	0.000100087	3.99962	121	99	8	20171	P60842,Q9Y262,Q14152,Q7L2H7,Q05639,O60841,Q04637,P78344
GO:MF	adenyl nucleotide binding	GO:0030554	false	0.000214753	3.66806	1664	99	25	20171	P34932,P53396,Q9C0C9,P07195,P60842,P09874,Q9NUU7,P35579,O00571,P33176,P00558,Q9Y230,Q9Y265,Q7Z7E8,P54577,P41252,Q9NSD9,Q15645,P52209,O00154,Q08211,P54136,Q04637,Q6P3W7,Q13464
GO:MF	purine ribonucleotide binding	GO:0032555	false	0.000231478	3.63549	1917	99	27	20171	P34932,P53396,Q9C0C9,P60842,Q9NUU7,P35579,O00571,P33176,P00558,Q9Y230,Q9Y265,Q9NVA2,Q7Z7E8,Q05639,P55039,Q9Y295,P54577,P41252,Q9NSD9,Q15645,O60841,O00154,Q08211,P54136,Q04637,Q6P3W7,Q13464
GO:MF	ribonucleotide binding	GO:0032553	false	0.000276095	3.55894	1934	99	27	20171	P34932,P53396,Q9C0C9,P60842,Q9NUU7,P35579,O00571,P33176,P00558,Q9Y230,Q9Y265,Q9NVA2,Q7Z7E8,Q05639,P55039,Q9Y295,P54577,P41252,Q9NSD9,Q15645,O60841,O00154,Q08211,P54136,Q04637,Q6P3W7,Q13464
GO:MF	purine ribonucleoside triphosphate binding	GO:0035639	false	0.000416956	3.37991	1848	99	26	20171	P34932,P53396,Q9C0C9,P60842,Q9NUU7,P35579,O00571,P33176,P00558,Q9Y230,Q9Y265,Q9NVA2,Q7Z7E8,Q05639,P55039,Q9Y295,P54577,P41252,Q9NSD9,Q15645,O60841,Q08211,P54136,Q04637,Q6P3W7,Q13464
GO:MF	ubiquitin protein ligase activity	GO:0061630	false	0.000435533	3.36098	328	99	11	20171	Q9C0C9,Q14258,O75592,Q8IWV8,Q06587,Q8IWV7,O75150,Q96BH1,Q5VTR2,Q5VTB9,Q7Z569
GO:MF	translation regulator activity	GO:0045182	false	0.000575534	3.23993	152	99	8	20171	P60842,Q9Y262,Q14152,Q7L2H7,Q05639,O60841,Q04637,P78344
GO:MF	ubiquitin-like protein ligase activity	GO:0061659	false	0.000619883	3.20769	340	99	11	20171	Q9C0C9,Q14258,O75592,Q8IWV8,Q06587,Q8IWV7,O75150,Q96BH1,Q5VTR2,Q5VTB9,Q7Z569
GO:MF	ligase activity, forming carbon-oxygen bonds	GO:0016875	false	0.001483	2.82886	43	99	5	20171	P54577,P41252,Q9NSD9,P54136,Q8N1G4
GO:MF	aminoacyl-tRNA ligase activity	GO:0004812	true	0.001483	2.82886	43	99	5	20171	P54577,P41252,Q9NSD9,P54136,Q8N1G4
GO:MF	catalytic activity	GO:0003824	true	0.00154145	2.81207	5691	99	50	20171	P06733,P53396,Q9C0C9,P07195,P60842,Q14258,Q96FW1,P09874,O75592,Q9NUU7,P23396,P49327,O00571,P33176,P00558,Q9Y230,Q9Y265,Q8IWV8,Q6W2J9,Q9NVA2,Q06587,Q7Z7E8,Q93008,Q8IWV7,Q9Y4E8,O75150,Q96BH1,P00491,P18669,Q05639,P55039,Q9Y295,P07384,P54577,P41252,Q9NSD9,Q15645,Q5VTR2,O60841,P52209,O00154,Q5VTB9,Q08211,P54136,Q9UPU5,Q8N1G4,Q6P3W7,Q7Z569,Q13464,Q8ND24
GO:MF	GTPase binding	GO:0051020	false	0.00194141	2.71188	308	99	10	20171	P06733,O75592,P46060,O60610,O43592,Q13492,P41252,P50395,Q01082,Q13464
GO:MF	anion binding	GO:0043168	false	0.00223633	2.65046	2426	99	29	20171	P34932,P53396,Q9C0C9,P60842,Q9NUU7,P35579,O00571,P33176,P00558,Q9Y230,Q9Y265,Q9NVA2,Q7Z7E8,P00491,Q05639,P55039,Q9Y295,Q13492,P54577,P41252,Q9NSD9,Q15645,O60841,Q08211,P54136,Q04637,Q6P3W7,Q13464,Q7Z3T8
GO:MF	carbohydrate derivative binding	GO:0097367	false	0.00246641	2.60793	2300	99	28	20171	P34932,P53396,Q9C0C9,P60842,Q9NUU7,P35579,O00571,P33176,P00558,Q9Y230,Q9Y265,Q9NVA2,Q7Z7E8,P00491,Q05639,P55039,Q9Y295,P54577,P41252,Q9NSD9,Q15645,O60841,O00154,Q08211,P54136,Q04637,Q6P3W7,Q13464
GO:MF	protein-containing complex binding	GO:0044877	false	0.00307746	2.51181	1304	99	20	20171	P08670,Q16531,Q9UKG1,P09874,P07910,P23396,P62258,P35579,O00571,P33176,Q9Y230,Q9Y265,P26232,Q8NC51,P18206,O75150,Q08945,Q08211,Q01082,O60749
GO:MF	adenyl ribonucleotide binding	GO:0032559	false	0.00375925	2.4249	1563	99	22	20171	P34932,P53396,Q9C0C9,P60842,Q9NUU7,P35579,O00571,P33176,P00558,Q9Y230,Q9Y265,Q7Z7E8,P54577,P41252,Q9NSD9,Q15645,O00154,Q08211,P54136,Q04637,Q6P3W7,Q13464
GO:MF	ATP binding	GO:0005524	false	0.00698656	2.15574	1500	99	21	20171	P34932,P53396,Q9C0C9,P60842,Q9NUU7,P35579,O00571,P33176,P00558,Q9Y230,Q9Y265,Q7Z7E8,P54577,P41252,Q9NSD9,Q15645,Q08211,P54136,Q04637,Q6P3W7,Q13464
GO:MF	mRNA 3'-UTR binding	GO:0003730	false	0.00857449	2.06679	104	99	6	20171	P62081,P07910,Q8NC51,O75150,Q5VTR2,P22626
GO:MF	identical protein binding	GO:0042802	false	0.012627	1.8987	2086	99	25	20171	P06733,P07195,P08670,Q9UKG1,P09874,O75592,P07910,P62258,P35579,P33176,Q9Y230,Q9Y4E8,O60271,O75150,P00491,Q9Y295,Q15645,Q5VTR2,O00154,P40763,Q53EZ4,Q04637,P22626,Q7Z569,O60749
GO:MF	ADP binding	GO:0043531	true	0.0157017	1.80405	34	99	4	20171	P35579,P00558,Q9Y230,Q9Y265
GO:MF	ribonucleoside triphosphate phosphatase activity	GO:0017111	true	0.0160919	1.79339	668	99	13	20171	P60842,Q9NUU7,O00571,P33176,Q9Y230,Q9Y265,Q9NVA2,Q05639,P55039,Q9Y295,Q15645,O60841,Q08211
GO:MF	catalytic activity, acting on a nucleic acid	GO:0140640	false	0.0316203	1.50003	612	99	12	20171	P60842,Q9NUU7,P23396,O00571,Q9Y230,Q9Y265,P54577,P41252,Q9NSD9,Q08211,P54136,Q8N1G4
GO:MF	pyrophosphatase activity	GO:0016462	false	0.0401441	1.39638	730	99	13	20171	P60842,Q9NUU7,O00571,P33176,Q9Y230,Q9Y265,Q9NVA2,Q05639,P55039,Q9Y295,Q15645,O60841,Q08211
GO:MF	hydrolase activity, acting on acid anhydrides, in phosphorus-containing anhydrides	GO:0016818	false	0.0407066	1.39034	731	99	13	20171	P60842,Q9NUU7,O00571,P33176,Q9Y230,Q9Y265,Q9NVA2,Q05639,P55039,Q9Y295,Q15645,O60841,Q08211
GO:MF	hydrolase activity, acting on acid anhydrides	GO:0016817	false	0.0407066	1.39034	731	99	13	20171	P60842,Q9NUU7,O00571,P33176,Q9Y230,Q9Y265,Q9NVA2,Q05639,P55039,Q9Y295,Q15645,O60841,Q08211
GO:MF	binding	GO:0005488	false	0.0409799	1.38743	18286	99	99	20171	P34932,P06733,Q15365,P53396,P52292,Q9C0C9,P07195,P08670,Q16531,P60842,P62081,Q9UBC2,Q14258,Q9UKG1,Q96FW1,Q9Y262,P09874,O75592,P46783,Q9NUU7,Q14152,P07910,Q86VP6,P23396,P62258,P35579,P49327,O00571,P33176,P00558,Q9Y230,Q9Y265,P46060,Q8IWV8,P26232,Q6W2J9,Q9NVA2,Q06587,Q8NC51,P18206,O60664,Q00610,Q9Y5A7,P48444,Q7Z7E8,Q93008,P08758,O60610,O43592,Q8IWV7,Q9Y4E8,Q9BPX3,O60271,O75150,Q7L2H7,Q96BH1,P00491,…
GO:BP	translation	GO:0006412	true	1.01474e-10	9.99365	743	99	24	21128	P08670,P60842,P62081,Q9Y262,P46783,Q14152,P23396,O00571,Q7L2H7,Q05639,P55039,Q9Y295,P54577,P41252,P05388,Q9NSD9,O60841,Q08211,P54136,Q04637,Q8N1G4,P78344,Q6Y7W6,Q13464
GO:BP	cellular macromolecule metabolic process	GO:0044260	false	1.27933e-10	9.89302	3263	99	47	21128	P52292,P08670,Q16531,P60842,P62081,Q14258,Q96FW1,Q9Y262,P09874,P46783,Q14152,P07910,P23396,O00571,Q9Y230,Q9Y265,Q8IWV8,Q6W2J9,Q8NC51,Q9Y5A7,Q93008,Q8IWV7,Q9Y4E8,O75150,Q7L2H7,Q05639,P55039,Q9Y295,P07384,P52272,P54577,P41252,P05388,Q9NSD9,Q15645,Q08945,Q5VTR2,O60841,Q08211,P54136,Q9UPU5,Q04637,P22626,Q8N1G4,P78344,Q6Y7W6,Q13464
GO:BP	peptide biosynthetic process	GO:0043043	false	2.32973e-10	9.63269	772	99	24	21128	P08670,P60842,P62081,Q9Y262,P46783,Q14152,P23396,O00571,Q7L2H7,Q05639,P55039,Q9Y295,P54577,P41252,P05388,Q9NSD9,O60841,Q08211,P54136,Q04637,Q8N1G4,P78344,Q6Y7W6,Q13464
GO:BP	amide metabolic process	GO:0043603	false	2.50454e-10	9.60127	1204	99	29	21128	P53396,P08670,P60842,P62081,Q9Y262,P46783,Q14152,P23396,O00571,Q7L2H7,P00491,P18669,Q05639,P55039,Q9Y295,Q13492,P54577,P41252,P05388,Q9NSD9,O60841,O00154,Q08211,P54136,Q04637,Q8N1G4,P78344,Q6Y7W6,Q13464
GO:BP	organonitrogen compound metabolic process	GO:1901564	false	5.90527e-10	9.22876	6538	99	66	21128	P06733,P53396,Q9C0C9,P07195,P08670,Q16531,P60842,P62081,Q14258,Q96FW1,Q9Y262,P09874,O75592,P46783,Q14152,Q86VP6,P23396,P62258,P35579,O00571,P00558,Q9Y230,Q9Y265,P46060,Q8IWV8,Q6W2J9,Q06587,Q00610,Q9Y5A7,Q7Z7E8,Q93008,Q8IWV7,Q9Y4E8,O60271,O75150,Q7L2H7,Q96BH1,P00491,P18669,Q05639,P55039,Q9Y295,Q13492,P07384,P54577,P41252,P05388,Q9NSD9,Q5VTR2,O60841,P52209,O00154,Q5VTB9,Q08211,P40763,P54136,Q9UPU5,…
GO:BP	amide biosynthetic process	GO:0043604	false	9.07574e-10	9.04212	905	99	25	21128	P53396,P08670,P60842,P62081,Q9Y262,P46783,Q14152,P23396,O00571,Q7L2H7,Q05639,P55039,Q9Y295,P54577,P41252,P05388,Q9NSD9,O60841,Q08211,P54136,Q04637,Q8N1G4,P78344,Q6Y7W6,Q13464
GO:BP	peptide metabolic process	GO:0006518	false	1.50776e-09	8.82167	926	99	25	21128	P08670,P60842,P62081,Q9Y262,P46783,Q14152,P23396,O00571,Q7L2H7,Q05639,P55039,Q9Y295,Q13492,P54577,P41252,P05388,Q9NSD9,O60841,Q08211,P54136,Q04637,Q8N1G4,P78344,Q6Y7W6,Q13464
GO:BP	protein metabolic process	GO:0019538	false	3.47123e-09	8.45952	5482	99	59	21128	P06733,Q9C0C9,P08670,Q16531,P60842,P62081,Q14258,Q96FW1,Q9Y262,P09874,O75592,P46783,Q14152,Q86VP6,P23396,P62258,P35579,O00571,P00558,Q9Y230,Q9Y265,P46060,Q8IWV8,Q6W2J9,Q06587,Q9Y5A7,Q7Z7E8,Q93008,Q8IWV7,Q9Y4E8,O60271,O75150,Q7L2H7,Q96BH1,Q05639,P55039,Q9Y295,Q13492,P07384,P54577,P41252,P05388,Q9NSD9,Q5VTR2,O60841,Q5VTB9,Q08211,P40763,P54136,Q9UPU5,Q04637,Q8N1G4,Q6P3W7,Q01082,P78344,Q7Z569,Q6Y7W6,…
GO:BP	protein modification by small protein conjugation or removal	GO:0070647	true	2.44572e-08	7.61159	1052	99	25	21128	Q9C0C9,Q16531,P62081,Q14258,Q96FW1,O75592,Q86VP6,P23396,O00571,P46060,Q8IWV8,Q6W2J9,Q06587,Q9Y5A7,Q7Z7E8,Q93008,Q8IWV7,Q9Y4E8,O75150,Q96BH1,Q5VTR2,Q5VTB9,Q9UPU5,Q7Z569,Q8ND24
GO:BP	cytoplasmic translation	GO:0002181	false	2.593e-08	7.5862	159	99	12	21128	P60842,P62081,Q9Y262,P46783,Q14152,P23396,Q7L2H7,P55039,Q9Y295,P05388,Q08211,Q04637
GO:BP	protein modification by small protein conjugation	GO:0032446	false	4.85231e-08	7.31405	903	99	23	21128	Q9C0C9,Q16531,P62081,Q14258,Q96FW1,O75592,Q86VP6,P23396,O00571,P46060,Q8IWV8,Q6W2J9,Q06587,Q9Y5A7,Q7Z7E8,Q93008,Q8IWV7,O75150,Q96BH1,Q5VTR2,Q5VTB9,Q7Z569,Q8ND24
GO:BP	protein ubiquitination	GO:0016567	false	6.66154e-08	7.17643	830	99	22	21128	Q9C0C9,Q16531,P62081,Q14258,Q96FW1,O75592,Q86VP6,P23396,O00571,Q8IWV8,Q6W2J9,Q06587,Q9Y5A7,Q7Z7E8,Q93008,Q8IWV7,O75150,Q96BH1,Q5VTR2,Q5VTB9,Q7Z569,Q8ND24
GO:BP	organonitrogen compound biosynthetic process	GO:1901566	false	9.60212e-07	6.01763	1805	99	30	21128	P06733,P53396,P08670,P60842,P62081,Q9Y262,P09874,P46783,Q14152,P23396,O00571,Q00610,Q7L2H7,P00491,Q05639,P55039,Q9Y295,P54577,P41252,P05388,Q9NSD9,O60841,O00154,Q08211,P54136,Q04637,Q8N1G4,P78344,Q6Y7W6,Q13464
GO:BP	cellular macromolecule biosynthetic process	GO:0034645	false	2.62175e-06	5.58141	1208	99	24	21128	P08670,P60842,P62081,Q9Y262,P46783,Q14152,P23396,O00571,Q7L2H7,Q05639,P55039,Q9Y295,P54577,P41252,P05388,Q9NSD9,O60841,Q08211,P54136,Q04637,Q8N1G4,P78344,Q6Y7W6,Q13464
GO:BP	histone ubiquitination	GO:0016574	false	1.02334e-05	4.98998	52	99	7	21128	Q16531,Q96FW1,Q8IWV8,Q6W2J9,Q06587,O75150,Q5VTR2
GO:BP	protein monoubiquitination	GO:0006513	false	1.41696e-05	4.84864	85	99	8	21128	Q9C0C9,Q16531,Q14258,Q6W2J9,Q06587,O75150,Q5VTR2,Q5VTB9
GO:BP	translational initiation	GO:0006413	false	2.52144e-05	4.59835	131	99	9	21128	P60842,Q9Y262,Q14152,P23396,O00571,Q7L2H7,O60841,Q04637,P78344
GO:BP	regulation of cellular component organization	GO:0051128	true	3.46118e-05	4.46078	2365	99	32	21128	P06733,P08670,Q9UKG1,P09874,O75592,P07910,Q86VP6,P23396,P35579,O00571,Q9Y230,Q9Y265,P26232,P18206,Q00610,O60610,Q9BPX3,O60271,Q9Y295,Q13492,Q14203,Q15645,Q08945,P50395,Q04637,P22626,Q6P3W7,Q01082,P78344,Q13464,P27816,Q7Z3T8
GO:BP	cellular localization	GO:0051641	true	6.5106e-05	4.18638	3588	99	40	21128	P34932,P52292,Q9C0C9,Q9UBC2,Q14258,Q9UKG1,P09874,O75592,Q9NUU7,P62258,P35579,O00571,P33176,Q9Y230,P46060,Q9NVA2,P18206,Q00610,P48444,Q7Z7E8,Q93008,O60610,O43592,O60271,Q13492,Q14203,P35606,P50395,Q08211,P40763,Q53EZ4,Q96L92,P22626,Q6P3W7,Q01082,O60763,O60749,Q13464,P27816,Q7Z3T8
GO:BP	macromolecule localization	GO:0033036	false	0.000312811	3.50472	3177	99	36	21128	P34932,P52292,Q14258,Q9UKG1,P09874,O75592,Q9NUU7,P62258,P35579,O00571,P33176,Q9Y230,Q9Y265,P46060,Q9NVA2,P18206,O60664,Q00610,P48444,Q7Z7E8,Q93008,O60610,O43592,Q13492,P35606,P50395,Q08211,P40763,Q53EZ4,Q96L92,P22626,Q01082,O60763,O60749,Q13464,Q7Z3T8
GO:BP	regulation of catabolic process	GO:0009894	true	0.000335633	3.47413	992	99	19	21128	P08670,Q16531,P62081,O75592,P07910,Q8NC51,Q9Y5A7,Q93008,O75150,P18669,Q05639,P07384,P52272,Q08211,P40763,Q04637,P78344,Q6Y7W6,Q13464
GO:BP	cellular catabolic process	GO:0044248	false	0.000739405	3.13112	2138	99	28	21128	P08670,Q16531,P62081,Q14258,P07910,Q8IWV8,Q8NC51,Q00610,Q9Y5A7,Q93008,Q8IWV7,Q9Y4E8,O75150,P00491,P18669,Q05639,P07384,P52272,Q5VTR2,P52209,O00154,Q08211,P40763,Q9UPU5,Q04637,P78344,Q6Y7W6,Q13464
GO:BP	organic substance catabolic process	GO:1901575	false	0.000813839	3.08946	2148	99	28	21128	P06733,P08670,Q16531,P62081,Q14258,O75592,P07910,P00558,Q8IWV8,Q8NC51,Q9Y5A7,Q93008,Q8IWV7,Q9Y4E8,O75150,P00491,P18669,Q05639,P07384,P52272,Q5VTR2,P52209,O00154,Q08211,P40763,Q9UPU5,Q6Y7W6,Q13464
GO:BP	protein localization	GO:0008104	false	0.000831204	3.08029	2708	99	32	21128	P34932,P52292,Q14258,Q9UKG1,P09874,O75592,P62258,P35579,O00571,P33176,Q9Y230,P46060,Q9NVA2,P18206,Q00610,P48444,Q7Z7E8,Q93008,O60610,O43592,Q13492,P35606,P50395,Q08211,P40763,Q53EZ4,Q96L92,Q01082,O60763,O60749,Q13464,Q7Z3T8
GO:BP	histone H2A ubiquitination	GO:0033522	false	0.000844439	3.07343	32	99	5	21128	Q16531,Q96FW1,Q8IWV8,Q6W2J9,Q06587
GO:BP	cellular macromolecule localization	GO:0070727	false	0.00090395	3.04386	2718	99	32	21128	P34932,P52292,Q14258,Q9UKG1,P09874,O75592,P62258,P35579,O00571,P33176,Q9Y230,P46060,Q9NVA2,P18206,Q00610,P48444,Q7Z7E8,Q93008,O60610,O43592,Q13492,P35606,P50395,Q08211,P40763,Q53EZ4,Q96L92,Q01082,O60763,O60749,Q13464,Q7Z3T8
GO:BP	catabolic process	GO:0009056	false	0.00121115	2.9168	2609	99	31	21128	P06733,P08670,Q16531,P62081,Q14258,O75592,P07910,P00558,Q8IWV8,Q8NC51,Q00610,Q9Y5A7,Q93008,Q8IWV7,Q9Y4E8,O75150,P00491,P18669,Q05639,P07384,P52272,Q5VTR2,P52209,O00154,Q08211,P40763,Q9UPU5,Q04637,P78344,Q6Y7W6,Q13464
GO:BP	organic substance biosynthetic process	GO:1901576	false	0.00122049	2.91347	5886	99	51	21128	P06733,Q15365,P53396,P08670,Q16531,P60842,P62081,Q14258,Q9UKG1,Q9Y262,P09874,P46783,Q14152,P07910,Q86VP6,P23396,P49327,O00571,P00558,Q9Y230,Q9Y265,Q6W2J9,Q06587,Q00610,Q93008,Q7L2H7,Q96BH1,P00491,Q05639,P55039,Q9Y295,Q13492,P54577,P41252,P05388,Q9NSD9,Q15645,Q5VTR2,O60841,P52209,O00154,Q5VTB9,Q08211,P40763,P54136,Q04637,P22626,Q8N1G4,P78344,Q6Y7W6,Q13464
GO:BP	histone monoubiquitination	GO:0010390	false	0.00134623	2.87088	35	99	5	21128	Q16531,Q6W2J9,Q06587,O75150,Q5VTR2
GO:BP	regulation of cellular catabolic process	GO:0031329	false	0.00177569	2.75063	790	99	16	21128	P08670,P62081,P07910,Q8NC51,Q9Y5A7,Q93008,P18669,Q05639,P07384,P52272,Q08211,P40763,Q04637,P78344,Q6Y7W6,Q13464
GO:BP	cellular nitrogen compound biosynthetic process	GO:0044271	false	0.00185713	2.73116	4890	99	45	21128	P06733,Q15365,P53396,P08670,P60842,P62081,Q14258,Q9Y262,P09874,P46783,Q14152,P07910,Q86VP6,P23396,O00571,Q9Y230,Q9Y265,Q6W2J9,Q06587,Q93008,Q7L2H7,Q96BH1,P00491,Q05639,P55039,Q9Y295,Q13492,P54577,P41252,P05388,Q9NSD9,Q15645,Q5VTR2,O60841,O00154,Q5VTB9,Q08211,P40763,P54136,Q04637,P22626,Q8N1G4,P78344,Q6Y7W6,Q13464
GO:BP	biosynthetic process	GO:0009058	false	0.00198639	2.70194	5973	99	51	21128	P06733,Q15365,P53396,P08670,Q16531,P60842,P62081,Q14258,Q9UKG1,Q9Y262,P09874,P46783,Q14152,P07910,Q86VP6,P23396,P49327,O00571,P00558,Q9Y230,Q9Y265,Q6W2J9,Q06587,Q00610,Q93008,Q7L2H7,Q96BH1,P00491,Q05639,P55039,Q9Y295,Q13492,P54577,P41252,P05388,Q9NSD9,Q15645,Q5VTR2,O60841,P52209,O00154,Q5VTB9,Q08211,P40763,P54136,Q04637,P22626,Q8N1G4,P78344,Q6Y7W6,Q13464
GO:BP	cytoplasmic translational initiation	GO:0002183	false	0.00267861	2.57209	40	99	5	21128	P60842,Q9Y262,Q14152,Q7L2H7,Q04637
GO:BP	cellular macromolecule catabolic process	GO:0044265	false	0.00282386	2.54916	1030	99	18	21128	P08670,Q16531,P62081,Q14258,P07910,Q8IWV8,Q8NC51,Q9Y5A7,Q93008,Q8IWV7,Q9Y4E8,O75150,P52272,Q5VTR2,Q08211,Q9UPU5,Q6Y7W6,Q13464
GO:BP	macromolecule catabolic process	GO:0009057	false	0.00341674	2.46639	1391	99	21	21128	P08670,Q16531,P62081,Q14258,O75592,P07910,Q8IWV8,Q8NC51,Q9Y5A7,Q93008,Q8IWV7,Q9Y4E8,O75150,Q05639,P07384,P52272,Q5VTR2,Q08211,Q9UPU5,Q6Y7W6,Q13464
GO:BP	tRNA aminoacylation for protein translation	GO:0006418	false	0.00387521	2.4117	43	99	5	21128	P54577,P41252,Q9NSD9,P54136,Q8N1G4
GO:BP	endosomal transport	GO:0016197	false	0.00502649	2.29874	244	99	9	21128	Q9C0C9,Q9UBC2,Q00610,O60271,Q13492,Q14203,Q96L92,O60749,Q7Z3T8
GO:BP	intracellular transport	GO:0046907	false	0.00503928	2.29763	1806	99	24	21128	P34932,P52292,Q9C0C9,Q9UBC2,Q9UKG1,Q9NUU7,P62258,P33176,P46060,Q00610,P48444,O43592,O60271,Q13492,Q14203,P35606,Q08211,P40763,Q96L92,P22626,Q6P3W7,O60763,O60749,Q7Z3T8
GO:BP	cell cycle	GO:0007049	true	0.00565893	2.24727	1818	99	24	21128	Q16531,Q9UKG1,P23396,P62258,P35579,O00571,Q9Y230,Q9Y265,Q8IWV8,Q9NVA2,Q00610,Q93008,Q9BPX3,Q9Y295,Q14203,Q15645,P40763,Q53EZ4,Q04637,Q01082,P78344,Q6Y7W6,Q13464,P27816
GO:BP	tRNA aminoacylation	GO:0043039	false	0.00608445	2.21578	47	99	5	21128	P54577,P41252,Q9NSD9,P54136,Q8N1G4
GO:BP	amino acid activation	GO:0043038	false	0.00676683	2.16961	48	99	5	21128	P54577,P41252,Q9NSD9,P54136,Q8N1G4
GO:BP	macromolecule biosynthetic process	GO:0009059	false	0.00950603	2.022	4822	99	43	21128	P06733,Q15365,P08670,P60842,P62081,Q14258,Q9Y262,P09874,P46783,Q14152,P07910,Q86VP6,P23396,O00571,Q9Y230,Q9Y265,Q6W2J9,Q06587,Q00610,Q93008,Q7L2H7,Q96BH1,Q05639,P55039,Q9Y295,Q13492,P54577,P41252,P05388,Q9NSD9,Q15645,Q5VTR2,O60841,Q5VTB9,Q08211,P40763,P54136,Q04637,P22626,Q8N1G4,P78344,Q6Y7W6,Q13464
GO:BP	cell cycle process	GO:0022402	false	0.0134482	1.87133	1270	99	19	21128	Q16531,Q9UKG1,P23396,P35579,O00571,Q8IWV8,Q9NVA2,Q00610,Q93008,Q9BPX3,Q9Y295,Q14203,Q15645,Q53EZ4,Q04637,Q01082,Q6Y7W6,Q13464,P27816
GO:BP	cellular biosynthetic process	GO:0044249	false	0.0143986	1.84168	5793	99	48	21128	P06733,Q15365,P53396,P08670,Q16531,P60842,P62081,Q14258,Q9UKG1,Q9Y262,P09874,P46783,Q14152,P07910,Q86VP6,P23396,P49327,O00571,Q9Y230,Q9Y265,Q6W2J9,Q06587,Q93008,Q7L2H7,Q96BH1,P00491,Q05639,P55039,Q9Y295,Q13492,P54577,P41252,P05388,Q9NSD9,Q15645,Q5VTR2,O60841,O00154,Q5VTB9,Q08211,P40763,P54136,Q04637,P22626,Q8N1G4,P78344,Q6Y7W6,Q13464
GO:BP	establishment of localization in cell	GO:0051649	false	0.0146908	1.83295	2340	99	27	21128	P34932,P52292,Q9C0C9,Q9UBC2,Q9UKG1,Q9NUU7,P62258,P35579,P33176,P46060,Q00610,P48444,O43592,O60271,Q13492,Q14203,P35606,Q08211,P40763,Q96L92,P22626,Q6P3W7,O60763,O60749,Q13464,P27816,Q7Z3T8
GO:BP	proteolysis	GO:0006508	false	0.0147274	1.83187	1787	99	23	21128	P06733,Q9C0C9,Q16531,P62081,Q14258,Q96FW1,P09874,P23396,P35579,O00571,P00558,Q8IWV8,Q9Y5A7,Q93008,Q8IWV7,Q9Y4E8,O75150,Q13492,P07384,Q5VTR2,P40763,Q9UPU5,Q13464
GO:BP	negative regulation of cellular process	GO:0048523	true	0.0172968	1.76203	4755	99	42	21128	P06733,Q9C0C9,P08670,Q16531,P62081,Q9UKG1,Q96FW1,P09874,Q14152,P07910,P23396,P62258,P35579,O00571,Q9Y230,P46060,Q8IWV8,P26232,Q6W2J9,Q06587,P18206,Q00610,Q93008,P08758,O60610,Q8IWV7,O60271,Q13492,Q15645,Q5VTR2,P50395,Q08211,P40763,Q04637,P22626,Q6P3W7,Q01082,P78344,Q7Z569,Q6Y7W6,Q13464,P27816
GO:BP	regulation of organelle organization	GO:0033043	false	0.0209517	1.67878	1189	99	18	21128	P09874,O75592,P07910,P23396,Q9Y230,Q9Y265,P26232,Q00610,O60610,Q9BPX3,Q9Y295,Q14203,Q15645,P50395,P22626,Q01082,Q13464,P27816
GO:BP	negative regulation of biological process	GO:0048519	false	0.0282294	1.5493	5927	99	48	21128	P06733,Q9C0C9,P08670,Q16531,P62081,Q14258,Q9UKG1,Q96FW1,P09874,O75592,Q14152,P07910,P23396,P62258,P35579,O00571,P00558,Q9Y230,P46060,Q8IWV8,P26232,Q6W2J9,Q06587,Q8NC51,P18206,Q00610,Q93008,P08758,O60610,Q8IWV7,Q9Y4E8,O60271,Q13492,P52272,Q15645,Q5VTR2,P50395,Q08211,P40763,Q04637,P22626,Q6P3W7,Q01082,P78344,Q7Z569,Q6Y7W6,Q13464,P27816
GO:BP	regulation of amide metabolic process	GO:0034248	false	0.0283546	1.54738	469	99	11	21128	P08670,P23396,O00571,P18669,Q13492,O60841,Q08211,Q04637,P78344,Q6Y7W6,Q13464
GO:BP	regulation of mRNA stability	GO:0043488	true	0.0312294	1.50544	167	99	7	21128	P08670,P07910,Q8NC51,P52272,Q08211,Q6Y7W6,Q13464
GO:BP	mitotic cell cycle process	GO:1903047	false	0.033149	1.47953	773	99	14	21128	Q16531,Q9UKG1,O00571,Q00610,Q9BPX3,Q9Y295,Q14203,Q15645,Q53EZ4,Q04637,Q01082,Q6Y7W6,Q13464,P27816
GO:BP	negative regulation of cellular catabolic process	GO:0031330	false	0.0457481	1.33963	245	99	8	21128	P62081,P07910,Q93008,Q08211,P40763,Q04637,P78344,Q13464
GO:BP	regulation of polysome binding	GO:1905696	true	0.0493983	1.30629	2	99	2	21128	Q08211,Q04637
GO:CC	cytosol	GO:0005829	true	4.81614e-33	32.3173	5440	97	82	22112	P34932,P06733,Q15365,P53396,P52292,Q9C0C9,P07195,P08670,P60842,P62081,Q9UBC2,Q14258,Q9UKG1,Q96FW1,Q9Y262,P09874,O75592,P46783,Q14152,P07910,Q86VP6,P23396,P62258,P35579,P49327,O00571,P33176,P00558,Q9Y230,Q9Y265,P46060,Q8IWV8,P26232,Q06587,Q8NC51,P18206,O60664,Q00610,Q9Y5A7,P48444,Q7Z7E8,Q93008,P08758,O60610,O43592,Q8IWV7,Q9Y4E8,Q9BPX3,O60271,O75150,Q7L2H7,Q96BH1,P00491,P18669,P55039,Q9Y295,Q13492,…
GO:CC	cytoplasm	GO:0005737	false	1.17929e-15	14.9284	12321	97	92	22112	P34932,P06733,Q15365,P53396,P52292,Q9C0C9,P07195,P08670,Q16531,P60842,P62081,Q9UBC2,Q14258,Q9UKG1,Q96FW1,Q9Y262,P09874,O75592,P46783,Q9NUU7,Q14152,P07910,Q86VP6,P23396,P62258,P35579,P49327,O00571,P33176,P00558,Q9Y230,Q9Y265,P46060,Q8IWV8,P26232,Q9NVA2,Q06587,Q8NC51,P18206,O60664,Q00610,Q9Y5A7,P48444,Q7Z7E8,Q93008,P08758,O60610,O43592,Q8IWV7,Q9Y4E8,Q9BPX3,O60271,O75150,Q7L2H7,Q96BH1,P00491,P18669,…
GO:CC	extracellular exosome	GO:0070062	false	9.31022e-12	11.031	2109	97	37	22112	P34932,P06733,Q15365,P53396,P07195,P08670,Q16531,P60842,Q9UKG1,Q96FW1,P07910,Q86VP6,P23396,P62258,P35579,P49327,O00571,P00558,Q9Y230,Q9Y265,Q8NC51,P18206,Q00610,P08758,O60271,P00491,P18669,P07384,P52272,P41252,P05388,P52209,O00154,P50395,P54136,P22626,Q01082
GO:CC	extracellular vesicle	GO:1903561	false	1.32462e-11	10.8779	2133	97	37	22112	P34932,P06733,Q15365,P53396,P07195,P08670,Q16531,P60842,Q9UKG1,Q96FW1,P07910,Q86VP6,P23396,P62258,P35579,P49327,O00571,P00558,Q9Y230,Q9Y265,Q8NC51,P18206,Q00610,P08758,O60271,P00491,P18669,P07384,P52272,P41252,P05388,P52209,O00154,P50395,P54136,P22626,Q01082
GO:CC	extracellular organelle	GO:0043230	false	1.34408e-11	10.8716	2134	97	37	22112	P34932,P06733,Q15365,P53396,P07195,P08670,Q16531,P60842,Q9UKG1,Q96FW1,P07910,Q86VP6,P23396,P62258,P35579,P49327,O00571,P00558,Q9Y230,Q9Y265,Q8NC51,P18206,Q00610,P08758,O60271,P00491,P18669,P07384,P52272,P41252,P05388,P52209,O00154,P50395,P54136,P22626,Q01082
GO:CC	extracellular membrane-bounded organelle	GO:0065010	false	1.34408e-11	10.8716	2134	97	37	22112	P34932,P06733,Q15365,P53396,P07195,P08670,Q16531,P60842,Q9UKG1,Q96FW1,P07910,Q86VP6,P23396,P62258,P35579,P49327,O00571,P00558,Q9Y230,Q9Y265,Q8NC51,P18206,Q00610,P08758,O60271,P00491,P18669,P07384,P52272,P41252,P05388,P52209,O00154,P50395,P54136,P22626,Q01082
GO:CC	vesicle	GO:0031982	false	1.66346e-11	10.779	3973	97	50	22112	P34932,P06733,Q15365,P53396,P07195,P08670,Q16531,P60842,Q9UKG1,Q96FW1,P07910,Q86VP6,P23396,P62258,P35579,P49327,O00571,P33176,P00558,Q9Y230,Q9Y265,Q8NC51,P18206,O60664,Q00610,P48444,P08758,O60610,O60271,P00491,P18669,Q13492,P07384,P52272,P41252,P35606,P05388,P52209,O00154,P50395,P54136,Q96L92,P22626,Q6P3W7,Q01082,O60763,O60749,Q6Y7W6,Q13464,Q7Z3T8
GO:CC	intracellular anatomical structure	GO:0005622	false	2.45467e-07	6.61001	17853	97	97	22112	P34932,P06733,Q15365,P53396,P52292,Q9C0C9,P07195,P08670,Q16531,P60842,P62081,Q9UBC2,Q14258,Q9UKG1,Q96FW1,Q9Y262,P09874,O75592,P46783,Q9NUU7,Q14152,P07910,Q86VP6,P23396,P62258,P35579,P49327,O00571,P33176,P00558,Q9Y230,Q9Y265,P46060,Q8IWV8,P26232,Q6W2J9,Q9NVA2,Q06587,Q8NC51,P18206,O60664,Q00610,Q9Y5A7,P48444,Q7Z7E8,Q93008,P08758,O60610,O43592,Q8IWV7,Q9Y4E8,Q9BPX3,O60271,O75150,Q7L2H7,Q96BH1,P00491,…
GO:CC	extracellular space	GO:0005615	false	2.46694e-06	5.60784	3379	97	38	22112	P34932,P06733,Q15365,P53396,P07195,P08670,Q16531,P60842,Q9UKG1,Q96FW1,P07910,Q86VP6,P23396,P62258,P35579,P49327,O00571,P00558,Q9Y230,Q9Y265,Q8NC51,P18206,Q00610,P08758,O60271,P00491,P18669,P07384,P52272,P54577,P41252,P05388,P52209,O00154,P50395,P54136,P22626,Q01082
GO:CC	nucleoplasm	GO:0005654	false	2.63204e-06	5.57971	4203	97	43	22112	Q15365,P53396,P52292,Q9C0C9,Q16531,P62081,Q14258,Q96FW1,Q9Y262,P09874,O75592,P46783,Q9NUU7,Q14152,P07910,Q86VP6,P23396,P35579,O00571,Q9Y230,Q9Y265,P46060,Q6W2J9,Q06587,Q9Y5A7,O43592,Q9Y4E8,O75150,P55039,Q9Y295,P52272,P54577,P41252,Q08945,Q5VTR2,O00154,Q08211,P40763,P54136,Q9UPU5,P22626,Q13435,Q7Z569
GO:CC	intracellular membrane-bounded organelle	GO:0043231	false	3.83779e-06	5.41592	14610	97	88	22112	P34932,P06733,Q15365,P53396,P52292,Q9C0C9,P07195,P08670,Q16531,P60842,P62081,Q9UBC2,Q14258,Q9UKG1,Q96FW1,Q9Y262,P09874,O75592,P46783,Q9NUU7,Q14152,P07910,Q86VP6,P23396,P62258,P35579,P49327,O00571,P33176,Q9Y230,Q9Y265,P46060,Q8IWV8,P26232,Q6W2J9,Q06587,Q8NC51,P18206,O60664,Q00610,Q9Y5A7,P48444,Q7Z7E8,Q93008,O60610,O43592,Q9Y4E8,Q9BPX3,O60271,O75150,Q96BH1,P00491,P18669,Q05639,P55039,Q9Y295,Q13492,…
GO:CC	membrane-bounded organelle	GO:0043227	false	4.35196e-06	5.36131	15667	97	91	22112	P34932,P06733,Q15365,P53396,P52292,Q9C0C9,P07195,P08670,Q16531,P60842,P62081,Q9UBC2,Q14258,Q9UKG1,Q96FW1,Q9Y262,P09874,O75592,P46783,Q9NUU7,Q14152,P07910,Q86VP6,P23396,P62258,P35579,P49327,O00571,P33176,P00558,Q9Y230,Q9Y265,P46060,Q8IWV8,P26232,Q6W2J9,Q06587,Q8NC51,P18206,O60664,Q00610,Q9Y5A7,P48444,Q7Z7E8,Q93008,P08758,O60610,O43592,Q9Y4E8,Q9BPX3,O60271,O75150,Q96BH1,P00491,P18669,Q05639,P55039,…
GO:CC	intracellular organelle lumen	GO:0070013	false	1.02211e-05	4.9905	6627	97	55	22112	Q15365,P53396,P52292,Q9C0C9,P08670,Q16531,P60842,P62081,Q14258,Q96FW1,Q9Y262,P09874,O75592,P46783,Q9NUU7,Q14152,P07910,Q86VP6,P23396,P35579,O00571,Q9Y230,Q9Y265,P46060,Q6W2J9,Q06587,P18206,Q9Y5A7,O43592,Q9Y4E8,Q9BPX3,O75150,P00491,P18669,P55039,Q9Y295,P07384,P52272,P54577,P41252,Q08945,Q5VTR2,O00154,P50395,Q5VTB9,Q08211,P40763,P54136,Q9UPU5,P22626,Q13435,Q01082,O60763,Q7Z569,Q13464
GO:CC	organelle lumen	GO:0043233	false	1.02211e-05	4.9905	6627	97	55	22112	Q15365,P53396,P52292,Q9C0C9,P08670,Q16531,P60842,P62081,Q14258,Q96FW1,Q9Y262,P09874,O75592,P46783,Q9NUU7,Q14152,P07910,Q86VP6,P23396,P35579,O00571,Q9Y230,Q9Y265,P46060,Q6W2J9,Q06587,P18206,Q9Y5A7,O43592,Q9Y4E8,Q9BPX3,O75150,P00491,P18669,P55039,Q9Y295,P07384,P52272,P54577,P41252,Q08945,Q5VTR2,O00154,P50395,Q5VTB9,Q08211,P40763,P54136,Q9UPU5,P22626,Q13435,Q01082,O60763,Q7Z569,Q13464
GO:CC	membrane-enclosed lumen	GO:0031974	false	1.02211e-05	4.9905	6627	97	55	22112	Q15365,P53396,P52292,Q9C0C9,P08670,Q16531,P60842,P62081,Q14258,Q96FW1,Q9Y262,P09874,O75592,P46783,Q9NUU7,Q14152,P07910,Q86VP6,P23396,P35579,O00571,Q9Y230,Q9Y265,P46060,Q6W2J9,Q06587,P18206,Q9Y5A7,O43592,Q9Y4E8,Q9BPX3,O75150,P00491,P18669,P55039,Q9Y295,P07384,P52272,P54577,P41252,Q08945,Q5VTR2,O00154,P50395,Q5VTB9,Q08211,P40763,P54136,Q9UPU5,P22626,Q13435,Q01082,O60763,Q7Z569,Q13464
GO:CC	nuclear lumen	GO:0031981	false	1.19121e-05	4.92401	5495	97	49	22112	Q15365,P53396,P52292,Q9C0C9,P08670,Q16531,P60842,P62081,Q14258,Q96FW1,Q9Y262,P09874,O75592,P46783,Q9NUU7,Q14152,P07910,Q86VP6,P23396,P35579,O00571,Q9Y230,Q9Y265,P46060,Q6W2J9,Q06587,Q9Y5A7,O43592,Q9Y4E8,Q9BPX3,O75150,P55039,Q9Y295,P52272,P54577,P41252,Q08945,Q5VTR2,O00154,Q5VTB9,Q08211,P40763,P54136,Q9UPU5,P22626,Q13435,Q01082,O60763,Q7Z569
GO:CC	protein-containing complex	GO:0032991	false	1.51004e-05	4.82101	7939	97	61	22112	P06733,Q15365,P52292,P07195,P08670,Q16531,P60842,P62081,Q9UBC2,Q9Y262,P09874,P46783,Q14152,P07910,Q86VP6,P23396,P35579,O00571,P33176,Q9Y230,Q9Y265,P46060,Q8IWV8,P26232,Q6W2J9,Q9NVA2,Q06587,P18206,Q00610,P48444,O43592,Q8IWV7,Q9BPX3,O75150,Q7L2H7,Q05639,Q9Y295,Q13492,P52272,Q14203,P41252,P35606,P05388,Q9NSD9,Q08945,Q5VTR2,Q5VTB9,Q08211,P40763,P54136,Q96L92,Q04637,P22626,Q13435,Q01082,P78344,Q7Z569,…
GO:CC	intracellular organelle	GO:0043229	false	2.09506e-05	4.6788	15991	97	91	22112	P34932,P06733,Q15365,P53396,P52292,Q9C0C9,P07195,P08670,Q16531,P60842,P62081,Q9UBC2,Q14258,Q9UKG1,Q96FW1,Q9Y262,P09874,O75592,P46783,Q9NUU7,Q14152,P07910,Q86VP6,P23396,P62258,P35579,P49327,O00571,P33176,Q9Y230,Q9Y265,P46060,Q8IWV8,P26232,Q6W2J9,Q9NVA2,Q06587,Q8NC51,P18206,O60664,Q00610,Q9Y5A7,P48444,Q7Z7E8,Q93008,O60610,O43592,Q9Y4E8,Q9BPX3,O60271,O75150,Q96BH1,P00491,P18669,Q05639,P55039,Q9Y295,…
GO:CC	organelle	GO:0043226	false	2.27546e-05	4.64293	16765	97	93	22112	P34932,P06733,Q15365,P53396,P52292,Q9C0C9,P07195,P08670,Q16531,P60842,P62081,Q9UBC2,Q14258,Q9UKG1,Q96FW1,Q9Y262,P09874,O75592,P46783,Q9NUU7,Q14152,P07910,Q86VP6,P23396,P62258,P35579,P49327,O00571,P33176,P00558,Q9Y230,Q9Y265,P46060,Q8IWV8,P26232,Q6W2J9,Q9NVA2,Q06587,Q8NC51,P18206,O60664,Q00610,Q9Y5A7,P48444,Q7Z7E8,Q93008,P08758,O60610,O43592,Q9Y4E8,Q9BPX3,O60271,O75150,Q96BH1,P00491,P18669,Q05639,…
GO:CC	membrane	GO:0016020	false	2.54034e-05	4.59511	9840	97	69	22112	P06733,Q15365,P53396,P52292,P07195,P08670,P60842,P62081,Q9UBC2,Q9UKG1,Q9Y262,P09874,O75592,P46783,Q9NUU7,Q14152,P07910,Q86VP6,P23396,P62258,P35579,P49327,O00571,P33176,P00558,Q9Y230,Q9Y265,P46060,P26232,Q8NC51,P18206,O60664,Q00610,P48444,Q93008,P08758,O60610,Q9BPX3,O60271,O75150,P18669,Q05639,P55039,Q9Y295,Q13492,P07384,P52272,Q14203,P41252,P35606,P05388,Q9NSD9,P50395,Q08211,P40763,P54136,Q53EZ4,…
GO:CC	focal adhesion	GO:0005925	true	9.22246e-05	4.03515	424	97	12	22112	P08670,P62081,P46783,P23396,P62258,P35579,P18206,Q00610,P08758,P07384,P05388,P50395
GO:CC	microtubule cytoskeleton	GO:0015630	false	0.000115475	3.93751	1378	97	21	22112	P08670,P62081,O75592,Q14152,P23396,P35579,O00571,P33176,Q9Y230,Q9Y265,P46060,Q9NVA2,Q00610,O60610,O60271,Q14203,Q08211,Q53EZ4,O60763,Q13464,P27816
GO:CC	cell-substrate junction	GO:0030055	false	0.000118129	3.92764	434	97	12	22112	P08670,P62081,P46783,P23396,P62258,P35579,P18206,Q00610,P08758,P07384,P05388,P50395
GO:CC	eukaryotic translation initiation factor 3 complex	GO:0005852	false	0.000161743	3.79117	16	97	4	22112	Q9Y262,Q14152,O00571,Q7L2H7
GO:CC	intracellular non-membrane-bounded organelle	GO:0043232	false	0.000163826	3.78562	6537	97	52	22112	P06733,Q15365,P08670,Q16531,P60842,P62081,Q14258,Q9Y262,P09874,O75592,P46783,Q9NUU7,Q14152,P07910,P23396,P35579,O00571,P33176,Q9Y230,Q9Y265,P46060,Q8IWV8,P26232,Q9NVA2,Q06587,P18206,O60664,Q00610,Q9Y5A7,Q93008,O60610,Q9BPX3,O60271,O75150,P52272,Q14203,P05388,Q15645,Q08945,Q5VTR2,Q08211,P40763,P54136,Q53EZ4,Q96L92,Q04637,P22626,Q01082,O60763,Q6Y7W6,Q13464,P27816
GO:CC	supramolecular complex	GO:0099080	false	0.000164194	3.78464	1408	97	21	22112	P06733,Q15365,P08670,Q14258,Q9NUU7,Q14152,P35579,O00571,P33176,P46060,P18206,Q00610,O60610,Q14203,P05388,Q08211,Q04637,Q01082,Q6Y7W6,Q13464,P27816
GO:CC	non-membrane-bounded organelle	GO:0043228	false	0.000164681	3.78336	6538	97	52	22112	P06733,Q15365,P08670,Q16531,P60842,P62081,Q14258,Q9Y262,P09874,O75592,P46783,Q9NUU7,Q14152,P07910,P23396,P35579,O00571,P33176,Q9Y230,Q9Y265,P46060,Q8IWV8,P26232,Q9NVA2,Q06587,P18206,O60664,Q00610,Q9Y5A7,Q93008,O60610,Q9BPX3,O60271,O75150,P52272,Q14203,P05388,Q15645,Q08945,Q5VTR2,Q08211,P40763,P54136,Q53EZ4,Q96L92,Q04637,P22626,Q01082,O60763,Q6Y7W6,Q13464,P27816
GO:CC	nucleus	GO:0005634	false	0.000265005	3.57675	10111	97	68	22112	P34932,P06733,Q15365,P53396,P52292,Q9C0C9,P08670,Q16531,P60842,P62081,Q9UBC2,Q14258,Q9UKG1,Q96FW1,Q9Y262,P09874,O75592,P46783,Q9NUU7,Q14152,P07910,Q86VP6,P23396,P62258,P35579,O00571,Q9Y230,Q9Y265,P46060,Q8IWV8,P26232,Q6W2J9,Q06587,Q8NC51,Q9Y5A7,Q7Z7E8,Q93008,O60610,O43592,Q9Y4E8,Q9BPX3,O75150,Q96BH1,P00491,P55039,Q9Y295,Q13492,P52272,P54577,Q14203,P41252,P05388,Q15645,Q08945,Q5VTR2,P52209,O00154,…
GO:CC	ficolin-1-rich granule lumen	GO:1904813	false	0.000330776	3.48047	124	97	7	22112	P53396,Q86VP6,O00571,P18206,P00491,P18669,P07384
GO:CC	extracellular region	GO:0005576	false	0.000337356	3.47191	4234	97	39	22112	P34932,P06733,Q15365,P53396,P07195,P08670,Q16531,P60842,Q9UKG1,Q96FW1,P07910,Q86VP6,P23396,P62258,P35579,P49327,O00571,P00558,Q9Y230,Q9Y265,Q8NC51,P18206,Q00610,P08758,O60271,P00491,P18669,P07384,P52272,P54577,P41252,P05388,P52209,O00154,P50395,P54136,P22626,Q01082,Q13464
GO:CC	ficolin-1-rich granule	GO:0101002	false	0.000403547	3.39411	184	97	8	22112	P53396,Q86VP6,O00571,P18206,O60610,P00491,P18669,P07384
GO:CC	cytoplasmic ribonucleoprotein granule	GO:0036464	false	0.000418126	3.37869	250	97	9	22112	Q15365,Q14258,Q9NUU7,O00571,P05388,Q08211,Q04637,Q6Y7W6,Q13464
GO:CC	cytoplasmic vesicle	GO:0031410	false	0.000458862	3.33832	2485	97	28	22112	P53396,P08670,Q9UKG1,Q86VP6,P62258,P35579,P49327,O00571,P33176,P18206,O60664,Q00610,P48444,O60610,O60271,P00491,P18669,Q13492,P07384,P35606,P50395,Q96L92,Q6P3W7,O60763,O60749,Q6Y7W6,Q13464,Q7Z3T8
GO:CC	intracellular vesicle	GO:0097708	false	0.000466252	3.33138	2487	97	28	22112	P53396,P08670,Q9UKG1,Q86VP6,P62258,P35579,P49327,O00571,P33176,P18206,O60664,Q00610,P48444,O60610,O60271,P00491,P18669,Q13492,P07384,P35606,P50395,Q96L92,Q6P3W7,O60763,O60749,Q6Y7W6,Q13464,Q7Z3T8
GO:CC	catalytic complex	GO:1902494	false	0.000510212	3.29225	1778	97	23	22112	P06733,P07195,Q16531,P07910,Q86VP6,Q9Y230,Q9Y265,P46060,Q8IWV8,Q6W2J9,Q06587,Q8IWV7,O75150,P52272,Q14203,P41252,Q9NSD9,Q5VTR2,Q08211,P54136,P22626,Q13435,Q7Z569
GO:CC	cytoplasmic stress granule	GO:0010494	false	0.000536085	3.27077	85	97	6	22112	Q14258,Q9NUU7,O00571,Q04637,Q6Y7W6,Q13464
GO:CC	ribonucleoprotein granule	GO:0035770	false	0.000740087	3.13072	268	97	9	22112	Q15365,Q14258,Q9NUU7,O00571,P05388,Q08211,Q04637,Q6Y7W6,Q13464
GO:CC	cytoskeleton	GO:0005856	false	0.000765801	3.11588	2399	97	27	22112	P08670,P62081,O75592,Q14152,P07910,P23396,P35579,O00571,P33176,Q9Y230,Q9Y265,P46060,P26232,Q9NVA2,P18206,Q00610,Q93008,O60610,O60271,Q14203,Q08211,Q53EZ4,Q96L92,Q01082,O60763,Q13464,P27816
GO:CC	nuclear periphery	GO:0034399	true	0.00117814	2.9288	150	97	7	22112	P08670,Q9Y230,Q9Y265,O43592,P52272,Q5VTB9,P22626
GO:CC	ubiquitin ligase complex	GO:0000151	false	0.00287335	2.54161	317	97	9	22112	Q16531,Q86VP6,Q8IWV8,Q6W2J9,Q06587,Q8IWV7,O75150,Q5VTR2,Q7Z569
GO:CC	intracellular protein-containing complex	GO:0140535	false	0.00387722	2.41148	942	97	15	22112	Q16531,Q86VP6,Q9Y230,Q9Y265,Q8IWV8,Q6W2J9,Q06587,Q8IWV7,O75150,Q14203,P41252,Q5VTR2,Q08211,P54136,Q7Z569
GO:CC	polysome	GO:0005844	true	0.00431752	2.36477	72	97	5	22112	P08670,P23396,Q9Y295,Q08211,Q04637
GO:CC	microtubule organizing center	GO:0005815	false	0.00466091	2.33153	840	97	14	22112	P08670,P62081,O00571,P33176,Q9Y230,Q9Y265,O60610,O60271,Q14203,Q08211,Q53EZ4,O60763,Q13464,P27816
GO:CC	cell leading edge	GO:0031252	true	0.00476436	2.322	426	97	10	22112	P08670,Q9UKG1,P23396,P35579,O00571,O60610,Q14203,Q01082,O60749,Q13464
GO:CC	nuclear matrix	GO:0016363	false	0.00546519	2.2624	127	97	6	22112	P08670,Q9Y230,Q9Y265,O43592,P52272,P22626
GO:CC	eukaryotic translation initiation factor 4F complex	GO:0016281	false	0.0060292	2.21974	13	97	3	22112	P60842,Q04637,P78344
GO:CC	eukaryotic 48S preinitiation complex	GO:0033290	false	0.00953096	2.02086	15	97	3	22112	Q9Y262,Q14152,Q7L2H7
GO:CC	clathrin coat of coated pit	GO:0030132	true	0.0141536	1.84913	17	97	3	22112	Q9UBC2,Q00610,Q13492
GO:CC	eukaryotic 43S preinitiation complex	GO:0016282	false	0.0141536	1.84913	17	97	3	22112	Q9Y262,Q14152,Q7L2H7
GO:CC	cytosolic small ribosomal subunit	GO:0022627	false	0.0155289	1.80886	48	97	4	22112	P62081,P46783,P23396,O00571
GO:CC	translation preinitiation complex	GO:0070993	false	0.0169303	1.77134	18	97	3	22112	Q9Y262,Q14152,Q7L2H7
GO:CC	coated membrane	GO:0048475	false	0.0173602	1.76045	96	97	5	22112	Q9UBC2,Q00610,P48444,Q13492,P35606
GO:CC	membrane coat	GO:0030117	false	0.0173602	1.76045	96	97	5	22112	Q9UBC2,Q00610,P48444,Q13492,P35606
GO:CC	secretory granule lumen	GO:0034774	false	0.0221781	1.65408	320	97	8	22112	P53396,Q86VP6,O00571,P18206,P00491,P18669,P50395,Q13464
GO:CC	cytoplasmic vesicle lumen	GO:0060205	false	0.0236617	1.62595	323	97	8	22112	P53396,Q86VP6,O00571,P18206,P00491,P18669,P50395,Q13464
GO:CC	vesicle lumen	GO:0031983	false	0.0246958	1.60738	325	97	8	22112	P53396,Q86VP6,O00571,P18206,P00491,P18669,P50395,Q13464
GO:CC	anchoring junction	GO:0070161	false	0.0256233	1.59137	983	97	14	22112	P08670,P62081,P46783,P23396,P62258,P35579,P26232,P18206,Q00610,P08758,P07384,P05388,P50395,P78344
GO:CC	cytosolic ribosome	GO:0022626	false	0.0265856	1.57535	105	97	5	22112	P62081,P46783,P23396,O00571,P05388
GO:CC	retromer complex	GO:0030904	true	0.0273323	1.56332	21	97	3	22112	Q14203,Q96L92,O60749
GO:CC	cell junction	GO:0030054	false	0.027794	1.55605	2122	97	22	22112	P52292,P08670,P62081,P46783,Q14152,P23396,P62258,P35579,P26232,Q9NVA2,P18206,Q00610,P08758,O75150,Q05639,Q13492,P07384,P05388,P50395,Q04637,Q01082,P78344
GO:CC	nuclear body	GO:0016604	false	0.0331491	1.47953	882	97	13	22112	Q15365,Q9C0C9,Q14258,P09874,P35579,Q06587,Q9Y4E8,Q9Y295,P52272,P54577,Q08211,P22626,Q13435
GO:CC	axon	GO:0030424	true	0.0352977	1.45225	651	97	11	22112	P08670,O75592,P33176,P46060,P26232,Q9NVA2,Q93008,O75150,Q14203,Q01082,P27816
GO:CC	mitotic spindle	GO:0072686	true	0.0442365	1.35422	185	97	6	22112	P23396,P46060,Q00610,O60610,Q14203,P27816

## Sheet: Selected GO terms RNF214
GO:MF	p-value	-log10 p-value
Ub transferase activity	2.45376e-05	4.61017
Translation initiation factor activity	9.41404e-06	5.02622
RNA binding	8.17614e-12	11.0875
Cell adhesion molecule binding	2.13463e-11	10.6707
Cadherin binding	4.13022e-16	15.384
GO:BP	p-value	-log10 p-value
Cell cycle	0.00565893	2.24727
Protein monoubiquitination	1.41696e-05	4.84864
Protein ubiquitination	6.66154e-08	7.17643
tRNA aminoacylation	0.00608445	2.21578
Translation	1.01474e-10	9.99365
GO:CC	p-value	-log10 p-value
Ub ligase complex	0.00287335	2.54161
Microtubule organizing center	0.00466091	2.33153
Microtubule cytoskeleton	0.000115475	3.93751
Anchoring junction	0.0256233	1.59137
Focal adhesion	9.22246e-05	4.03515
Translation preinitiation complex	0.0169303	1.77134
Cytoplasmic ribonucleoprotein granule	0.000418126	3.37869
Nucleoplasm	2.63204e-06	5.57971
