# Supplementary material for: BioE3 identifies specific substrates of ubiquitin E3 ligases
Source: Nat Commun. 2023 Nov 23;14:7656. doi: 10.1038/s41467-023-43326-8 (PMC10667490; doi:10.1038/s41467-023-43326-8)
Supplement: Supplementary file 10 — Supplementary Data 7 [file 41467_2023_43326_MOESM10_ESM.xlsx]

## Sheet: NEDD43M BioE3
Gene name	NEDD43M_1	NEDD43M_2	NEDD43M_3	NEDD43MCA_1	NEDD43MCA_2	NEDD43MCA_3	Log Student's T-test p-value NEDD43M_NEDD43MCA	Student's T-test Difference NEDD43M_NEDD43MCA	Student's T-test Test statistic NEDD43M_NEDD43MCA	Peptides	Unique peptides	Protein IDs
AMOTL2	17.2936	17.1326	17.4535	14.3898	14.4634	14.5432	4.98578	2.82775	27.5443	7	7	sp|Q9Y2J4|AMOL2_HUMAN
CCT8	20.5557	20.6857	20.582	17.8353	17.4839	17.3578	4.4809	3.0488	20.5617	18	18	sp|P50990|TCPQ_HUMAN
ABRAXAS2	16.6727	16.4812	16.6071	15.3181	15.3039	15.405	4.37259	1.2447	19.3087	2	2	sp|Q15018|ABRX2_HUMAN
NUDT21	17.8349	18.2479	18.3047	14.5134	13.9885	14.1382	4.27089	3.91578	18.2007	5	5	sp|O43809|CPSF5_HUMAN
PDCD6IP	17.2787	17.6939	17.3567	14.2681	14.3184	13.8992	4.23972	3.28121	17.8737	5	5	sp|Q8WUM4|PDC6I_HUMAN
SCAMP3	19.8384	19.9326	19.8501	18.9925	18.9594	19.1426	3.72402	0.84222	13.2267	4	4	sp|O14828|SCAM3_HUMAN
TCP1	17.6162	17.8424	17.9413	16.5486	16.3084	16.4045	3.50139	1.37945	11.6034	4	4	sp|P17987|TCPA_HUMAN
CCT6A	17.0757	17.6448	17.6171	15.2496	15.4628	15.0707	3.26032	2.18484	10.06	4	4	sp|P40227|TCPZ_HUMAN;sp|Q92526|TCPW_HUMAN
RPSA	18.4509	18.405	18.4548	17.043	16.4345	16.6527	3.19262	1.72685	9.6626	5	5	sp|P08865|RSSA_HUMAN
ILF2	17.9356	18.0701	17.9143	17.1909	16.8989	16.9448	3.13596	0.961777	9.34134	7	7	sp|Q12905|ILF2_HUMAN
DUSP1	16.0271	15.3055	15.7215	13.7728	13.6644	13.7127	3.12975	1.968	9.30677	3	3	sp|P28562|DUS1_HUMAN
EDC4	14.549	14.8834	14.2868	12.8969	13.0052	13.1364	2.9565	1.56026	8.38774	2	2	sp|Q6P2E9|EDC4_HUMAN
VPS33A	15.8956	15.2983	15.4663	13.9821	13.5288	13.7586	2.90648	1.79691	8.13828	2	2	sp|Q96AX1|VP33A_HUMAN
TJP1	16.7571	17.2798	17.5691	14.2474	13.9033	14.9213	2.76063	2.84466	7.44867	5	5	sp|Q07157|ZO1_HUMAN
USP5	18.8669	19.0582	19.0192	18.4044	18.4831	18.294	2.73612	0.587638	7.33807	7	7	sp|P45974|UBP5_HUMAN
PSMC1	16.3276	16.5959	16.4765	15.875	15.6789	15.7218	2.71392	0.708063	7.23914	4	4	sp|P62191|PRS4_HUMAN
LAS1L	15.4778	16.3096	16.7821	13.1545	13.1078	13.5406	2.70776	2.92223	7.2119	3	3	sp|Q9Y4W2|LAS1L_HUMAN
RDH11	15.964	15.6807	15.7002	15.1025	15.1457	15.07	2.70306	0.675566	7.19119	2	2	sp|Q8TC12|RDH11_HUMAN
WBP2	18.739	19.0103	18.9231	18.1562	17.8584	17.8021	2.66025	0.951904	7.00479	3	3	sp|Q969T9|WBP2_HUMAN
RANBP2	15.8388	16.4101	16.5545	11.7856	10.8011	13.0208	2.53528	4.39866	6.48462	3	3	sp|P49792|RBP2_HUMAN;sp|Q7Z3J3|RGPD4_HUMAN;sp|A6NKT7|RGPD3_HUMAN;sp|Q99666|RGPD5_HUMAN;sp|O14715|RGPD8_HUMAN
TRIP13	15.4984	15.6255	15.4984	14.5576	13.8159	14.0737	2.48445	1.39166	6.28273	2	2	sp|Q15645|PCH2_HUMAN
VIM	18.5176	18.9772	18.9591	17.937	17.7817	17.7963	2.46089	0.979617	6.19098	20	18	sp|P08670|VIME_HUMAN;sp|P17661|DESM_HUMAN;sp|P41219|PERI_HUMAN
PICK1	16.3597	16.5624	16.5563	16.085	16.1024	16.1037	2.38968	0.395739	5.92052	3	3	sp|Q9NRD5|PICK1_HUMAN
DPM1	16.3471	15.9478	16.3616	15.2784	14.7351	15.0934	2.31631	1.18316	5.65217	3	3	sp|O60762|DPM1_HUMAN
TUBA1C	20.1055	20.0317	20.2075	18.8529	19.0002	19.471	2.18903	1.00685	5.21015	9	9	sp|Q9BQE3|TBA1C_HUMAN;sp|P68363|TBA1B_HUMAN;sp|Q71U36|TBA1A_HUMAN;sp|P0DPH8|TBA3D_HUMAN;sp|P0DPH7|TBA3C_HUMAN;sp|P68366|TBA4A_HUMAN;sp|Q9NY65|TBA8_HUMAN;sp|Q6PEY2|TBA3E_HUMAN;sp|Q9H853|TBA4B_HUMAN;sp|A6NHL2|TBAL3_HUMAN
CALR	16.8463	16.7844	14.8284	12.8925	12.7029	12.2981	2.16768	3.5219	5.13876	2	2	sp|P27797|CALR_HUMAN
DHFR	17.1983	17.4594	17.5507	16.677	16.0542	16.3278	2.13353	1.04978	5.02621	3	3	sp|P00374|DYR_HUMAN;sp|Q86XF0|DYR2_HUMAN
PSMC6	16.4666	16.2235	16.3502	15.9915	15.7825	15.9049	2.09202	0.453786	4.89196	2	1	sp|P62333|PRS10_HUMAN
DDX3X	18.7142	19.1312	18.9251	18.348	18.1319	18.2942	2.08372	0.665461	4.86547	8	7	sp|O00571|DDX3X_HUMAN;sp|O15523|DDX3Y_HUMAN
CDC6	17.4969	17.6504	17.4707	17.0992	16.9252	16.6762	2.04283	0.639133	4.73644	6	6	sp|Q99741|CDC6_HUMAN
RACK1	18.6733	18.8826	18.8262	18.5259	18.3572	18.3582	1.97527	0.380295	4.52893	4	4	sp|P63244|RACK1_HUMAN
NONO	17.7342	18.1968	17.7526	17.127	17.18	17.2623	1.9691	0.704795	4.51033	6	6	sp|Q15233|NONO_HUMAN
CCT3	16.3588	16.7068	16.3268	15.8744	15.6724	15.4057	1.95266	0.813308	4.46102	4	4	sp|P49368|TCPG_HUMAN
SMCR8	15.1982	14.4544	15.2866	13.9227	13.6715	13.5879	1.94375	1.2524	4.43443	2	2	sp|Q8TEV9|SMCR8_HUMAN
PSMC2	17.1145	17.5646	17.2564	16.6866	16.1023	16.15	1.91495	0.998864	4.34934	8	8	sp|P35998|PRS7_HUMAN
OTUB1	17.7616	17.8008	17.3361	17.0861	16.7659	16.8864	1.82792	0.72001	4.09925	2	2	sp|Q96FW1|OTUB1_HUMAN
DRG2	16.3148	16.4154	16.1832	15.9746	16.0197	16.0507	1.8249	0.289461	4.09076	3	3	sp|P55039|DRG2_HUMAN
TP53BP2	14.1322	14.7466	14.6836	12.5444	12.3764	13.5501	1.82375	1.69715	4.08753	2	2	sp|Q13625|ASPP2_HUMAN
CDC23	15.9803	15.9395	15.9023	15.2386	15.3908	15.6647	1.79965	0.509311	4.0202	3	3	sp|Q9UJX2|CDC23_HUMAN
TGM3	16.2317	16.4644	15.5052	12.7007	14.1293	14.3271	1.78954	2.34807	3.9922	7	6	sp|Q08188|TGM3_HUMAN
EIF3E	15.913	16.1182	16.16	15.8056	15.6585	15.6393	1.76107	0.362602	3.91399	3	3	sp|P60228|EIF3E_HUMAN
SNX17	15.76	15.7503	15.9696	15.5548	15.5263	15.3784	1.71046	0.340132	3.77749	2	2	sp|Q15036|SNX17_HUMAN
TUFM	15.5323	15.7175	15.9643	15.3299	14.9808	14.9446	1.69011	0.652939	3.72349	2	2	sp|P49411|EFTU_HUMAN
UBXN1	19.3055	19.4064	19.8053	19.03	18.6109	18.7636	1.64275	0.704236	3.59971	5	5	sp|Q04323|UBXN1_HUMAN
RANGAP1	16.3979	16.7446	16.6792	16.1625	15.4379	15.7407	1.60817	0.826861	3.51094	5	5	sp|P46060|RAGP1_HUMAN
VAMP3	16.7079	16.8997	17.0186	16.556	16.4289	16.1572	1.53737	0.494697	3.33332	3	1	sp|Q15836|VAMP3_HUMAN
RAB1B	16.2869	16.4022	16.4996	14.4198	13.1401	10.6593	1.52684	3.65654	3.30737	4	3	sp|Q9H0U4|RAB1B_HUMAN;sp|P62820|RAB1A_HUMAN;sp|Q92928|RAB1C_HUMAN;sp|P61026|RAB10_HUMAN;sp|Q92930|RAB8B_HUMAN;sp|P61006|RAB8A_HUMAN;sp|P59190|RAB15_HUMAN
PPAT	16.7112	17.656	17.0446	16.3605	15.7616	15.3534	1.50719	1.31209	3.25923	5	5	sp|Q06203|PUR1_HUMAN
RAB7A	17.5862	17.436	18.6359	15.2938	16.4509	16.5509	1.49745	1.78749	3.23552	3	3	sp|P51149|RAB7A_HUMAN
ARCN1	16.3002	16.3544	16.4343	15.9036	15.3415	15.9465	1.47516	0.632394	3.18159	5	5	sp|P48444|COPD_HUMAN
CCT4	18.0563	17.9953	18.0823	17.7242	16.8327	16.9778	1.45094	0.866419	3.12355	4	4	sp|P50991|TCPD_HUMAN
EEF1G	17.4685	17.6016	17.4126	17.216	16.699	17.0501	1.44755	0.505892	3.11549	3	3	sp|P26641|EF1G_HUMAN
EIF4A1	18.468	19.0533	18.828	18.3513	18.1581	18.1682	1.42746	0.55724	3.06784	12	11	sp|P60842|IF4A1_HUMAN;sp|Q14240|IF4A2_HUMAN
WWOX	15.2088	15.6386	15.9019	15.0553	14.8075	14.4697	1.42132	0.805605	3.05335	3	3	sp|Q9NZC7|WWOX_HUMAN
SLC3A2	15.7849	15.4381	15.7198	15.0866	15.2127	15.3867	1.41885	0.418937	3.04755	5	5	sp|P08195|4F2_HUMAN
GTF2H2C	15.2599	16.1085	15.3351	14.9034	14.5994	14.5369	1.40778	0.887945	3.02153	2	2	sp|Q6P1K8|T2H2L_HUMAN;sp|Q13888|TF2H2_HUMAN
PPP2R2A	14.801	15.7547	14.5067	13.0368	13.9784	13.8375	1.37262	1.40321	2.9397	2	2	sp|P63151|2ABA_HUMAN;sp|Q9Y2T4|2ABG_HUMAN
COMMD4	15.5582	16.4099	15.4376	15.0849	14.2986	14.6677	1.37028	1.11819	2.9343	3	3	sp|Q9H0A8|COMD4_HUMAN
SERPINB4	18.1681	12.9672	12.9257	9.90605	8.08884	10.3219	1.31382	5.24804	2.8053	10	4	sp|P48594|SPB4_HUMAN
UBA1	19.6105	19.775	19.6989	22.1088	22.0023	22.0871	5.68239	-2.37128	-41.1822	24	24	sp|P22314|UBA1_HUMAN
BIRC6	14.7587	14.6089	14.5806	16.8045	16.9913	16.8312	4.99586	-2.22625	-27.7053	7	7	sp|Q9NR09|BIRC6_HUMAN
LRRC59	14.9252	15.0644	14.9199	16.5291	16.4224	16.3987	4.73722	-1.48022	-23.8548	2	2	sp|Q96AG4|LRC59_HUMAN
UBE2O	15.0737	15.1328	15.0233	18.5456	18.0316	18.2812	4.52953	-3.20949	-21.1499	10	10	sp|Q9C0C9|UBE2O_HUMAN
YWHAE	16.8438	16.8385	16.8405	17.6528	17.7338	17.8195	4.30678	-0.894476	-18.5843	5	3	sp|P62258|1433E_HUMAN
TRIP12	15.8231	16.0376	16.1355	17.8169	17.5751	17.6845	3.89613	-1.69345	-14.6291	10	10	sp|Q14669|TRIPC_HUMAN
GFPT1	13.0794	13.688	14.0997	17.4726	17.6313	17.7823	3.6871	-4.00636	-12.9431	5	5	sp|Q06210|GFPT1_HUMAN
PRRC2A	13.6124	12.9417	13.7657	18.3838	17.5498	17.8384	3.66068	-4.48405	-12.7439	2	2	sp|P48634|PRC2A_HUMAN
MACROH2A1	13.6187	13.0239	12.6727	17.0825	16.8376	17.6061	3.47062	-4.07032	-11.3946	6	6	sp|O75367|H2AY_HUMAN;sp|Q9P0M6|H2AW_HUMAN
TMEM59	16.8251	16.9574	17.1653	18.706	18.5498	18.3547	3.40425	-1.55424	-10.9563	2	2	sp|Q9BXS4|TMM59_HUMAN
UBE2Z	14.8368	14.3322	14.8939	17.109	17.7538	17.5713	3.35603	-2.79041	-10.648	4	4	sp|Q9H832|UBE2Z_HUMAN
RPL24	14.0425	13.9527	14.8313	18.0944	17.5427	17.5386	3.30162	-3.44972	-10.3099	2	2	sp|P83731|RL24_HUMAN
H2AC14	17.9296	17.9502	17.8174	19.5055	19.4544	19.0347	3.12081	-1.4325	-9.25713	3	3	sp|Q99878|H2A1J_HUMAN;sp|Q96KK5|H2A1H_HUMAN;sp|Q9BTM1|H2AJ_HUMAN;sp|Q16777|H2A2C_HUMAN;sp|Q93077|H2A1C_HUMAN;sp|Q7L7L0|H2A3_HUMAN;sp|Q6FI13|H2A2A_HUMAN;sp|P20671|H2A1D_HUMAN;sp|P0C0S8|H2A1_HUMAN;sp|P04908|H2A1B_HUMAN;sp|Q71UI9|H2AV_HUMAN;sp|P0C0S5|H2AZ_HUMAN;sp|Q96QV6|H2A1A_HUMAN;sp|P16104|H2AX_HUMAN;sp|Q8IUE6|H2A2B_HUMAN
SNX27	16.042	16.0814	16.0679	17.0133	16.909	16.6994	3.01892	-0.810167	-8.70877	2	2	sp|Q96L92|SNX27_HUMAN
BAG6	12.9302	13.5759	13.7813	16.1048	15.6482	16.3183	2.88115	-2.59463	-8.01458	2	2	sp|P46379|BAG6_HUMAN
RPS7	14.8278	14.2087	14.817	16.4258	17.0535	16.7333	2.82699	-2.11968	-7.75565	2	2	sp|P62081|RS7_HUMAN
TUBB	18.939	18.8378	18.7424	19.6946	19.4801	19.7823	2.80524	-0.812576	-7.65383	11	11	sp|P07437|TBB5_HUMAN;sp|Q9BVA1|TBB2B_HUMAN;sp|Q13885|TBB2A_HUMAN;sp|P68371|TBB4B_HUMAN;sp|P04350|TBB4A_HUMAN;sp|Q13509|TBB3_HUMAN;sp|Q3ZCM7|TBB8_HUMAN;sp|A6NNZ2|TBB8B_HUMAN;sp|Q9BUF5|TBB6_HUMAN;sp|Q9H4B7|TBB1_HUMAN;CON__ENSEMBL:ENSBTAP00000025008
RAD23B	15.9663	16.2041	16.0384	17.0594	16.8113	16.7946	2.74708	-0.818819	-7.38735	5	4	sp|P54727|RD23B_HUMAN
RPS10	15.9108	17.1282	17.0227	19.461	19.5288	19.4649	2.69892	-2.79767	-7.17297	5	5	sp|P46783|RS10_HUMAN;sp|Q9NQ39|RS10L_HUMAN
UBE3A	15.201	15.5675	15.633	16.6198	16.4108	16.446	2.62907	-1.02502	-6.87175	7	7	sp|Q05086|UBE3A_HUMAN
UBE2J2	12.8286	13.8256	13.1548	15.3697	15.1521	15.2226	2.56039	-1.97847	-6.58635	2	2	sp|Q8N2K1|UB2J2_HUMAN
HNRNPC	16.5553	16.4613	16.1424	17.3871	17.2298	17.2141	2.544	-0.89064	-6.5198	4	4	sp|P07910|HNRPC_HUMAN;sp|P0DMR1|HNRC4_HUMAN;sp|O60812|HNRC1_HUMAN;sp|B7ZW38|HNRC3_HUMAN;sp|B2RXH8|HNRC2_HUMAN
RPS20	13.7431	13.8846	13.5894	15.2599	16.2122	16.2949	2.50613	-2.18326	-6.36819	2	2	sp|P60866|RS20_HUMAN
ITM2C	15.9526	15.8091	16.0394	16.4681	16.3512	16.5089	2.46311	-0.509052	-6.19957	4	4	sp|Q9NQX7|ITM2C_HUMAN
DYNLRB1	12.9385	12.3495	14.017	16.7599	16.0843	16.1899	2.43798	-3.24306	-6.10286	2	2	sp|Q9NP97|DLRB1_HUMAN;sp|Q8TF09|DLRB2_HUMAN
UBE2S	13.4883	11.9341	13.0257	15.7176	16.3416	17.0138	2.4019	-3.54164	-5.96621	3	3	sp|Q16763|UBE2S_HUMAN
HNRNPF	14.5311	14.3076	14.6707	15.6611	15.2166	15.4647	2.32178	-0.944282	-5.67182	2	1	sp|P52597|HNRPF_HUMAN
USP14	12.9923	13.8614	13.6255	16.578	16.4055	15.3431	2.30816	-2.61581	-5.623	2	2	sp|P54578|UBP14_HUMAN
CKB	14.9446	15.6717	14.937	16.8269	16.5016	16.5494	2.26259	-1.44155	-5.46208	4	4	sp|P12277|KCRB_HUMAN
PGAM1	13.9351	13.7567	13.8665	14.3326	14.6324	14.7833	2.16538	-0.729993	-5.13113	2	2	sp|P18669|PGAM1_HUMAN;sp|P15259|PGAM2_HUMAN;sp|Q8N0Y7|PGAM4_HUMAN
PCNA	17.6247	18.3828	18.3101	19.9271	19.3407	19.5741	2.15658	-1.50807	-5.10196	5	5	sp|P12004|PCNA_HUMAN
ZCCHC3	11.1436	12.861	10.7167	14.949	14.9721	15.9608	2.14375	-3.72019	-5.0597	2	2	sp|Q9NUD5|ZCHC3_HUMAN
HERC4	12.2284	13.2542	12.256	14.418	15.3331	15.7471	2.1242	-2.58652	-4.99579	3	3	sp|Q5GLZ8|HERC4_HUMAN
RHOBTB3	15.6777	15.8046	15.9479	16.6604	16.2908	16.4432	2.10597	-0.654745	-4.93677	3	3	sp|O94955|RHBT3_HUMAN
VDAC1	15.7575	15.7357	15.5494	16.3277	16.9492	16.9332	2.09821	-1.05582	-4.91181	5	5	sp|P21796|VDAC1_HUMAN
MCM3	13.2375	14.3168	14.0579	15.5505	15.2836	15.6992	2.03859	-1.64039	-4.72322	3	3	sp|P25205|MCM3_HUMAN
RABGEF1	17.0065	17.1376	17.2067	17.4242	17.6312	17.6967	2.00726	-0.467099	-4.62632	3	3	sp|Q9UJ41|RABX5_HUMAN
ARF1	12.5892	12.5335	11.9014	17.0038	14.82	15.1311	2.00455	-3.31025	-4.61801	2	2	sp|P84077|ARF1_HUMAN;sp|P61204|ARF3_HUMAN;sp|P84085|ARF5_HUMAN;sp|P18085|ARF4_HUMAN
UBE2K	12.489	14.0724	14.2105	16.496	16.8594	18.373	1.99273	-3.65215	-4.58189	3	3	sp|P61086|UBE2K_HUMAN
PLD3	14.5277	15.9461	14.8482	16.9555	17.7937	17.301	1.98022	-2.24275	-4.54389	2	2	sp|Q8IV08|PLD3_HUMAN
DNAJC7	15.9929	16.0984	16.2053	16.4319	16.501	16.6831	1.98009	-0.439788	-4.5435	2	2	sp|Q99615|DNJC7_HUMAN
SAMHD1	14.0312	15.3901	15.3467	17.5773	16.7316	17.1866	1.93561	-2.2425	-4.41026	4	4	sp|Q9Y3Z3|SAMH1_HUMAN
GNAI3	13.1176	14.5753	12.7118	16.1403	16.2364	15.7074	1.91448	-2.5598	-4.34798	4	3	sp|P08754|GNAI3_HUMAN
PFN1	12.7741	13.0045	10.132	16.0636	15.8557	15.703	1.86672	-3.90393	-4.20949	2	2	sp|P07737|PROF1_HUMAN
PABPC1	15.5699	16.3787	15.2531	17.0141	17.3449	17.6236	1.8667	-1.59366	-4.20943	7	5	sp|P11940|PABP1_HUMAN;sp|Q4VXU2|PAP1L_HUMAN;sp|Q9H361|PABP3_HUMAN;sp|Q5JQF8|PAP1M_HUMAN
GNE	12.9023	13.0239	13.2956	14.1835	15.0352	15.7657	1.81817	-1.92087	-4.07186	2	2	sp|Q9Y223|GLCNE_HUMAN
ARL2	9.75924	13.5273	9.72652	15.6329	18.1768	19.0889	1.81522	-6.62852	-4.0636	7	7	sp|P36404|ARL2_HUMAN
SLC1A5	18.0251	18.0449	18.0302	18.7333	18.4711	18.3287	1.8019	-0.477634	-4.02646	4	4	sp|Q15758|AAAT_HUMAN
UBQLN2	14.8646	15.5915	14.4684	16.5543	16.4205	17.412	1.80141	-1.82076	-4.02509	5	5	sp|Q9UHD9|UBQL2_HUMAN;sp|Q9UMX0|UBQL1_HUMAN;sp|Q9NRR5|UBQL4_HUMAN
GNAI1	15.0351	13.8543	14.1585	15.9763	15.6027	16.1219	1.79785	-1.55097	-4.0152	3	2	sp|P63096|GNAI1_HUMAN
HSP90AA1	17.4216	17.4474	17.8506	18.1044	18.3195	18.5456	1.78493	-0.749983	-3.97947	13	6	sp|P07900|HS90A_HUMAN;sp|Q14568|HS902_HUMAN;sp|Q58FG0|HS905_HUMAN
HNRNPK	15.0929	15.212	15.3478	15.9988	15.6041	15.7007	1.7697	-0.5503	-3.93759	2	2	sp|P61978|HNRPK_HUMAN
TCAF1	17.384	18.1575	17.9681	19.1665	18.777	18.7407	1.76437	-1.0582	-3.923	6	6	sp|Q9Y4C2|TCAF1_HUMAN
RPS3	17.4855	18.0227	17.964	19.3368	18.9768	18.5247	1.7442	-1.12201	-3.86815	5	5	sp|P23396|RS3_HUMAN
PSMB3	16.7838	16.1915	16.3226	17.0323	17.4631	17.4078	1.74184	-0.868411	-3.86175	4	4	sp|P49720|PSB3_HUMAN
HSP90AB1	18.8307	19.7078	19.7812	20.7249	20.4792	20.8024	1.73177	-1.22895	-3.83459	17	10	sp|P08238|HS90B_HUMAN;sp|Q58FF7|H90B3_HUMAN;sp|Q58FF8|H90B2_HUMAN;sp|Q58FF6|H90B4_HUMAN;sp|Q58FG1|HS904_HUMAN;sp|P14625|ENPL_HUMAN
RPLP2	12.0452	13.8503	13.8432	15.6833	15.5084	15.4643	1.72481	-2.30575	-3.81589	3	3	sp|P05387|RLA2_HUMAN
HNRNPA2B1	16.2167	16.169	16.247	16.5104	16.6798	16.9587	1.72272	-0.505363	-3.81027	4	4	sp|P22626|ROA2_HUMAN
PPP2CA	16.6881	16.5053	16.6109	16.8114	16.8823	17.0208	1.69523	-0.303385	-3.73704	2	2	sp|P67775|PP2AA_HUMAN;sp|P62714|PP2AB_HUMAN
LMNB2	12.8862	13.8296	14.2235	15.8333	15.0329	15.2497	1.69087	-1.72556	-3.72551	4	4	sp|Q03252|LMNB2_HUMAN
VDAC3	14.9231	14.2149	14.9036	15.4147	15.7231	16.0045	1.63591	-1.03355	-3.58205	2	2	sp|Q9Y277|VDAC3_HUMAN
PIP5K1A	17.6955	17.9885	15.8264	19.8093	19.5494	19.4694	1.62792	-2.43922	-3.56147	7	3	sp|Q99755|PI51A_HUMAN;sp|O60331|PI51C_HUMAN;sp|O14986|PI51B_HUMAN
WRNIP1	14.6081	14.9732	14.9806	16.1377	15.3882	16.2901	1.62763	-1.08469	-3.56074	3	3	sp|Q96S55|WRIP1_HUMAN
NSDHL	9.33434	11.2711	12.7436	14.4762	14.4785	14.8747	1.60674	-3.49347	-3.5073	2	2	sp|Q15738|NSDHL_HUMAN
ACLY	15.5362	15.8241	16.2359	17.1574	16.4436	17.1818	1.54884	-1.06218	-3.36175	2	2	sp|P53396|ACLY_HUMAN
TRPC4AP	13.8633	14.1032	14.6611	16.6214	15.0911	15.8262	1.51038	-1.63706	-3.26702	2	2	sp|Q8TEL6|TP4AP_HUMAN
ATP5F1B	15.5639	15.0885	15.3556	15.948	15.7243	16.1806	1.49458	-0.614971	-3.22853	2	2	sp|P06576|ATPB_HUMAN
LDHB	16.6884	17.3175	17.191	18.0285	17.697	17.6487	1.48636	-0.725777	-3.20863	4	4	sp|P07195|LDHB_HUMAN
UBE2Q1	13.0782	14.0754	14.187	17.9109	17.0977	15.0461	1.46167	-2.90474	-3.1492	3	3	sp|Q7Z7E8|UB2Q1_HUMAN;sp|Q8WVN8|UB2Q2_HUMAN
ANXA2	17.6449	17.0422	16.9303	17.8696	17.8278	18.1397	1.42042	-0.739912	-3.05123	9	9	sp|P07355|ANXA2_HUMAN;sp|A6NMY6|AXA2L_HUMAN
GPS1	13.16	15.492	13.8471	17.6447	16.2772	16.1725	1.40641	-2.53177	-3.01833	3	3	sp|Q13098|CSN1_HUMAN
RPLP0	12.777	12.4703	14.2981	14.9094	14.8037	14.908	1.39353	-1.6919	-2.98823	2	2	sp|P05388|RLA0_HUMAN;sp|Q8NHW5|RLA0L_HUMAN
PKM	17.9821	17.9028	18.1653	18.6952	18.285	18.369	1.37262	-0.432967	-2.9397	5	5	sp|P14618|KPYM_HUMAN
PSMB1	14.6593	15.5624	15.3261	16.4764	15.8947	16.0023	1.35802	-0.941833	-2.90605	2	2	sp|P20618|PSB1_HUMAN
CPNE9	12.5305	13.8832	14.2614	15.3341	15.1289	14.8345	1.32342	-1.54078	-2.82704	2	2	sp|Q8IYJ1|CPNE9_HUMAN;sp|Q86YQ8|CPNE8_HUMAN;sp|Q9HCH3|CPNE5_HUMAN;sp|O75131|CPNE3_HUMAN;sp|Q96FN4|CPNE2_HUMAN;sp|Q96A23|CPNE4_HUMAN;sp|O95741|CPNE6_HUMAN;sp|Q9UBL6|CPNE7_HUMAN
DDI2	16.1068	16.4703	16.6762	17.3989	16.8296	16.9992	1.30107	-0.658128	-2.77655	4	4	sp|Q5TDH0|DDI2_HUMAN
EIF3L	16.8337	16.693	16.6734	16.536	15.8995	16.1945	1.28672	0.523386	2.74433	6	6	sp|Q9Y262|EIF3L_HUMAN
IGF2BP1	16.108	16.2635	16.7538	17.2032	16.7593	17.4706	1.26893	-0.76925	-2.70463	6	5	sp|Q9NZI8|IF2B1_HUMAN
HSPA4	14.7297	15.5021	15.8294	16.4013	16.4416	16.0369	1.25814	-0.939543	-2.68068	2	2	sp|P34932|HSP74_HUMAN
HARS1	15.5928	16.0086	15.7388	13.0557	15.2427	12.8684	1.25165	2.05782	2.66631	2	2	sp|P12081|HARS1_HUMAN
DCD	21.0831	19.6168	19.4694	18.6697	17.4881	18.7568	1.24999	1.75156	2.66263	3	3	sp|P81605|DCD_HUMAN
UTP15	15.5208	15.7009	16.0922	15.4219	15.0522	15.2508	1.24573	0.529667	2.65323	2	2	sp|Q8TED0|UTP15_HUMAN
HSPB1	16.4654	16.0431	16.0958	14.6317	15.7674	15.3594	1.24502	0.948577	2.65167	3	3	sp|P04792|HSPB1_HUMAN
H2BC13	14.2966	12.6904	15.2365	16.5778	15.7042	16.1465	1.23746	-2.06836	-2.635	2	2	sp|Q99880|H2B1L_HUMAN;sp|Q99879|H2B1M_HUMAN;sp|Q99877|H2B1N_HUMAN;sp|Q93079|H2B1H_HUMAN;sp|Q8N257|H2B3B_HUMAN;sp|Q5QNW6|H2B2F_HUMAN;sp|Q16778|H2B2E_HUMAN;sp|P62807|H2B1C_HUMAN;sp|P58876|H2B1D_HUMAN;sp|P57053|H2BFS_HUMAN;sp|P33778|H2B1B_HUMAN;sp|P23527|H2B1O_HUMAN;sp|P06899|H2B1J_HUMAN;sp|O60814|H2B1K_HUMAN;sp|Q96A08|H2B1A_HUMAN
TBC1D15	16.5161	16.1872	16.191	15.9345	15.9108	16.0868	1.23304	0.32071	2.62529	2	2	sp|Q8TC07|TBC15_HUMAN
ESS2	15.4001	15.713	16.2456	12.9232	12.7443	15.1937	1.23147	2.16587	2.62184	3	3	sp|Q96DF8|ESS2_HUMAN
LDHA	15.0194	15.2023	15.089	14.9022	14.9506	14.9985	1.19727	0.153104	2.5472	2	2	sp|P00338|LDHA_HUMAN
RPL7A	19.0001	18.9894	18.7774	18.7512	18.4359	18.1569	1.19629	0.474291	2.54507	3	3	sp|P62424|RL7A_HUMAN
HSPA9	15.2316	16.2581	16.2319	16.965	16.7016	16.7079	1.19165	-0.884318	-2.53502	3	3	sp|P38646|GRP75_HUMAN
GOSR1	16.9872	17.0732	16.5999	16.5522	15.9231	16.396	1.17498	0.596324	2.499	3	3	sp|O95249|GOSR1_HUMAN
RPL11	12.5087	12.7348	15.1892	15.6105	15.6016	15.6174	1.16814	-2.13226	-2.48429	3	3	sp|P62913|RL11_HUMAN
ATP5F1A	12.2822	15.2102	13.8581	16.7112	15.318	16.3187	1.16402	-2.33249	-2.47545	2	2	sp|P25705|ATPA_HUMAN
STOM	16.1714	15.6064	15.6992	16.3493	16.1912	16.2768	1.16207	-0.44681	-2.47125	2	2	sp|P27105|STOM_HUMAN
MIB1	15.2182	13.3039	15.812	16.7248	16.3653	17.0016	1.15875	-1.9192	-2.46413	5	5	sp|Q86YT6|MIB1_HUMAN
USP24	16.1283	16.5248	17.546	15.3571	15.4774	15.9621	1.15695	1.1342	2.46028	4	4	sp|Q9UPU5|UBP24_HUMAN
CDK1	18.3943	18.8304	18.8322	18.4574	18.1151	18.1335	1.15559	0.450305	2.45736	9	6	sp|P06493|CDK1_HUMAN;sp|Q00535|CDK5_HUMAN;sp|P11802|CDK4_HUMAN;sp|Q00534|CDK6_HUMAN;sp|P50750|CDK9_HUMAN;sp|Q96Q40|CDK15_HUMAN;sp|O94921|CDK14_HUMAN;sp|Q07002|CDK18_HUMAN;sp|Q00536|CDK16_HUMAN;sp|Q00537|CDK17_HUMAN;sp|Q9NYV4|CDK12_HUMAN;sp|Q14004|CDK13_HUMAN
ATP1B3	12.4285	12.5434	16.1524	16.7113	16.7391	16.6598	1.15191	-2.99531	-2.44949	3	3	sp|P54709|AT1B3_HUMAN
MAGED1	15.717	16.2514	16.4424	17.3605	16.6926	16.6453	1.1314	-0.762517	-2.40577	2	2	sp|Q9Y5V3|MAGD1_HUMAN;sp|Q9UNF1|MAGD2_HUMAN
FARSA	15.9598	16.229	16.27	15.9618	15.678	15.3163	1.11849	0.500904	2.37839	4	4	sp|Q9Y285|SYFA_HUMAN
BirA-NEDD43M	24.0072	24.5164	24.6703	23.8527	23.497	24.033	1.11409	0.603735	2.36908	78	71	sp|MUTBIRA|MUT_BIRA;sp|P46934|NEDD4_HUMAN
PSME3	12.247	14.6256	14.0173	15.7922	15.3309	15.0584	1.11355	-1.76386	-2.36794	2	2	sp|P61289|PSME3_HUMAN
SEPTIN2	15.6868	15.7943	15.9764	16.1432	16.0292	15.9771	1.11008	-0.230698	-2.36062	2	2	sp|Q15019|SEPT2_HUMAN
EEF1D	14.9399	17.6747	15.9537	18.625	17.6121	18.2971	1.09722	-1.98861	-2.33353	2	2	sp|P29692|EF1D_HUMAN
UBE2T	13.9288	15.4465	15.4535	15.9691	16.0494	16.9068	1.08961	-1.3655	-2.31753	2	2	sp|Q9NPD8|UBE2T_HUMAN
SNRPA1	15.5366	15.7106	16.0197	17.2304	16.4945	16.0793	1.08944	-0.845798	-2.31719	2	2	sp|P09661|RU2A_HUMAN
CTNND1	15.9349	14.137	14.6967	13.3941	14.0898	13.184	1.07526	1.36691	2.28749	2	2	sp|O60716|CTND1_HUMAN
EPS15	16.2545	16.8927	17.0271	15.9028	15.9019	16.3993	1.06351	0.656787	2.26297	3	3	sp|P42566|EPS15_HUMAN
RAD23A	12.486	14.8588	14.4909	15.5803	15.4812	15.792	1.05788	-1.67262	-2.25127	4	3	sp|P54725|RD23A_HUMAN
ANXA1	15.4776	13.7212	12.2834	15.9485	15.486	17.4188	1.05724	-2.45706	-2.24993	4	4	sp|P04083|ANXA1_HUMAN
RUVBL2	16.2636	16.0015	16.2785	16.034	15.6398	15.894	1.04446	0.325246	2.22342	5	5	sp|Q9Y230|RUVB2_HUMAN
UBXN7	12.4389	15.1902	13.0841	15.1298	15.436	15.8601	1.04345	-1.90425	-2.22132	2	2	sp|O94888|UBXN7_HUMAN
PSMC3	16.2651	16.0541	17.0345	18.8357	16.8208	18.0448	1.03515	-1.44918	-2.20415	4	4	sp|P17980|PRS6A_HUMAN
ATXN10	16.6899	16.8962	16.487	17.9238	17.026	17.1426	1.03446	-0.67314	-2.20271	3	3	sp|Q9UBB4|ATX10_HUMAN
CTNNA1	15.6724	16.1416	15.703	16.0754	16.2169	16.3735	1.03168	-0.382918	-2.19697	9	7	sp|P35221|CTNA1_HUMAN
APOD	16.3498	18.2231	13.1718	12.9311	12.4414	12.6142	1.03114	3.25268	2.19586	3	3	sp|P05090|APOD_HUMAN
EFTUD2	12.2402	13.0388	12.8755	13.4797	13.9553	15.9742	1.02471	-1.7516	-2.18261	4	3	sp|Q15029|U5S1_HUMAN
PHGDH	16.5507	16.7956	16.7914	17.4397	17.0212	16.8844	1.01786	-0.402501	-2.16851	3	3	sp|O43175|SERA_HUMAN
RPA1	15.3213	14.9738	15.9011	15.7057	16.3699	16.6643	1.01555	-0.847844	-2.16375	3	3	sp|P27694|RFA1_HUMAN
ARG1	17.2915	16.2204	16.4746	15.6014	16.137	15.93	1.01061	0.772677	2.15361	6	6	sp|P05089|ARGI1_HUMAN
EIF2S1	17.7797	17.8415	17.5812	16.0257	11.8294	16.1612	1.00895	3.06201	2.15018	5	5	sp|P05198|IF2A_HUMAN
ENO1	19.5742	19.4929	19.4524	19.9024	19.6124	19.6387	0.9985	-0.211345	-2.12878	9	8	sp|P06733|ENOA_HUMAN;sp|P13929|ENOB_HUMAN
HAT1	14.737	15.8336	16.3276	17.0452	16.7404	16.3387	0.983403	-1.07539	-2.09793	2	2	sp|O14929|HAT1_HUMAN
FASN	14.7163	14.6232	15.9165	16.5144	15.5331	16.5628	0.979941	-1.1181	-2.09088	6	6	sp|P49327|FAS_HUMAN
POLD1	14.9895	15.0052	14.0851	15.9817	14.9621	16.2708	0.979341	-1.04493	-2.08965	4	4	sp|P28340|DPOD1_HUMAN
PRKDC	12.8504	12.4744	12.8584	13.6066	13.1471	14.9975	0.976869	-1.1893	-2.08462	2	2	sp|P78527|PRKDC_HUMAN
DIAPH3	14.5011	17.3476	17.5177	18.125	18.3487	19.8638	0.971553	-2.32375	-2.0738	2	2	sp|Q9NSV4|DIAP3_HUMAN
H1-2	13.838	16.337	14.9188	15.9078	17.2431	17.0656	0.956178	-1.70756	-2.04259	3	3	sp|P16403|H12_HUMAN;sp|P10412|H14_HUMAN;sp|P16402|H13_HUMAN;sp|P22492|H1T_HUMAN;sp|Q02539|H11_HUMAN
IGF2BP3	12.6018	13.2796	13.1163	13.4848	13.2796	13.6317	0.955808	-0.4662	-2.04184	2	1	sp|O00425|IF2B3_HUMAN;sp|Q9Y6M1|IF2B2_HUMAN
FAF2	14.513	15.2678	15.4554	16.0486	15.3579	16.4444	0.951612	-0.871571	-2.03335	2	2	sp|Q96CS3|FAF2_HUMAN
CAVIN1	15.7088	16.0881	15.9563	15.8214	15.4171	15.5185	0.943537	0.33209	2.01702	2	2	sp|Q6NZI2|CAVN1_HUMAN
SPART	16.4521	17.2133	17.1228	16.7603	15.862	15.7769	0.941187	0.796326	2.01227	2	2	sp|Q8N0X7|SPART_HUMAN
EIF3A	14.6166	14.585	14.6554	14.6153	16.2821	16.4649	0.927387	-1.16841	-1.98445	3	3	sp|Q14152|EIF3A_HUMAN
CKAP2	15.9512	16.7816	16.9076	16.1853	15.1502	15.7933	0.918969	0.837185	1.96751	3	3	sp|Q8WWK9|CKAP2_HUMAN
ATXN3	11.9196	13.5802	17.1628	17.6688	17.0114	17.1637	0.916245	-3.06042	-1.96204	4	4	sp|P54252|ATX3_HUMAN
DDX5	16.851	16.2696	15.9605	16.1185	15.0625	15.5552	0.908691	0.78166	1.94688	4	3	sp|P17844|DDX5_HUMAN;sp|Q92841|DDX17_HUMAN
DRG1	16.2565	16.6498	16.5393	16.4407	15.7534	15.7082	0.908288	0.514405	1.94607	4	4	sp|Q9Y295|DRG1_HUMAN
NSFL1C	14.3178	15.867	15.1721	16.0377	15.7521	16.4	0.907516	-0.944319	-1.94453	3	3	sp|Q9UNZ2|NSF1C_HUMAN
CASP14	17.8074	16.2379	16.1092	14.9057	15.6554	15.9453	0.904013	1.21606	1.9375	8	8	sp|P31944|CASPE_HUMAN
SIRT1	12.4965	13.0059	13.4606	14.9469	13.0518	15.3055	0.896627	-1.44705	-1.92272	2	2	sp|Q96EB6|SIR1_HUMAN
PSMD2	14.4598	15.105	15.4156	13.8467	13.617	14.8308	0.894413	0.895308	1.91829	4	3	sp|Q13200|PSMD2_HUMAN
EIF4A3	15.4499	15.7201	15.6098	15.5622	15.1687	15.1734	0.89437	0.291837	1.9182	4	3	sp|P38919|IF4A3_HUMAN
CCT5	12.6329	13.0221	15.8759	10.7408	11.4309	12.661	0.892361	2.23276	1.91419	3	3	sp|P48643|TCPE_HUMAN
FDFT1	15.979	15.3989	15.8145	16.2098	15.9594	16.0962	0.890747	-0.357683	-1.91096	4	4	sp|P37268|FDFT_HUMAN
NDFIP1	15.5609	17.307	16.5627	18.1211	16.9985	17.7646	0.887265	-1.15122	-1.904	6	6	sp|Q9BT67|NFIP1_HUMAN
SERBP1	16.5759	16.6306	16.7492	16.659	16.1571	16.0184	0.863991	0.373768	1.85763	3	3	sp|Q8NC51|PAIRB_HUMAN
LMNB1	12.6036	14.1154	14.487	15.0994	15.7019	14.3108	0.861447	-1.30202	-1.85257	3	3	sp|P20700|LMNB1_HUMAN
ZG16B	13.984	12.2656	12.4881	17.208	15.7585	13.0835	0.856283	-2.43746	-1.84231	2	2	sp|Q96DA0|ZG16B_HUMAN
VCP	16.804	16.9283	17.113	17.2788	17.0612	17.1141	0.848027	-0.202915	-1.82593	10	10	sp|P55072|TERA_HUMAN
USP25	13.4014	15.2431	14.9625	16.0393	15.1685	15.8416	0.844801	-1.14742	-1.81953	2	2	sp|Q9UHP3|UBP25_HUMAN
PCM1	12.7457	12.3426	12.8435	14.4286	12.6266	15.4818	0.840569	-1.5351	-1.81115	3	3	sp|Q15154|PCM1_HUMAN
PARP1	14.5533	15.5517	15.5875	16.234	15.6343	15.8856	0.836954	-0.68715	-1.80399	3	3	sp|P09874|PARP1_HUMAN
PC	20.6381	20.9231	20.9352	20.8487	21.2985	21.3557	0.829855	-0.335479	-1.78994	40	40	sp|P11498|PYC_HUMAN
PSMB2	16.0111	15.6355	15.452	16.3411	15.9001	15.9888	0.821556	-0.377134	-1.77354	3	3	sp|P49721|PSB2_HUMAN
MSH2	15.1672	12.527	15.5502	12.4669	12.6799	12.9851	0.820343	1.70414	1.77115	2	2	sp|P43246|MSH2_HUMAN
PPP1CC	17.4318	16.8813	17.0941	16.7724	16.8128	16.9412	0.807659	0.29361	1.74613	4	4	sp|P36873|PP1G_HUMAN;sp|P62140|PP1B_HUMAN;sp|P62136|PP1A_HUMAN
LARS1	15.1764	15.1861	15.7546	13.9792	14.8046	15.202	0.805813	0.710449	1.74249	4	4	sp|Q9P2J5|SYLC_HUMAN
ACTG1	17.4902	18.3731	18.234	18.5422	18.5077	18.4647	0.793436	-0.472452	-1.71812	10	3	sp|P63261|ACTG_HUMAN;sp|P60709|ACTB_HUMAN;sp|Q6S8J3|POTEE_HUMAN;sp|A5A3E0|POTEF_HUMAN;sp|Q562R1|ACTBL_HUMAN;sp|P0CG38|POTEI_HUMAN;sp|Q9BYX7|ACTBM_HUMAN;sp|P0CG39|POTEJ_HUMAN
PIK3C2A	15.3693	15.6096	16.4905	15.228	13.0556	15.1416	0.789975	1.34804	1.71132	2	2	sp|O00443|P3C2A_HUMAN
ALDOA	16.1169	16.7668	16.5771	16.7491	16.9669	16.7926	0.789946	-0.349281	-1.71126	4	4	sp|P04075|ALDOA_HUMAN
DDB1	14.4086	13.5533	13.4301	13.5915	16.3891	16.2309	0.772426	-1.60654	-1.67685	3	3	sp|Q16531|DDB1_HUMAN
PCCA	21.0815	21.6717	21.6285	21.6911	21.762	21.9611	0.767549	-0.344165	-1.66728	37	37	sp|P05165|PCCA_HUMAN
BLMH	17.1271	15.2558	16.5807	15.6041	14.8894	15.504	0.759277	0.988679	1.65107	3	3	sp|Q13867|BLMH_HUMAN
TYMS	15.2247	15.9234	16.1932	15.3502	15.1648	15.3626	0.759081	0.487895	1.65068	2	2	sp|P04818|TYSY_HUMAN
DCTN4	15.7106	15.8381	15.9301	15.6908	15.6623	15.0245	0.743396	0.367108	1.61997	2	2	sp|Q9UJW0|DCTN4_HUMAN
JUP	18.5754	17.6373	18.0322	17.3962	17.9342	17.2856	0.737066	0.54294	1.60759	11	10	sp|P14923|PLAK_HUMAN
CPSF6	16.8942	17.5945	11.7055	9.61664	13.1313	12.9453	0.735987	3.5003	1.60548	2	2	sp|Q16630|CPSF6_HUMAN
S100A9	21.2008	18.5098	17.7751	17.5691	17.2111	17.6493	0.735815	1.68536	1.60515	7	7	sp|P06702|S10A9_HUMAN
TFRC	16.1302	15.8924	16.2063	16.0806	16.396	16.4823	0.720996	-0.243354	-1.57619	4	4	sp|P02786|TFR1_HUMAN
NCCRP1	16.2298	16.2646	15.8637	16.1291	15.5493	15.6713	0.702918	0.336152	1.54091	3	3	sp|Q6ZVX7|FBX50_HUMAN
PHB	15.3174	17.1547	14.3533	14.8236	13.7282	14.2455	0.694732	1.3427	1.52494	2	2	sp|P35232|PHB_HUMAN
CDK2	12.6553	14.991	15.6967	16.3093	15.8695	15.4891	0.691641	-1.44162	-1.51892	4	2	sp|P24941|CDK2_HUMAN;sp|Q00526|CDK3_HUMAN
PHB2	16.2358	15.8598	15.8187	15.7172	15.8742	15.1133	0.686471	0.40321	1.50884	9	8	sp|Q99623|PHB2_HUMAN
FLII	15.3553	16.2409	15.9854	12.7679	13.6639	16.2795	0.679427	1.62343	1.49511	2	2	sp|Q13045|FLII_HUMAN
SFPQ	12.5427	13.8313	14.058	15.0307	13.7225	14.3491	0.667842	-0.890094	-1.47254	2	2	sp|P23246|SFPQ_HUMAN
FKBP4	12.727	14.8158	14.7423	15.3327	14.8285	15.2145	0.666274	-1.03019	-1.46948	2	2	sp|Q02790|FKBP4_HUMAN
COPB2	15.54	15.7983	15.9009	16.2724	15.6676	16.3894	0.663846	-0.363386	-1.46475	2	2	sp|P35606|COPB2_HUMAN
UBA52	25.2557	26.164	25.8163	25.8303	24.7926	24.5883	0.654219	0.674919	1.446	14	14	sp|P62987|RL40_HUMAN;sp|P62979|RS27A_HUMAN;sp|P0CG47|UBB_HUMAN;sp|P0CG48|UBC_HUMAN
EIF3G	12.5086	13.6589	14.7046	15.0804	13.7604	15.8082	0.652623	-1.25901	-1.4429	2	2	sp|O75821|EIF3G_HUMAN
PSMA4	12.3474	16.1203	16.2414	16.1796	16.8538	17.4017	0.65067	-1.9086	-1.43909	2	2	sp|P25789|PSA4_HUMAN
STAU1	15.073	16.7817	15.1465	15.0948	14.9189	11.6229	0.640855	1.78824	1.41998	2	2	sp|O95793|STAU1_HUMAN
GNA13	12.9718	15.2503	13.7932	15.1878	15.5102	14.4441	0.637654	-1.04225	-1.41374	3	3	sp|Q14344|GNA13_HUMAN
HSPA8	17.6718	17.8605	17.8452	17.9004	17.9477	17.8233	0.624526	-0.0979214	-1.38817	14	11	sp|P11142|HSP7C_HUMAN;sp|P54652|HSP72_HUMAN
HSPA1B	20.518	20.76	20.4533	20.4935	20.4079	20.4288	0.62088	0.133701	1.38107	20	8	sp|P0DMV9|HS71B_HUMAN;sp|P0DMV8|HS71A_HUMAN
NDUFA13	15.8122	15.3426	15.6559	15.5298	15.1372	15.3996	0.619429	0.248055	1.37824	2	2	sp|Q9P0J0|NDUAD_HUMAN
CCT2	16.2121	16.4677	17.5384	14.7969	16.1421	16.5371	0.617279	0.914036	1.37406	3	3	sp|P78371|TCPB_HUMAN
XRCC5	15.8822	15.7283	15.1056	14.3645	15.7061	11.6217	0.613562	1.67459	1.36681	2	2	sp|P13010|XRCC5_HUMAN
CGN	13.5092	16.4234	15.2088	14.7379	13.4999	12.6285	0.612973	1.42501	1.36567	3	3	sp|Q9P2M7|CING_HUMAN
EIF3B	12.2226	12.1492	13.2163	12.7232	13.0256	14.8954	0.598647	-1.01868	-1.33774	2	2	sp|P55884|EIF3B_HUMAN
HLA-A	13.5278	15.3702	15.343	13.553	14.4741	13.492	0.589469	0.907313	1.31984	2	2	sp|P04439|HLAA_HUMAN
NCAPG	14.9812	15.3464	15.823	15.395	13.8607	14.9196	0.568552	0.658441	1.27901	2	2	sp|Q9BPX3|CND3_HUMAN
TTK	16.5696	16.2773	16.2802	16.2687	16.7593	17.4574	0.560823	-0.45278	-1.26391	3	3	sp|P33981|TTK_HUMAN
RFC3	15.2978	15.4505	15.5068	15.3362	15.3821	14.8408	0.558617	0.23202	1.25959	2	2	sp|P40938|RFC3_HUMAN
IMPDH2	16.0237	16.2761	16.1247	16.2411	15.572	15.8253	0.557648	0.262069	1.2577	4	4	sp|P12268|IMDH2_HUMAN
ANKRD13A	15.2655	15.0933	15.464	15.8718	15.5084	15.2392	0.554159	-0.265517	-1.25087	3	3	sp|Q8IZ07|AN13A_HUMAN
AMOT	17.9213	17.7666	17.7089	17.2153	17.6923	17.7869	0.551646	0.234118	1.24596	3	3	sp|Q4VCS5|AMOT_HUMAN
PPP4C	12.6365	17.2973	16.8189	13.6477	14.9399	11.5592	0.547802	2.20198	1.23843	3	3	sp|P60510|PP4C_HUMAN
FAF1	14.9966	14.3875	15.2706	14.8617	15.3041	16.6659	0.53057	-0.725681	-1.20466	4	3	sp|Q9UNN5|FAF1_HUMAN
NUP155	15.423	15.4779	16.0195	15.3797	14.7646	15.6367	0.519225	0.379797	1.18239	3	3	sp|O75694|NU155_HUMAN
SNRPN	15.8572	16.7847	16.7823	16.9419	16.7225	16.8704	0.514803	-0.370251	-1.1737	4	4	sp|P63162|RSMN_HUMAN;sp|P14678|RSMB_HUMAN
YWHAZ	14.9211	12.8337	13.9576	13.6913	15.3802	15.6705	0.513103	-1.00986	-1.17035	4	3	sp|P63104|1433Z_HUMAN
NDUFB10	15.7299	15.6455	15.8986	15.6113	15.6456	15.734	0.496704	0.0943626	1.13805	2	2	sp|O96000|NDUBA_HUMAN
DSG1	18.2985	17.4769	17.7552	17.5274	17.7584	17.3283	0.490423	0.305504	1.12566	11	10	sp|Q02413|DSG1_HUMAN
ERH	13.1229	13.5607	12.456	13.0093	13.476	14.4393	0.489386	-0.595013	-1.12361	2	2	sp|P84090|ERH_HUMAN
TRAFD1	14.3637	15.3103	9.91049	14.6551	15.4572	15.1016	0.485754	-1.87653	-1.11643	2	2	sp|O14545|TRAD1_HUMAN
CTNNB1	14.3321	14.7246	13.9048	13.6552	13.2753	14.5503	0.480911	0.493609	1.10686	3	2	sp|P35222|CTNB1_HUMAN
GSDMA	16.4259	13.2727	15.6285	16.8844	16.2917	15.5258	0.47614	-1.12489	-1.09741	2	2	sp|Q96QA5|GSDMA_HUMAN
SERPINB12	18.8773	15.7883	14.7614	13.4502	15.409	15.8685	0.470504	1.56646	1.08624	3	3	sp|Q96P63|SPB12_HUMAN
PRDX1	17.2299	16.9549	17.0969	17.0139	16.9983	13.3456	0.462159	1.30797	1.06968	2	2	sp|Q06830|PRDX1_HUMAN;sp|P32119|PRDX2_HUMAN
PKP1	17.2492	9.59083	11.4846	15.7485	16.252	13.972	0.457378	-2.54929	-1.06018	3	3	sp|Q13835|PKP1_HUMAN
PSMA6	16.6629	16.8523	16.9686	16.8012	16.6936	16.6884	0.447182	0.100222	1.03987	2	2	sp|P60900|PSA6_HUMAN
MYO6	16.501	16.1464	17.5244	14.1468	16.4754	16.7064	0.444605	0.947696	1.03473	2	2	sp|Q9UM54|MYO6_HUMAN
NDUFS3	16.1932	12.3854	14.4457	12.9367	13.2752	13.3726	0.444491	1.1466	1.0345	2	2	sp|O75489|NDUS3_HUMAN
RUVBL1	16.2521	16.9404	17.7578	16.3969	15.4003	17.1438	0.429578	0.669776	1.00468	6	6	sp|Q9Y265|RUVB1_HUMAN
PITPNB	14.1511	14.6792	15.9031	12.5955	14.8219	14.6575	0.428184	0.886156	1.00189	2	2	sp|P48739|PIPNB_HUMAN
MCCC1	16.9182	17.4165	17.733	17.1628	17.1971	16.9853	0.41671	0.240869	0.978844	4	4	sp|Q96RQ3|MCCA_HUMAN
VDAC2	14.9199	13.817	14.6728	14.2585	14.8659	16.2687	0.411588	-0.661132	-0.968531	2	2	sp|P45880|VDAC2_HUMAN
LGALS7	16.3375	16.0652	16.5686	18.1181	17.2968	15.6743	0.409171	-0.705954	-0.963657	3	3	sp|P47929|LEG7_HUMAN
NDFIP2	16.3832	16.7735	16.5304	16.9826	16.5149	16.7018	0.408863	-0.170719	-0.963037	3	3	sp|Q9NV92|NFIP2_HUMAN
MCM7	16.4759	16.5187	16.7173	16.501	16.366	16.5738	0.397831	0.090414	0.940744	6	6	sp|P33993|MCM7_HUMAN
PGD	13.7096	16.6276	16.2598	14.9833	14.5929	14.4009	0.395296	0.87328	0.935609	2	2	sp|P52209|6PGD_HUMAN
SERPINB3	19.7287	16.4176	15.9583	16.1473	16.619	15.9828	0.392458	1.11849	0.929855	12	6	sp|P29508|SPB3_HUMAN
HSPA6	18.6881	19.4199	19.4448	19.231	18.7542	18.7578	0.386128	0.269961	0.917	6	1	sp|P17066|HSP76_HUMAN;sp|P48741|HSP77_HUMAN
DSC1	17.0459	16.5954	16.7448	16.7568	16.7991	16.1602	0.383189	0.22334	0.911021	5	5	sp|Q08554|DSC1_HUMAN
ATAD3A	12.9875	16.1803	11.6438	13.0116	12.9376	10.594	0.383074	1.42273	0.910788	2	2	sp|Q9NVI7|ATD3A_HUMAN;sp|Q5T9A4|ATD3B_HUMAN
PSAT1	12.1453	15.9456	15.7983	15.7604	15.7702	15.6879	0.374198	-1.10981	-0.892687	2	2	sp|Q9Y617|SERC_HUMAN
H4C1	14.947	16.113	12.3166	15.1058	15.382	15.9307	0.369346	-1.01399	-0.882768	3	3	sp|P62805|H4_HUMAN
AUP1	13.0184	16.5026	16.4521	16.9365	16.0402	16.1152	0.365488	-1.03959	-0.874865	2	2	sp|Q9Y679|AUP1_HUMAN
KPRP	16.83	16.8611	17.2178	17.2025	16.456	16.5734	0.357245	0.225665	0.857936	2	2	sp|Q5T749|KPRP_HUMAN
USP19	12.7728	15.4843	16.8226	16.0144	16.3946	15.7701	0.356956	-1.03314	-0.857342	2	2	sp|O94966|UBP19_HUMAN
S100A7	20.4566	18.0638	16.2131	17.1289	17.2381	17.3582	0.336576	1.0028	0.815213	4	4	sp|P31151|S10A7_HUMAN;sp|Q86SG5|S1A7A_HUMAN
NAA15	12.8299	14.9717	15.7971	15.7876	15.8135	14.4079	0.33142	-0.803431	-0.804489	2	2	sp|Q9BXJ9|NAA15_HUMAN;sp|Q6N069|NAA16_HUMAN
SRP68	12.2623	15.4727	13.4349	15.9208	15.1004	13.1477	0.329899	-0.999608	-0.80132	2	2	sp|Q9UHB9|SRP68_HUMAN
BUB3	16.0693	16.2469	15.1183	17.5911	15.8743	15.6499	0.32611	-0.56026	-0.793416	2	2	sp|O43684|BUB3_HUMAN
ASNS	17.8157	12.7382	17.5742	17.3787	17.2157	17.4392	0.32284	-1.30184	-0.786583	2	2	sp|P08243|ASNS_HUMAN
EXOSC2	16.8178	16.5433	16.2059	16.7148	16.6697	16.5988	0.314984	-0.13872	-0.770118	2	2	sp|Q13868|EXOS2_HUMAN
GNAS	17.1479	16.545	16.9382	16.8028	16.5773	16.8142	0.307975	0.145638	0.75537	4	2	sp|P63092|GNAS2_HUMAN;sp|Q5JWF2|GNAS1_HUMAN;sp|P38405|GNAL_HUMAN;sp|P11488|GNAT1_HUMAN;sp|P19087|GNAT2_HUMAN;sp|P09471|GNAO_HUMAN;sp|A8MTJ3|GNAT3_HUMAN;sp|P04899|GNAI2_HUMAN
PSMD4	16.8512	17.0119	16.9911	17.2504	16.9215	16.9464	0.305901	-0.0879726	-0.750994	5	4	sp|P55036|PSMD4_HUMAN
CDC34	14.4745	14.6957	15.7118	14.6378	15.4337	16.0785	0.304757	-0.422621	-0.748577	2	2	sp|P49427|UB2R1_HUMAN
EEF1A1	18.4465	18.2526	18.6428	19.1654	18.8835	18.0689	0.302693	-0.258633	-0.744216	8	8	sp|P68104|EF1A1_HUMAN;sp|Q5VTE0|EF1A3_HUMAN;sp|Q05639|EF1A2_HUMAN
HSPD1	13.6531	14.234	14.6371	13.3765	15.1202	15.7078	0.301106	-0.560113	-0.740859	3	3	sp|P10809|CH60_HUMAN
FLNA	16.2509	16.3449	16.6247	15.0566	17.1348	15.6807	0.290417	0.449434	0.718161	3	3	sp|P21333|FLNA_HUMAN
DSP	17.7426	16.9075	17.1069	16.931	17.3732	16.7973	0.288363	0.218488	0.713784	31	31	sp|P15924|DESP_HUMAN
TBL3	13.6095	14.4314	14.823	15.0283	14.1389	14.6183	0.28077	-0.307167	-0.697551	2	2	sp|Q12788|TBL3_HUMAN
CCT7	17.4276	17.5187	17.5881	17.4388	17.3785	17.5661	0.280128	0.0502892	0.696175	6	6	sp|Q99832|TCPH_HUMAN
GAPDH	19.0083	17.9525	18.2019	18.7724	18.3592	18.7258	0.269052	-0.231527	-0.672344	7	5	sp|P04406|G3P_HUMAN
HNRNPA1	12.6335	13.4929	17.1111	16.3009	13.6772	16.3656	0.251449	-1.03542	-0.634098	2	2	sp|P09651|ROA1_HUMAN;sp|Q32P51|RA1L2_HUMAN
SHMT1	15.6628	16.2559	16.5927	16.4153	16.2847	14.6217	0.245695	0.396593	0.621492	3	3	sp|P34896|GLYC_HUMAN
ZNF598	13.6753	14.9032	15.0306	14.6736	14.6066	13.0865	0.242179	0.414138	0.613761	2	2	sp|Q86UK7|ZN598_HUMAN
GOT2	16.6118	16.2679	15.6248	16.5429	16.3505	14.0379	0.241906	0.524398	0.613161	2	2	sp|P00505|AATM_HUMAN
AURKB	16.0958	14.9405	14.8858	15.2523	15.6285	15.8308	0.2417	-0.263095	-0.612707	4	4	sp|Q96GD4|AURKB_HUMAN
RFC5	16.2409	16.987	14.5276	16.3462	16.6777	16.0841	0.237162	-0.450832	-0.602695	3	3	sp|P40937|RFC5_HUMAN
ACACA	20.565	20.9503	21.0421	20.831	20.9664	21.0391	0.23025	-0.0930303	-0.58738	53	53	sp|Q13085|ACACA_HUMAN;sp|O00763|ACACB_HUMAN
PSMD1	15.3245	15.3105	15.3156	15.1925	15.6748	15.3344	0.228987	-0.0836856	-0.584572	3	3	sp|Q99460|PSMD1_HUMAN
PSMD3	17.164	17.1617	17.3492	17.3349	16.7839	17.2407	0.227133	0.105139	0.580444	10	10	sp|O43242|PSMD3_HUMAN
CTNNA2	16.2358	15.8299	16.0874	13.2815	16.3923	16.6052	0.226066	0.624707	0.578067	2	1	sp|P26232|CTNA2_HUMAN
DDX1	13.8199	14.4452	15.0339	14.5913	14.6645	14.6454	0.223177	-0.200742	-0.571619	2	2	sp|Q92499|DDX1_HUMAN
ZWINT	13.7621	15.8259	14.2945	15.9634	14.8789	14.3714	0.22307	-0.443741	-0.57138	2	2	sp|O95229|ZWINT_HUMAN
FABP5	15.41	15.4314	15.1946	14.9161	17.267	15.0705	0.205558	-0.405862	-0.531948	4	4	sp|Q01469|FABP5_HUMAN
NEDD4L	19.4681	19.2375	19.4006	18.7407	19.2679	19.6664	0.200083	0.143733	0.519495	7	1	sp|Q96PU5|NED4L_HUMAN
RNF5	12.9751	16.2036	16.2813	17.4646	14.6718	15.3829	0.191311	-0.686372	-0.499414	2	1	sp|Q99942|RNF5_HUMAN
CSTA	18.9696	17.5965	16.3825	17.252	17.3056	17.281	0.189374	0.369951	0.494955	4	4	sp|P01040|CYTA_HUMAN
CAPN1	18.3459	16.8006	16.5216	18.7243	17.7749	16.4374	0.184826	-0.422871	-0.484458	3	3	sp|P07384|CAN1_HUMAN
PYGL	16.1408	15.6435	15.8376	15.6341	15.2836	16.259	0.175993	0.148399	0.463936	2	2	sp|P06737|PYGL_HUMAN;sp|P11217|PYGM_HUMAN
KPNA2	17.3997	17.7171	17.8205	17.9962	17.5116	17.6848	0.169082	-0.0851142	-0.447748	8	8	sp|P52292|IMA1_HUMAN
NAP1L1	16.3726	16.4366	16.7686	16.7775	16.466	16.5413	0.168518	-0.0689748	-0.446423	2	2	sp|P55209|NP1L1_HUMAN;sp|Q99733|NP1L4_HUMAN
PSMA5	16.1305	14.9067	16.2496	15.9153	15.9149	16.0152	0.162655	-0.18622	-0.43259	2	2	sp|P28066|PSA5_HUMAN
DNA2	14.1133	14.0532	15.2017	14.8179	13.8262	14.1156	0.160183	0.202865	0.426732	2	2	sp|P51530|DNA2_HUMAN
NME1	15.8638	16.1586	16.3904	16.6882	16.0069	16.0573	0.159101	-0.113234	-0.424162	2	2	sp|P15531|NDKA_HUMAN;sp|P22392|NDKB_HUMAN;sp|O60361|NDK8_HUMAN
HUWE1	16.7507	17.288	17.4412	17.551	16.7311	17.6501	0.157485	-0.150761	-0.42032	10	10	sp|Q7Z6Z7|HUWE1_HUMAN
VPS26A	14.7639	14.0113	14.2348	13.6134	14.2283	14.6917	0.154811	0.158882	0.413946	2	2	sp|O75436|VP26A_HUMAN
ABCE1	15.5731	12.2121	15.6777	14.9214	14.4271	15.514	0.146949	-0.466514	-0.395095	2	2	sp|P61221|ABCE1_HUMAN
ATP1A1	19.6213	20.5027	20.6744	20.6875	20.0699	20.4819	0.146301	-0.146924	-0.393532	6	6	sp|P05023|AT1A1_HUMAN;sp|P13637|AT1A3_HUMAN;sp|P50993|AT1A2_HUMAN;sp|P20648|ATP4A_HUMAN
UTP6	15.7916	14.7717	16.0315	15.7408	15.5719	15.736	0.143905	-0.151294	-0.38775	3	3	sp|Q9NYH9|UTP6_HUMAN
SND1	16.1446	12.1592	16.7789	15.3069	15.094	12.7599	0.143145	0.640659	0.385911	2	2	sp|Q7KZF4|SND1_HUMAN
EZR	17.6971	16.4333	17.0454	16.1837	17.2101	17.211	0.140884	0.190327	0.380434	4	4	sp|P15311|EZRI_HUMAN;sp|P26038|MOES_HUMAN;sp|P35241|RADI_HUMAN
USP9X	15.7873	16.3097	16.7482	16.4586	15.3783	16.4978	0.136513	0.170145	0.369803	4	4	sp|Q93008|USP9X_HUMAN;sp|O00507|USP9Y_HUMAN
YBX1	13.1415	15.5889	15.6209	17.1052	13.1836	15.5399	0.128665	-0.492469	-0.350573	2	2	sp|P67809|YBOX1_HUMAN;sp|Q9Y2T7|YBOX2_HUMAN;sp|P16989|YBOX3_HUMAN
VAMP2	14.823	17.2792	17.1069	16.4214	16.0194	15.9994	0.115937	0.256275	0.318976	3	1	sp|P63027|VAMP2_HUMAN
TELO2	22.6415	22.1117	21.9437	20.5888	24.2811	22.814	0.108704	-0.328978	-0.300781	7	7	sp|Q9Y4R8|TELO2_HUMAN
CALML5	20.0903	16.9843	16.9062	18.4969	19.3001	14.6226	0.105074	0.520366	0.291584	5	5	sp|Q9NZT1|CALL5_HUMAN
CTSD	17.8591	13.5981	13.5387	14.3369	16.3034	15.6443	0.0999278	-0.429581	-0.278462	3	3	sp|P07339|CATD_HUMAN
TDP2	15.7355	15.9078	15.5963	15.9034	15.7533	15.4496	0.0988594	0.0444031	0.275726	4	4	sp|O95551|TYDP2_HUMAN
MICU1	15.3484	15.7143	14.8908	15.3545	15.5226	15.2622	0.087942	-0.0619068	-0.247521	2	2	sp|Q9BPX6|MICU1_HUMAN
SMC1A	16.0261	17.7458	17.7565	17.7155	17.0659	17.1917	0.0864451	-0.148232	-0.243618	8	8	sp|Q14683|SMC1A_HUMAN
TGM1	16.4559	15.2683	15.4794	15.9202	15.9066	15.042	0.0846259	0.111576	0.238862	2	2	sp|P22735|TGM1_HUMAN
HSPA5	12.1142	14.0562	12.9081	13.5246	15.8921	10.768	0.0822954	-0.368747	-0.232751	3	2	sp|P11021|BIP_HUMAN
TRIM11	14.2799	15.6028	16.3272	16.4895	16.4281	13.9838	0.0797387	-0.230517	-0.226021	2	2	sp|Q96F44|TRI11_HUMAN
PSMB4	13.3087	16.2258	16.2514	15.2119	14.743	15.2366	0.070016	0.198127	0.200178	2	2	sp|P28070|PSB4_HUMAN
HECTD1	15.9409	17.0759	16.5053	16.6531	16.4471	16.6183	0.0685392	-0.0654888	-0.196217	8	8	sp|Q9ULT8|HECD1_HUMAN
IRS4	17.9102	18.4179	18.6572	18.6599	17.9718	18.5312	0.0677279	-0.059213	-0.194037	9	9	sp|O14654|IRS4_HUMAN
SBSN	16.157	15.0561	15.099	15.2621	16.1987	14.508	0.065661	0.114442	0.188469	4	4	sp|Q6UWP8|SBSN_HUMAN
UBA6	17.1555	16.7029	16.1721	16.4178	17.759	15.4432	0.0653804	0.136836	0.187712	4	4	sp|A0AVT1|UBA6_HUMAN
IGHA1	17.3695	17.3058	16.3536	18.1848	15.3827	16.9778	0.0640699	0.161231	0.18417	4	4	sp|P01876|IGHA1_HUMAN;sp|P01877|IGHA2_HUMAN
IGKC	15.4165	14.4693	12.7876	15.459	12.9248	13.7009	0.0635548	0.196251	0.182776	2	2	sp|P01834|IGKC_HUMAN
EEF2	17.7551	17.0666	16.8574	16.8694	17.2229	17.4174	0.0622223	0.0564442	0.179164	5	4	sp|P13639|EF2_HUMAN
DDX39B	15.9962	16.2202	15.8646	16.2354	15.9789	15.7843	0.0568383	0.0274448	0.164484	2	2	sp|Q13838|DX39B_HUMAN;sp|O00148|DX39A_HUMAN
CCDC50	16.4563	17.6081	17.1721	17.6464	16.5768	16.8444	0.0412559	0.0563297	0.1212	4	3	sp|Q8IVM0|CCD50_HUMAN
SEC22B	13.2439	15.9919	15.7541	14.9233	15.1433	15.244	0.04115	-0.106894	-0.120901	2	2	sp|O75396|SC22B_HUMAN
PSMC5	17.0943	17.3186	17.5346	17.5635	17.1744	17.2699	0.0395443	-0.0201098	-0.116369	8	8	sp|P62195|PRS8_HUMAN
COPS3	15.5462	14.9228	14.7869	15.1271	15.2841	14.9214	0.0337218	-0.0255807	-0.099819	3	3	sp|Q9UNS2|CSN3_HUMAN
AZGP1	17.3147	15.8526	13.0058	13.0869	17.278	16.298	0.0307263	-0.163265	-0.0912314	5	5	sp|P25311|ZA2G_HUMAN
PIP	16.7429	15.6905	15.8858	16.1648	16.4132	15.8406	0.0307125	-0.0331256	-0.0911917	3	3	sp|P12273|PIP_HUMAN
PCBP2	17.8547	18.6345	18.2254	18.4934	18.2464	18.0435	0.0295837	-0.022871	-0.0879423	3	2	sp|Q15366|PCBP2_HUMAN;sp|P57721|PCBP3_HUMAN
HNRNPH1	15.5763	15.5636	15.8173	16.0194	15.4298	15.4564	0.0277021	0.0172625	0.0825098	2	1	sp|P31943|HNRH1_HUMAN;sp|P55795|HNRH2_HUMAN
RAB5C	14.3535	13.9018	15.2195	14.4021	14.4672	14.5136	0.0265071	0.0306683	0.0790487	2	2	sp|P51148|RAB5C_HUMAN
PCBP1	15.8942	15.866	15.6421	16.1156	15.596	15.648	0.0260312	0.0142498	0.0776681	2	1	sp|Q15365|PCBP1_HUMAN
YTHDC2	11.6363	12.9238	15.0448	13.3069	13.5742	12.9327	0.0230011	-0.069603	-0.0688465	2	2	sp|Q9H6S0|YTDC2_HUMAN
DCAF7	13.2699	15.4605	15.3541	15.924	12.973	15.4022	0.0206319	-0.0715412	-0.0619106	2	2	sp|P61962|DCAF7_HUMAN
CSDE1	13.7138	17.8197	17.7171	16.358	16.3852	16.3622	0.0118188	0.0484041	0.0358054	4	3	sp|O75534|CSDE1_HUMAN
NCAPG2	15.2455	16.3238	16.6811	16.3037	15.3993	16.5934	0.00899374	-0.0153526	-0.0273321	3	3	sp|Q86XI2|CNDG2_HUMAN
PI4K2A	15.8377	16.4256	16.6457	16.6902	16.2725	15.9499	0.00122491	-0.00121148	-0.00375531	2	2	sp|Q9BTU6|P4K2A_HUMAN
WDR6	13.312	16.4165	15.4808	15.2305	15.051	14.9357	0.000930309	-0.00263468	-0.0028531	3	3	sp|Q9NNW5|WDR6_HUMAN
