# Supplementary material for: BioE3 identifies specific substrates of ubiquitin E3 ligases
Source: Nat Commun. 2023 Nov 23;14:7656. doi: 10.1038/s41467-023-43326-8 (PMC10667490; doi:10.1038/s41467-023-43326-8)
Supplement: Supplementary file 11 — Supplementary Data 8 [file 41467_2023_43326_MOESM11_ESM.xlsx]

## Sheet: GO NEDD4
source	term_name	term_id	highlighted	adjusted_p_value	negative_log10_of_adjusted_p_value	term_size	query_size	intersection_size	effective_domain_size	intersections
GO:CC	cytosol	GO:0005829	TRUE	8.13817e-13	12.0895	5453	58	43	22122	AMOTL2,CCT8,ABRAXAS2,PDCD6IP,TCP1,CCT6A,RPSA,EDC4,TJP1,USP5,PSMC1,LAS1L,WBP2,RANBP2,VIM,PICK1,CALR,DHFR,PSMC6,DDX3X,CDC6,RACK1,CCT3,PSMC2,OTUB1,DRG2,TP53BP2,CDC23,EIF3E,SNX17,UBXN1,RANGAP1,VAMP3,RAB1B,PPAT,RAB7A,ARCN1,CCT4,EEF1G,EIF4A1,WWOX,PPP2R2A,COMMD4
GO:CC	cytoplasm	GO:0005737	FALSE	6.05691e-10	9.21775	12365	58	56	22122	AMOTL2,CCT8,ABRAXAS2,NUDT21,PDCD6IP,SCAMP3,TCP1,CCT6A,RPSA,ILF2,DUSP1,EDC4,VPS33A,TJP1,USP5,PSMC1,LAS1L,RDH11,WBP2,RANBP2,VIM,PICK1,DPM1,TUBA1C,CALR,DHFR,PSMC6,DDX3X,CDC6,RACK1,CCT3,SMCR8,PSMC2,OTUB1,DRG2,TP53BP2,CDC23,TGM3,EIF3E,SNX17,TUFM,UBXN1,RANGAP1,VAMP3,RAB1B,PPAT,RAB7A,ARCN1,CCT4,EEF1G,EIF4A1,WWOX,SLC3A2,PPP2R2A,COMMD4,SERPINB4
GO:CC	chaperonin-containing T-complex	GO:0005832	FALSE	6.8896e-09	8.16181	10	58	5	22122	CCT8,TCP1,CCT6A,CCT3,CCT4
GO:CC	vesicle	GO:0031982	FALSE	3.42745e-07	6.46503	3998	58	31	22122	AMOTL2,CCT8,PDCD6IP,SCAMP3,TCP1,CCT6A,RPSA,ILF2,VPS33A,VIM,PICK1,TUBA1C,CALR,PSMC6,DDX3X,RACK1,CCT3,PSMC2,OTUB1,TGM3,EIF3E,SNX17,TUFM,VAMP3,RAB1B,RAB7A,ARCN1,CCT4,EEF1G,EIF4A1,SLC3A2
GO:CC	zona pellucida receptor complex	GO:0002199	FALSE	7.85575e-07	6.10481	8	58	4	22122	CCT8,TCP1,CCT3,CCT4
GO:CC	extracellular exosome	GO:0070062	FALSE	1.58237e-06	5.80069	2109	58	22	22122	CCT8,PDCD6IP,SCAMP3,TCP1,CCT6A,RPSA,VIM,CALR,PSMC6,DDX3X,RACK1,CCT3,OTUB1,TGM3,EIF3E,TUFM,RAB1B,RAB7A,CCT4,EEF1G,EIF4A1,SLC3A2
GO:CC	extracellular vesicle	GO:1903561	FALSE	1.95089e-06	5.70977	2133	58	22	22122	CCT8,PDCD6IP,SCAMP3,TCP1,CCT6A,RPSA,VIM,CALR,PSMC6,DDX3X,RACK1,CCT3,OTUB1,TGM3,EIF3E,TUFM,RAB1B,RAB7A,CCT4,EEF1G,EIF4A1,SLC3A2
GO:CC	extracellular membrane-bounded organelle	GO:0065010	FALSE	1.96786e-06	5.70601	2134	58	22	22122	CCT8,PDCD6IP,SCAMP3,TCP1,CCT6A,RPSA,VIM,CALR,PSMC6,DDX3X,RACK1,CCT3,OTUB1,TGM3,EIF3E,TUFM,RAB1B,RAB7A,CCT4,EEF1G,EIF4A1,SLC3A2
GO:CC	extracellular organelle	GO:0043230	FALSE	1.96786e-06	5.70601	2134	58	22	22122	CCT8,PDCD6IP,SCAMP3,TCP1,CCT6A,RPSA,VIM,CALR,PSMC6,DDX3X,RACK1,CCT3,OTUB1,TGM3,EIF3E,TUFM,RAB1B,RAB7A,CCT4,EEF1G,EIF4A1,SLC3A2
GO:CC	protein folding chaperone complex	GO:0101031	FALSE	1.92577e-05	4.7154	41	58	5	22122	CCT8,TCP1,CCT6A,CCT3,CCT4
GO:CC	membrane-bounded organelle	GO:0043227	FALSE	0.000183204	3.73707	15705	58	56	22122	AMOTL2,CCT8,ABRAXAS2,NUDT21,PDCD6IP,SCAMP3,TCP1,CCT6A,RPSA,ILF2,DUSP1,EDC4,VPS33A,TJP1,USP5,PSMC1,LAS1L,RDH11,WBP2,RANBP2,TRIP13,VIM,PICK1,DPM1,TUBA1C,CALR,DHFR,PSMC6,DDX3X,CDC6,RACK1,NONO,CCT3,SMCR8,PSMC2,OTUB1,DRG2,TP53BP2,CDC23,TGM3,EIF3E,SNX17,TUFM,UBXN1,RANGAP1,VAMP3,RAB1B,RAB7A,ARCN1,CCT4,EEF1G,EIF4A1,WWOX,SLC3A2,PPP2R2A,COMMD4
GO:CC	nucleoplasm	GO:0005654	FALSE	0.000441064	3.3555	4203	58	27	22122	CCT8,NUDT21,RPSA,ILF2,EDC4,PSMC1,LAS1L,WBP2,RANBP2,PSMC6,DDX3X,CDC6,RACK1,NONO,SMCR8,PSMC2,OTUB1,DRG2,TP53BP2,CDC23,EIF3E,UBXN1,RANGAP1,CCT4,WWOX,SLC3A2,PPP2R2A
GO:CC	proteasome regulatory particle, base subcomplex	GO:0008540	FALSE	0.000984052	3.00698	12	58	3	22122	PSMC1,PSMC6,PSMC2
GO:CC	intracellular anatomical structure	GO:0005622	FALSE	0.00114507	2.94117	17883	58	58	22122	AMOTL2,CCT8,ABRAXAS2,NUDT21,PDCD6IP,SCAMP3,TCP1,CCT6A,RPSA,ILF2,DUSP1,EDC4,VPS33A,TJP1,USP5,PSMC1,LAS1L,RDH11,WBP2,RANBP2,TRIP13,VIM,PICK1,DPM1,TUBA1C,CALR,DHFR,PSMC6,DDX3X,CDC6,RACK1,NONO,CCT3,SMCR8,PSMC2,OTUB1,DRG2,TP53BP2,CDC23,TGM3,EIF3E,SNX17,TUFM,UBXN1,RANGAP1,VAMP3,RAB1B,PPAT,RAB7A,ARCN1,CCT4,EEF1G,EIF4A1,WWOX,SLC3A2,PPP2R2A,COMMD4,SERPINB4
GO:CC	intracellular protein-containing complex	GO:0140535	FALSE	0.0013004	2.88592	943	58	12	22122	CCT8,TCP1,CCT6A,PSMC1,LAS1L,DPM1,PSMC6,CCT3,SMCR8,PSMC2,CDC23,CCT4
GO:CC	extracellular space	GO:0005615	FALSE	0.00160828	2.79364	3384	58	23	22122	CCT8,PDCD6IP,SCAMP3,TCP1,CCT6A,RPSA,VIM,CALR,PSMC6,DDX3X,RACK1,CCT3,OTUB1,TGM3,EIF3E,TUFM,RAB1B,RAB7A,CCT4,EEF1G,EIF4A1,SLC3A2,SERPINB4
GO:CC	intracellular membrane-bounded organelle	GO:0043231	FALSE	0.0020224	2.69413	14642	58	53	22122	AMOTL2,CCT8,ABRAXAS2,NUDT21,PDCD6IP,SCAMP3,TCP1,RPSA,ILF2,DUSP1,EDC4,VPS33A,TJP1,USP5,PSMC1,LAS1L,RDH11,WBP2,RANBP2,TRIP13,VIM,PICK1,DPM1,TUBA1C,CALR,DHFR,PSMC6,DDX3X,CDC6,RACK1,NONO,SMCR8,PSMC2,OTUB1,DRG2,TP53BP2,CDC23,EIF3E,SNX17,TUFM,UBXN1,RANGAP1,VAMP3,RAB1B,RAB7A,ARCN1,CCT4,EEF1G,EIF4A1,WWOX,SLC3A2,PPP2R2A,COMMD4
GO:CC	nuclear lumen	GO:0031981	FALSE	0.00259235	2.58631	5499	58	30	22122	CCT8,NUDT21,TCP1,RPSA,ILF2,EDC4,PSMC1,LAS1L,WBP2,RANBP2,VIM,PSMC6,DDX3X,CDC6,RACK1,NONO,SMCR8,PSMC2,OTUB1,DRG2,TP53BP2,CDC23,EIF3E,UBXN1,RANGAP1,CCT4,EIF4A1,WWOX,SLC3A2,PPP2R2A
GO:CC	cytoplasmic vesicle	GO:0031410	FALSE	0.00324168	2.48923	2510	58	19	22122	AMOTL2,CCT8,PDCD6IP,SCAMP3,TCP1,ILF2,VPS33A,VIM,PICK1,CALR,DDX3X,PSMC2,SNX17,VAMP3,RAB1B,RAB7A,ARCN1,CCT4,SLC3A2
GO:CC	intracellular vesicle	GO:0097708	FALSE	0.00329801	2.48175	2513	58	19	22122	AMOTL2,CCT8,PDCD6IP,SCAMP3,TCP1,ILF2,VPS33A,VIM,PICK1,CALR,DDX3X,PSMC2,SNX17,VAMP3,RAB1B,RAB7A,ARCN1,CCT4,SLC3A2
GO:CC	intracellular organelle	GO:0043229	FALSE	0.00402263	2.39549	16038	58	55	22122	AMOTL2,CCT8,ABRAXAS2,NUDT21,PDCD6IP,SCAMP3,TCP1,CCT6A,RPSA,ILF2,DUSP1,EDC4,VPS33A,TJP1,USP5,PSMC1,LAS1L,RDH11,WBP2,RANBP2,TRIP13,VIM,PICK1,DPM1,TUBA1C,CALR,DHFR,PSMC6,DDX3X,CDC6,RACK1,NONO,CCT3,SMCR8,PSMC2,OTUB1,DRG2,TP53BP2,CDC23,EIF3E,SNX17,TUFM,UBXN1,RANGAP1,VAMP3,RAB1B,RAB7A,ARCN1,CCT4,EEF1G,EIF4A1,WWOX,SLC3A2,PPP2R2A,COMMD4
GO:CC	nuclear pore cytoplasmic filaments	GO:0044614	TRUE	0.00538113	2.26913	3	58	2	22122	RANBP2,RANGAP1
GO:CC	organelle	GO:0043226	FALSE	0.00642016	2.19245	16842	58	56	22122	AMOTL2,CCT8,ABRAXAS2,NUDT21,PDCD6IP,SCAMP3,TCP1,CCT6A,RPSA,ILF2,DUSP1,EDC4,VPS33A,TJP1,USP5,PSMC1,LAS1L,RDH11,WBP2,RANBP2,TRIP13,VIM,PICK1,DPM1,TUBA1C,CALR,DHFR,PSMC6,DDX3X,CDC6,RACK1,NONO,CCT3,SMCR8,PSMC2,OTUB1,DRG2,TP53BP2,CDC23,TGM3,EIF3E,SNX17,TUFM,UBXN1,RANGAP1,VAMP3,RAB1B,RAB7A,ARCN1,CCT4,EEF1G,EIF4A1,WWOX,SLC3A2,PPP2R2A,COMMD4
GO:CC	extracellular region	GO:0005576	FALSE	0.00649008	2.18775	4236	58	25	22122	CCT8,PDCD6IP,SCAMP3,TCP1,CCT6A,RPSA,ILF2,VIM,CALR,PSMC6,DDX3X,RACK1,CCT3,PSMC2,OTUB1,TGM3,EIF3E,TUFM,RAB1B,RAB7A,CCT4,EEF1G,EIF4A1,SLC3A2,SERPINB4
GO:CC	proteasome regulatory particle	GO:0005838	FALSE	0.00676112	2.16998	22	58	3	22122	PSMC1,PSMC6,PSMC2
GO:CC	proteasome accessory complex	GO:0022624	FALSE	0.0100415	1.9982	25	58	3	22122	PSMC1,PSMC6,PSMC2
GO:CC	protein-containing complex	GO:0032991	FALSE	0.0126074	1.89938	7966	58	36	22122	CCT8,ABRAXAS2,NUDT21,TCP1,CCT6A,RPSA,ILF2,VPS33A,TJP1,PSMC1,LAS1L,RANBP2,VIM,DPM1,CALR,PSMC6,DDX3X,RACK1,NONO,CCT3,SMCR8,PSMC2,CDC23,TGM3,EIF3E,SNX17,UBXN1,RANGAP1,VAMP3,RAB7A,ARCN1,CCT4,EIF4A1,WWOX,SLC3A2,PPP2R2A
GO:CC	microtubule cytoskeleton	GO:0015630	TRUE	0.0134211	1.87221	1392	58	13	22122	CCT8,ABRAXAS2,NUDT21,PDCD6IP,TCP1,CCT6A,VIM,TUBA1C,DDX3X,CDC6,CCT3,RANGAP1,CCT4
GO:CC	membrane-enclosed lumen	GO:0031974	FALSE	0.0148176	1.82922	6635	58	32	22122	CCT8,NUDT21,TCP1,RPSA,ILF2,EDC4,PSMC1,LAS1L,WBP2,RANBP2,VIM,CALR,PSMC6,DDX3X,CDC6,RACK1,NONO,SMCR8,PSMC2,OTUB1,DRG2,TP53BP2,CDC23,EIF3E,TUFM,UBXN1,RANGAP1,CCT4,EIF4A1,WWOX,SLC3A2,PPP2R2A
GO:CC	organelle lumen	GO:0043233	FALSE	0.0148176	1.82922	6635	58	32	22122	CCT8,NUDT21,TCP1,RPSA,ILF2,EDC4,PSMC1,LAS1L,WBP2,RANBP2,VIM,CALR,PSMC6,DDX3X,CDC6,RACK1,NONO,SMCR8,PSMC2,OTUB1,DRG2,TP53BP2,CDC23,EIF3E,TUFM,UBXN1,RANGAP1,CCT4,EIF4A1,WWOX,SLC3A2,PPP2R2A
GO:CC	intracellular organelle lumen	GO:0070013	FALSE	0.0148176	1.82922	6635	58	32	22122	CCT8,NUDT21,TCP1,RPSA,ILF2,EDC4,PSMC1,LAS1L,WBP2,RANBP2,VIM,CALR,PSMC6,DDX3X,CDC6,RACK1,NONO,SMCR8,PSMC2,OTUB1,DRG2,TP53BP2,CDC23,EIF3E,TUFM,UBXN1,RANGAP1,CCT4,EIF4A1,WWOX,SLC3A2,PPP2R2A

## Sheet: Selected GO Terms
GO:CC	p-value	-log10 p-value
Intracellular vesicle	0.00329801	2.48175
Extracellular exosome	1.58237e-06	5.80069
Vesicle	3.42745e-07	6.46503
Chaperonin-containing T-complex	6.8896e-09	8.16181
