# Supplementary material for: BioE3 identifies specific substrates of ubiquitin E3 ligases
Source: Nat Commun. 2023 Nov 23;14:7656. doi: 10.1038/s41467-023-43326-8 (PMC10667490; doi:10.1038/s41467-023-43326-8)
Supplement: Supplementary file 12 — Supplementary Data 9 [file 41467_2023_43326_MOESM12_ESM.xlsx]

## Sheet: List of constructs
Plasmid Name	Res		Plasmid backbone		Plasmid insert		Sources/cloning notes
EYFP-N1	KAN		EYFP-N1		-		CMV- EYFP (EcoR1-Not1)
CMV-bioWHESUMO1	KAN		EYFP-N1		bioWHESUMO1WT		Replaced EYFP (EcoR1-Not1) with AviTag-tagged SUMO1; SUMO1 source: hTERT-RPE1 cDNA
					(EcoR1-Not1)
CMV-bioWHESUMO2	KAN		EYFP-N1		bioWHESUMO2WT		Replaced EYFP (EcoR1-Not1) with AviTag-tagged SUMO2; SUMO2 source: hTERT-RPE1 cDNA
					(EcoR1-Not1)
CMV-bioWHEUb	KAN		EYFP-N1		bioWHEUbWT		Replaced EYFP (EcoR1-Not1) with Avi-tagged ubiquitin (Ub); Ub source: CAG-bioUB 11
					(EcoR1-Not1)
CMV-bioWHESUMO1nc	KAN		EYFP-N1		bioWHESUMO1nc		Incorporates mutation Q94P to suppress deSUMOylation from substrates and terminates in GG to bypass initial protease activation step. Source: CMV-bioWHESUMO1.
					(EcoR1-Not1)
CMV-bioWHESUMO2nc	KAN		EYFP-N1		bioWHESUMO2nc		Incorporates mutation Q90P to suppress deSUMOylation from substrates and terminates in GG to bypass initial protease activation step. Source: CMV-bioWHESUMO2.
					(EcoR1-Not1)
CMV-bioWHEUbnc	KAN		EYFP-N1		bioWHEUbnc		Incorporates mutation L73P to suppress deubiquitylation from substrates and terminates in G-G to bypass initial protease activation step. Source: CMV-bioWHEUb.
					(EcoR1-Not1)
CMV-bioGEFSUMO1nc	KAN		EYFP-N1		bioGEFSUMO1nc		Changed WHE to GEF in AviTag. Source: CMV-bioWHESUMO1nc.
					(EcoR1-Not1)
CMV-bioGEFSUMO2nc	KAN		EYFP-N1		bioGEFSUMO2nc		Changed WHE to GEF in AviTag. Source: CMV-bioWHESUMO2nc
					(EcoR1-Not1)
CMV-bioGEFUbnc	KAN		EYFP-N1		bioGEFUbnc		Changed WHE to GEF in AviTag. Source: CMV-bioWHEUbnc.
					(EcoR1-Not1)
TRIPZ	AMP		TRIPZ-FF3		TurboRFP and shRNAmir for firefly luciferase		Based on TRIPZ (lentiviral all-in-one doxycyline-inducible vector; OpenBiosystems/Thermo); Gibson-cloned elements into BshT1-Mlu1 digested vector (removing TurboRFP and shRNA).
TRIPZ-bioWHESUMO1nc-PURO	AMP		TRIPZ		bioWHESUMO1nc		Source: CMV-bioWHESUMO1nc.
TRIPZ-bioWHESUMO2nc-PURO	AMP		TRIPZ		bioWHESUMO2nc		Source: CMV-bioWHESUMO2nc
TRIPZ-bioWHEUbnc-PURO	AMP		TRIPZ		bioWHEUbnc		Source: CMV-bioWHEUbnc
TRIPZ-bioGEFSUMO1nc-PURO	AMP		TRIPZ		bioGEFSUMO1nc		Source: CMV-bioGEFSUMO1nc
TRIPZ-bioGEFSUMO2nc-PURO	AMP		TRIPZ		bioGEFSUMO2nc		Source: CMV-bioGEFSUMO2nc
TRIPZ-bioGEFUbnc-PURO	AMP		TRIPZ		bioGEFUbnc		Source: CMV-bioGEFUbnc
Lenti-EFS-GSQ-BirA-P2A-BLAST	AMP		Lenti-EFS-P2A-blast		BirAWT/OPT		Based on Lenti-Cas9-blast; Cas9 removed BshT1-BamH1. Elements: EFS-BshT1-ASC1-GSQ-EcoR1-BirAWT/OPT-Not1-BamH1-P2A-blast; BirA Source: pOZFHHN-HumBirA (gift of V. Ogryzko)
					(EcoR1-Not1)
Lenti-EFS-CEP120-GS-BirA-P2A-BLAST	AMP		Lenti-EFS-GSQ-P2A-BLAST		CEP120-BirA		CEP120 Source: hTERT-RPE1 cDNA
					(BshT1-EcoR1)
Lenti-EFS-BirA-GSQ-PEX12-P2A-BLAST	AMP		Lenti-EFS-GSQ-BirA-P2A-BLAST		PEX12WT		PEX12 Source: hTERT-RPE1 cDNA
					(EcoR1-Not1)
Lenti-EFS-BirA-GSQ-PIAS1-P2A-BLAST	AMP		Lenti-EFS-GSQ-BirA-P2A-BLAST		PIAS1WT		PIAS1 Source: hTERT-RPE1 cDNA
					(EcoR1-Not1)
Lenti-EFS-BirA-GSQ-PIAS1CA -P2A-BLAST	AMP		Lenti-EFS-GSQ-BirA-P2A-BLAST		PIAS1CA		Catalytically inactive: C351A mutation of RING domain. PIAS1 Source: hTERT-RPE1 cDNA
					(EcoR1-Not1)
Lenti-EFS-BirA-GSQ-PIAS4-P2A-BLAST	AMP		Lenti-EFS-GSQ-BirA-P2A-BLAST		PIAS4WT		PIAS4 Source: hTERT-RPE1 cDNA
					(EcoR1-Not1)
Lenti-EFS-BirA-GSQ-PIAS4CA -P2A-BLAST	AMP		Lenti-EFS-GSQ-BirA-P2A-BLAST		PIAS4CA		Catalytically inactive: C342A mutation of RING domain. PIAS4 Source: hTERT-RPE1 cDNA
					(EcoR1-Not1)
Lenti-EFS-BirA-GSQ-RNF4-P2A-BLAST	AMP		Lenti-EFS-GSQ-BirA-P2A-BLAST		RNF4WT		RNF4 Source: hTERT-RPE1 cDNA
					(BshT1-Asc1)
Lenti-EFS-BirA-GSQ-RNF4CA- P2A-BLAST	AMP		Lenti-EFS-GSQ-BirA-P2A-BLAST		RNF4CA		Catalytically inactive: C159A mutation of RING domain. RNF4 Source: hTERT-RPE1 cDNA
					(BshT1-Asc1)
Lenti-EFS- BirA-GSQ-RNF4ΔSIM-P2A-BLAST	AMP		Lenti-EFS-GSQ-BirA-P2A-BLAST		RNF4ΔSIM		SIM-deficient version: 4xSIMs mutated (IELV, IVDL, PVVV and VVIV, all changed to AAAA) RNF4 Source: hTERT-RPE1 cDNA
					(BshT1-Asc1)
Lenti-EFS- BirA-GSQ-MIB1- P2A-BLAST	AMP		Lenti-EFS-GSQ-BirA-P2A-BLAST		MIB1WT		MIB1 Source: hTERT-RPE1 cDNA
					(BshT1-Asc1)
Lenti-EFS- BirA-GSQ-MIB1CA-P2A-BLAST	AMP		Lenti-EFS-GSQ-BirA-P2A-BLAST		MIB1CA		Catalytically inactive: C963A mutation of 3rd RING domain. MIB1 Source: hTERT-RPE1 cDNA
					(BshT1-Asc1)
Lenti-EFS- BirA-GSQ-MARCH5-P2A-BLAST	AMP		Lenti-EFS-GSQ-BirA-P2A-BLAST		MARCH5WT		MARCH5 Source: hTERT-RPE1 cDNA
					(BshT1-Asc1)
Lenti-EFS- BirA-GSQ-MARCH5CA-P2A-BLAST	AMP		Lenti-EFS-GSQ-BirA-P2A-BLAST		MARCH5CA		Catalytically inactive: C33A, C35A mutation of RING domain. MARCH5 Source: hTERT-RPE1 cDNA
					(BshT1-Asc1)
Lenti-EFS- BirA-GSQ-RNF214-P2A-BLAST	AMP		Lenti-EFS-GSQ-BirA-P2A-BLAST		RNF214WT		RNF214 Source: hTERT-RPE1 cDNA
					(BshT1-Asc1)
Lenti-EFS- BirA-GSQ-RNF214CA-P2A-BLAST	AMP		Lenti-EFS-GSQ-BirA-P2A-BLAST		RNF214CA		Catalytically inactive: C675A/H677A/H680A/C683A mutation of RING domain. RNF214 Source: hTERT-RPE1 cDNA
					(BshT1-Asc1)
Lenti-EFS-BirA-GSQ-NEDD4-P2A-BLAST	AMP		Lenti-EFS-BirA-GSQ-P2A-BLAST		NEDD4WT		NEDD4 source: FLAG-NEDD4 plasmid, kind gift from S. Polo 10.
					(EcoR1-Not1)
Lenti-EFS-BirA-GSQ-NEDD4CA-P2A-BLAST	AMP		Lenti-EFS-BirA-GSQ-P2A-BLAST		NEDD4CA		Catalytically inactive, C867A mutation. NEDD4 source: FLAG-NEDD4 plasmid, kind gift from S. Polo 10.
					(EcoR1-Not1)
Lenti-EFS-BirA-GSQ-NEDD4ΔC2-P2A-BLAST	AMP		Lenti-EFS-BirA-GSQ-P2A-BLAST		NEDD4 ΔC2		Hyperactivated NEDD4, C2 domain deleted. NEDD4 source: FLAG-NEDD4 plasmid, kind gift from S. Polo 10.
					(EcoR1-Not1)
Lenti-EFS-BirA-GSQ-NEDD4ΔC2,CA-P2A-BLAST	AMP		Lenti-EFS-BirA-GSQ-P2A-BLAST		NEDD4 ΔC2, CA		Catalytically inactive (C867A) and C2 domain deleted. NEDD4 source: Lenti-EFS-BirA-GSQ-NEDD4ΔC2-P2A-BLAST.
					(EcoR1-Not1)
Lenti-EFS-BirA-GSQ-NEDD43M-P2A-BLAST	AMP		Lenti-EFS-BirA-GSQ-P2A-BLAST		NEDD43M		Hyperactivated NEDD4, I36A, L37A and Y604A mutations. NEDD4 source: FLAG-NEDD43M plasmid, kind gift from S. Polo 10.
					(EcoR1-Not1)
Lenti-EFS-BirA-GSQ-NEDD43M,CA-P2A-BLAST	AMP		Lenti-EFS-BirA-GSQ-P2A-BLAST		NEDD43M, CA		Catalytically inactive (C867A) and 3M mutant. NEDD4 source: Lenti-EFS-BirA-GSQ-NEDD43M-P2A-BLAST.
					(EcoR1-Not1)
Lenti-CRISPR-MIB1-sgRNA1-blast	AMP		Lenti-CRISPRv2-blast		HsMIB1 sgRNA1		Annealed oligos inserted into BsmB1 site
Lenti-CRISPR-MIB1-sgRNA2-blast	AMP		Lenti-CRISPRv2-blast		HsMIB1 sgRNA2		Annealed oligos inserted into BsmB1 site
pcDNA3.1 (commercial)	AMP		pcDNA3.1		empty		Invitrogen; transfection control
