# Supplementary material for: BioE3 identifies specific substrates of ubiquitin E3 ligases
Source: Nat Commun. 2023 Nov 23;14:7656. doi: 10.1038/s41467-023-43326-8 (PMC10667490; doi:10.1038/s41467-023-43326-8)
Supplement: Supplementary file 13 — Supplementary Data 10 [file 41467_2023_43326_MOESM13_ESM.xlsx]

## Sheet: Oligos
Oligo name	Sequence (5'-3')	Used to construct following plasmids or intermediates
CMV_BIO_for	ACTCAGATCTCGAGCTCAAGCTTCGAATTCGCCACCATGGGTTTGAATGACATA	CMV-bioSUMO1WT; CMV-bioSUMO2WT; CMV-bioSUMO1nc; CMV-bioSUMO2nc
N1_SUMO1_wt_rev	ATGTGGTATGGCTGATTATGATCTAGAGTCGCGGCCGCTTAACCCCCCGTTTGTTCCTGATA	CMV-bioSUMO1WT (used as template for TRIPZ versions)
N1_SUMO1_nocut_rev	GGTATGGCTGATTATGATCTAGAGTCGCGGCCGCTTAACCACCCGTAGGTTCCTGATAAACTTCAATCACATCTTCTTC	CMV-bioSUMO1nc (used as template for TRIPZ versions)
N1_SUMO2_wt_rev	ATGTGGTATGGCTGATTATGATCTAGAGTCGCGGCCGCTTAACCTCCCGTCTGCTGTTGGAA	CMV-bioSUMO2WT (used as template for TRIPZ versions)
N1_SUMO2_nocut_rev	TGGTATGGCTGATTATGATCTAGAGTCGCGGCCGCTTAACCTCCCGTTGGCTGTTGGAACACATCAATTGTATCTTCAT	CMV-bioSUMO2nc (used as template for TRIPZ versions)
TRIPZ.EFS.for	CAGAGCTCGTTTAGTGAACCGTCAGATCGCTTGCCGCCAGAACACAGGACCGGT	To shuttle from Lenti-EFS vectors into TRIPZ
P2A.TRIPZ.rev	GCGCCAAAACCCGGCGCGGAGGCCACGCGTTCCGGCTTGTTTCAGCAGAGATCAGTTTGTTGCGCC	To shuttle from Lenti-EFS vectors into TRIPZ
TRIPZ.CMVorf.for	CAGAGCTCGTTTAGTGAACCGTCAGATCGCACCGGTGCTGGTTTAGTGAACCGTCAGATCC	To amplify ORF-YFP (or other tags) inserts and stitch into Age1-Mlu1 digested TRIPZ
TRIPZ.marker.rev	CGGGAGGCGCCAAAACCCGGCGCGGAGGCCACGCGTGCTTTATTTGTGAAATTTGTGATGCTATTGCTTTATTTG	To amplify ORF-YFP-pA (or other tags, all have stops) inserts and stitch into Age1-Mlu1 digested TRIPZ
EFS.CMVorf.for	TTCGCAACGGGTTTGCCGCCAGAACACAGGACCGGTGCTGGTTTAGTGAACCGTCAGATCC	To amplify ORF-YFP (or other tags) inserts and stitch into Age1-BamHI digested Lenti-EFS
P2A.CMVorf.rev	TTGTTTCAGCAGAGAGAAGTTTGTTGCGCCGGATCCCTTGTACAGCTCGTCCATGCCG	To amplify ORF-YFP (only; no stop) inserts and stitch into Age1-BamHI digested Lenti-EFS
EFS.seq.for	CGTATATAAGTGCAGTAGTCGCCGTGAACGTTC	To sequence 3' of EFS promoter
CMV-F	CGCAAATGGGCGGTAGGCGTG	To sequence 3' of CMV
Blast.seq.rev	GAGATGGGGATGCTGTTGATTGTAGCCG	To sequence 5' of blasticidin-resistance cassette
Puroseq.v2.rev	CCGGGGGACGTCGTCGCGGGTGG	To sequence 5' of puromycin-resistance cassette
GSQ.for	GGGCAAATTTCTTACGCAAGTAGAGGG	To sequence 3' of GSQ linker
TRIPZ.seqv2.for	GATGATTAATTGTCAACACGTGCTGCAGG	To sequence 3' of TRIPZ-tetO promoter
TRIPZ.seqv2.rev	CGTCTGACGTGGCAGCGCTC	To sequence 5' of TRIPZ Mlu1 site
Avitag.lowaff.for	GACATATTTGAAGCCCAGAAGATCGAGGGTGAGTTCGGCAGCGGCGAATTCATG	To modify Avitag (from WT to low affi version; WHE>GEF); works for bioSUMO1/2
Avitag.lowaff.rev	CATGAATTCGCCGCTGCCGAACTCACCCTCGATCTTCTGGGCTTCAAATATGTC	To modify Avitag (from WT to low affi version; WHE>GEF); works for bioSUMO1/2
Avitag.lowaffv2.for	GACATATTTGAAGCCCAGAAGATCGAGGGTGAGTTCGGATCCGGCTCCGGAATG	To modify Avitag (from WT to low affi version; WHE>GEF); works for bioUb
Avitag.lowaffv2.rev	CATTCCGGAGCCGGATCCGAACTCACCCTCGATCTTCTGGGCTTCAAATATGTC	To modify Avitag (from WT to low affi version; WHE>GEF); works for bioUb
CMV_BIO_for	ACTCAGATCTCGAGCTCAAGCTTCGAATTCGCCACCATGGGTTTGAATGACATA	To amplify bioSUMO1, bioSUMO2 with wt or "no cut" C-term to stitch into CMV-R1-Not1 (Kan/Neo)
N1_SUMO1_wt_rev	ATGTGGTATGGCTGATTATGATCTAGAGTCGCGGCCGCTTAACCCCCCGTTTGTTCCTGATA	To amplify bioSUMO1 with wt C-term to stitch into CMV-R1-Not1 (Kan/Neo)
N1_SUMO1_nocut_rev	ATGTGGTATGGCTGATTATGATCTAGAGTCGCGGCCGCTTAACCCCCCGTAGGTTCCTGATA	To amplify bioSUMO1 with "no cut" C-term to stitch into CMV-R1-Not1 (Kan/Neo)
N1_SUMO2_wt_rev	ATGTGGTATGGCTGATTATGATCTAGAGTCGCGGCCGCTTAACCTCCCGTCTGCTGTTGGAA	To amplify bioSUMO2 with wt C-term to stitch into CMV-R1-Not1 (Kan/Neo)
N1_SUMO2_nocut_rev	TGGTATGGCTGATTATGATCTAGAGTCGCGGCCGCTTAACCTCCCGTTGGCTGTTGGAACACATCAATTGTATCTTCAT	To amplify bioSUMO2 with "no cut" C-term to stitch into CMV-R1-Not1 (Kan/Neo)
N1_UB_wt_rev	GGTATGGCTGATTATGATCTAGAGTCGCGGCCGCTTAACCACCTCTGAGACGGAGGACCAGGTGCAGGGT	To amplify bioUb with wt C-term to stitch into CMV-R1-Not1 (Kan/Neo)
N1_UB_nocut_rev	GGTATGGCTGATTATGATCTAGAGTCGCGGCCGCTTAACCACCTCTAGGACGGAGGACCAGGTGCAGGGT	To amplify bioUb with "no cut" C-term to stitch into CMV-R1-Not1 (Kan/Neo)
EFS.CEP120.for	CGGGTTTGCCGCCAGAACACAGGACCGGTGCCACCATGGTCTCCAAATCCGACCAATTGCTC	To amplify CEP120; to perform 3-way Gibson with BirAopt to generate L-EFS-CEP120-BirA-P2A-blast
BirA.CEP120.rev	TCAGGGGCACGGTGTTGTCCTTCATCGTCGACTGATTACTGGCATTGCTTTTTGCCAAAATCTC	To amplify CEP120; to perform 3-way Gibson with BirAopt to generate L-EFS-CEP120-BirA-P2A-blast
Sal1.BirAopt.for.v2	CAGTCGACGATGAAGGACAACACCGTGCCCCTGA	To amplify BirAoptWT to make ORF-BirA fusions in EFS-P2A-blast (3-way Gibson)
P2A.BirA_orf.rev	TTGTTTCAGCAGAGAGAAGTTTGTTGCGCCGGATCCCTTCTCTGCGCTTCTCAGGGAGAT	To move X-BirA cassettes to EFS-2A-blast vector (3-way Gibson)
GSG.R1.PIAS1.for	CAAATTTCTTACGCAAGTAGAGGGGAATTCATGGCGGACAGTGCGGAACTA	To amplify PIAS1 to stitch in Module2 (EcoR1-Not1); to make L-EFS-BirAopt-GSQ-PIAS1wt-P2A-blast
PIAS1.Not1.P2A.rev	GAAGTTTGTTGCGCCGGATCCGCGGCCGCCGTCCAATGAAATAATGTCTGGTATGATGCC	To amplify PIAS1 to stitch in Module2 (EcoR1-Not1); to make L-EFS-BirAopt-GSQ-PIAS1wt-P2A-blast
PIAS1.CA.for	CAATTCCGTGTCGGGCCCTTACAGCTTCTCATCTACAATGTTTTGACG	To generate PIAS1 with mutated RING domain by 2-step PCR, Gibson.
PIAS1.CA.rev	CGTCAAAACATTGTAGATGAGAAGCTGTAAGGGCCCGACACGGAATTG	To generate PIAS1 with mutated RING domain by 2-step PCR, Gibson.
GSG.R1.PIAS4.for	CAAATTTCTTACGCAAGTAGAGGGGAATTCATGGCGGACAGTGCGGAACTA	To amplify PIAS4 to stitch in Module2 (EcoR1-Not1); to make L-EFS-BirAopt-GSQ-PIAS1wt-P2A-blast
PIAS4.Not1.P2A.rev	GAAGTTTGTTGCGCCGGATCCGCGGCCGCCGCAGGCCGGCACCAGGCC	To amplify PIAS4 to stitch in Module2 (EcoR1-Not1); to make L-EFS-BirAopt-GSQ-PIAS1wt-P2A-blast
PIAS4.CA.for	CAAATTTCTTACGCAAGTAGAGGGGAATTCATGGCGGCGGAGCTGGTG	To generate PIAS4 with mutated RING domain by 2-step PCR, Gibson.
PIAS4.CA.rev	GTCGAAGCACTGCAGGTGGGCGGCGGTCTCTGCCCGGCAGGG	To generate PIAS4 with mutated RING domain by 2-step PCR, Gibson.
GSQ.HsRNF4.for	CAAATTTCTTACGCAAGTAGAGGGGAATTCATGAGTACAAGAAAGCGTCGTGGTGGA	To amplify RNF4 to stitch in Module2 (EcoR1-Not1); to make L-EFS-BirAopt-GSQ-RNF4wt-P2A-blast
P2A.HsRNF4.rev	GAGAGAAGTTTGTTGCGCCGGATCCGCGGCCGCCTATATAAATGGGGTGGTACCGTTTGTGG	To amplify RNF4 to stitch in Module2 (EcoR1-Not1); to make L-EFS-BirAopt-GSQ-RNF4wt-P2A-blast
HsRNF4.Nterm.dSIM.rev	GGCTCTAAAGATTCACAAGTAGCAGCCGCTGCTTCATCTCCAGCAGTTTCAGCTGCAGCGGCGGGTTCTGCTTCCAAGGA	To generate RNF4 without SIMs by 2-step PCR, Gibson.
HsRNF4.Cterm.dSIM.for	GTGAATCTTTAGAGCCTGTGGCAGCTGCCGCAACTCACAATGACTCTGCTGCAGCAGCCGACGAAAGAAGAAGACCAAGG	To generate RNF4 without SIMs by 2-step PCR, Gibson.
HsRNF4.C159A.qc.for	CAGAATGCGGCCATGTCTTCGCTAGCCAGTGCCTCCGTGATTC	To generate RNF4 with mutated RING domain by 2-step PCR, Gibson.
HsRNF4.C159A.qc.rev	GAATCACGGAGGCACTGGCTAGCGAAGACATGGCCGCATTCTG	To generate RNF4 with mutated RING domain by 2-step PCR, Gibson.
GSQ_HsMIB1.for	CAAATTTCTTACGCAAGTAGAGGGGAATTCATGAGTAACTCCCGGAATAACCGGGTG	To amplify MIB1 to stitch in Module2 (EcoR1-Not1); to make L-EFS-BirAopt-GSQ-MIB1wt-P2A-blast
P2A_HsMIB1.rev	GAGAGAAGTTTGTTGCGCCGGATCCGCGGCCGCCATACAAAAGAATCCTTCGTTCAATAGCCTTGCG	To amplify MIB1 to stitch in Module2 (EcoR1-Not1); to make L-EFS-BirAopt-GSQ-MIB1wt-P2A-blast
HsMIB1.C963A.qc.for	CATTAAAGAGCAGACAATGGCCCCTGTGTGTCTAGATCG	To mutate 3rd RING domain of MIB1 by quickchange PCR method; catalytic-dead version
HsMIB1.C963A.qc.rev	CGATCTAGACACACAGGGGCCATTGTCTGCTCTTTAATG	To mutate 3rd RING domain of MIB1 by quickchange PCR method; catalytic-dead version
GSQ.HsPEX12.for	CAAATTTCTTACGCAAGTAGAGGGGAATTCATGGCTGAGCACGGGGCTCACTTCACA	To amplify PEX12 to stitch in Module2 (EcoR1-Not1); to make L-EFS-BirAopt-GSQ-PEX12wt-P2A-blast
P2A.PEX12.rev	GAGAGAAGTTTGTTGCGCCGGATCCGCGGCCGCCGTTCTCAGGGGAGTAGAGTTTAATCAGATG	To amplify PEX12 to stitch in Module2 (EcoR1-Not1); to make L-EFS-BirAopt-GSQ-PEX12wt-P2A-blast
PEX12.RING.CA.for	CCCCTCTTACCCAAAATGAAGACTGTGGCTCCACTGGCTCGTAAAACCCGGGTGAATGATACT	To mutate RING domain of PEX12 by quickchange PCR method; catalytic-dead version
PEX12.RING.CA.rev	AGTATCATTCACCCGGGTTTTACGAGCCAGTGGAGCCACAGTCTTCATTTTGGGTAAGAGGGG	To mutate RING domain of PEX12 by quickchange PCR method; catalytic-dead version
GSQ.HsMARCHF5.for	CAAATTTCTTACGCAAGTAGAGGGGAATTCATGCCGGACCAAGCCCTACAGCAG	To amplify MARCHF5 to stitch in Module2 (EcoR1-Not1); to make L-EFS-BirAopt-GSQ-MARCHF5wt-P2A-blast
P2A. HsMARCHF5.rev	GAGAGAAGTTTGTTGCGCCGGATCCGCGGCCGCCTGCTTCTTCTTGTTCTGGATAATTCAGAAT	To amplify PEX12 to stitch in Module2 (EcoR1-Not1); to make L-EFS-BirAopt-GSQ- MARCHF5wt -P2A-blast
HsMARCHF5.RING.CA.for	ACAGCTGAATGGGTGAGACCAGCCAGGGCTAGAGGATCTACAAAATGGGTT	To mutate RING domain of MARCHF by quickchange PCR method; catalytic-dead version
HsMARCHF5.RING.CA.rev	AACCCATTTTGTAGATCCTCTAGCCCTGGCTGGTCTCACCCATTCAGCTGT	To mutate RING domain of MARCHF5 by quickchange PCR method; catalytic-dead version
GSQ.HsRNF214.for	CAAATTTCTTACGCAAGTAGAGGGGAATTCATGGCAGCGTCTGAGGTTGCTGGTGTT	To amplify PEX12 to stitch in Module2 (EcoR1-Not1); to make L-EFS-BirAopt-GSQ-RNF214wt-P2A-blast
P2A.HsRNF214.rev	GAGAGAAGTTTGTTGCGCCGGATCCGCGGCCGCCTTTAAGAGTTGGACAAAAGGGACAAGTGTC	To amplify PEX12 to stitch in Module2 (EcoR1-Not1); to make L-EFS-BirAopt-GSQ- RNF214wt-P2A-blast
HsRNF214.RING.CA.for	GCGGCTACCGCTGTATTGGCCAAGGAGGCTATCAAATTCTGGGCCCAGACC	To mutate RING domain of RNF214 by 2-step overlap PCR method; catalytic-dead version
HsRNF214.RING.CA.rev	GATAGCCTCCTTGGCCAATACAGCGGTAGCCGCCATTGGATGCAGCTCACT	To mutate RING domain of RNF214 by 2-step overlap PCR method; catalytic-dead version
GSQ.NEDD4.for	CAAATTTCTTACGCAAGTAGAGGGGAATTCATGGCAACTTGCGCGGTGGAGGTG	To amplify NEDD4 to stitch in Module2 (EcoR1-Not1); to make L-EFS-BirAopt-GSQ-NEDD4wt-P2A-blast (E. Maspero clone as template; includes N-term C2 domain)
P2A.NEDD4.rev	GAGAGAAGTTTGTTGCGCCGGATCCGCGGCCGCCATCAACTCCATCAAAGCCCTGGGTGTT	To amplify NEDD4 to stitch in Module2 (EcoR1-Not1); to make L-EFS-BirAopt-GSQ-NEDD4wt-P2A-blast (E. Maspero clone as template; includes N-term C2 domain)
NEDD4.C1286A.for	AAGCTGCCAAGAGCTCATACCGCTTTTAATCGCCTGGACTTGCCA	To mutate HECT domain thioester transfer Cys>Ala
NEDD4.C1286A.rev	TGGCAAGTCCAGGCGATTAAAAGCGGTATGAGCTCTTGGCAGCTT	To mutate HECT domain thioester transfer Cys>Ala
NEDD4.stop.for	CCCAGGGCTTTGATGGAGTTGATTAGTAAGGCGGCCGCGGATCCGGC	To introduce STOP codon at C-terminus of NEDD4 to avoid leaving extended P2A remnant
NEDD4.stop.rev	GCCGGATCCGCGGCCGCCTTACTAATCAACTCCATCAAAGCCCTGGG	To introduce STOP codon at C-terminus of NEDD4 to avoid leaving extended P2A remnant
GSQ.NEDD4dC2.for	CGGGTTTGCCGCCAGAACACAGGACCGGTGCCACCATGACTTATTTACCTAAAACCAGTGGCTCA	To amplify NEDD4 without C domain (as in NM_001329212; E. Maspero clone as template; lacks N-term C2 domain)
NEDD4.700.for	GCAACATTCAACTGCAAGCACAACG	For full sequencing of NEDD4
NEDD4.1400.for	TACTTCCAATGATCTAGGGCCTTTACC	For full sequencing of NEDD4
NEDD4.2100.for	CATAGATGAAGAACTTTTTGGACAGACAC	For full sequencing of NEDD4
NEDD4_I36/L37A_for:	GCCAAGAAGGATGCAGCGGGAGCTAGTGATCC	To mutate I36 and L37 of NEDD4 to A
NEDD4_I36/L37A_rev	GGATCACTAGCTCCCGCTGCATCCTTCTTGGC	To mutate I36 and L37 of NEDD4 to A
NEDD4_Y604A_for	GGAAATGTTTAACCCTGCTTATGGGTTGTTTGAATATTCTGC	To mutate Y604 of NEDD4 to A
NEDD4_Y604A_rev	GCAGAATATTCAAACAACCCATAAGCAGGGTTAAACATTTCC	To mutate Y604 of NEDD4 to A
HsMIB1.sg1.for	CACCGCACTTCCCGGTGTAGTAATT	For CRISPR-KO of HsMIB1; annealed and cloned into LentiCRISPRv2-blast
HsMIB1.sg1.rev	AAACAATTACTACACCGGGAAGTGC	For CRISPR-KO of HsMIB1; annealed and cloned into LentiCRISPRv2-blast
HsMIB1.sg2.for	CACCGATGGAGGAAATGGACGTAG	For CRISPR-KO of HsMIB1; annealed and cloned into LentiCRISPRv2-blast
HsMIB1.sg2.rev	AAACCTACGTCCATTTCCTCCATC	For CRISPR-KO of HsMIB1; annealed and cloned into LentiCRISPRv2-blast
