# Supplementary material for: BioE3 identifies specific substrates of ubiquitin E3 ligases
Source: Nat Commun. 2023 Nov 23;14:7656. doi: 10.1038/s41467-023-43326-8 (PMC10667490; doi:10.1038/s41467-023-43326-8)
Supplement: Supplementary file 15 — Source Data [file 41467_2023_43326_MOESM15_ESM.zip]

Archive with 79 entries (62 files):
- Source_Data_File/
- Source_Data_File/.DS_Store
- __MACOSX/
- __MACOSX/Source_Data_File/
- __MACOSX/Source_Data_File/._.DS_Store
- Source_Data_File/Fig_3a-c/
- Source_Data_File/Fig_3a-c/Fig_3a-c_source_data.xlsx
- __MACOSX/Source_Data_File/Fig_3a-c/
- __MACOSX/Source_Data_File/Fig_3a-c/._Fig_3a-c_source_data.xlsx
- __MACOSX/Source_Data_File/._Fig_3a-c
- Source_Data_File/Fig_4a-b/
- Source_Data_File/Fig_4a-b/Fig_4a-b_source_data.pdf
- __MACOSX/Source_Data_File/Fig_4a-b/
- __MACOSX/Source_Data_File/Fig_4a-b/._Fig_4a-b_source_data.pdf
- __MACOSX/Source_Data_File/._Fig_4a-b
- Source_Data_File/Fig_6c/
- Source_Data_File/Fig_6c/Fig_6c_source_data.pdf
- __MACOSX/Source_Data_File/Fig_6c/
- __MACOSX/Source_Data_File/Fig_6c/._Fig_6c_source_data.pdf
- __MACOSX/Source_Data_File/._Fig_6c
- Source_Data_File/Fig_7e/
- Source_Data_File/Fig_7e/Fig_7e_source_data.pdf
- __MACOSX/Source_Data_File/Fig_7e/
- __MACOSX/Source_Data_File/Fig_7e/._Fig_7e_source_data.pdf
- __MACOSX/Source_Data_File/._Fig_7e
- Source_Data_File/Fig_8g/
- Source_Data_File/Fig_8g/Fig_8g_source_data.pdf
- __MACOSX/Source_Data_File/Fig_8g/
- __MACOSX/Source_Data_File/Fig_8g/._Fig_8g_source_data.pdf
- __MACOSX/Source_Data_File/._Fig_8g
- Source_Data_File/Representative_constructs/
- Source_Data_File/Representative_constructs/Lenti_EFS_BirAopt_GSQ_MARCH5_P2A_blast.ape
- __MACOSX/Source_Data_File/Representative_constructs/
- __MACOSX/Source_Data_File/Representative_constructs/._Lenti_EFS_BirAopt_GSQ_MARCH5_P2A_blast.ape
- Source_Data_File/Representative_constructs/Lenti_EFS_BirAopt_GSQ_MARCH5ca_P2A_blast.ape
- __MACOSX/Source_Data_File/Representative_constructs/._Lenti_EFS_BirAopt_GSQ_MARCH5ca_P2A_blast.ape
- Source_Data_File/Representative_constructs/Lenti_EFS_BirAopt_GSQ_MIB1_P2A_blast.ape
- __MACOSX/Source_Data_File/Representative_constructs/._Lenti_EFS_BirAopt_GSQ_MIB1_P2A_blast.ape
- Source_Data_File/Representative_constructs/Lenti_EFS_BirAopt_GSQ_MIB1ca_P2A_blast.ape
- __MACOSX/Source_Data_File/Representative_constructs/._Lenti_EFS_BirAopt_GSQ_MIB1ca_P2A_blast.ape
- Source_Data_File/Representative_constructs/Lenti_EFS_BirAopt_GSQ_NEDD4-3M_P2A_blast.ape
- __MACOSX/Source_Data_File/Representative_constructs/._Lenti_EFS_BirAopt_GSQ_NEDD4-3M_P2A_blast.ape
- Source_Data_File/Representative_constructs/Lenti_EFS_BirAopt_GSQ_NEDD4-3Mca_P2A_blast.ape
- __MACOSX/Source_Data_File/Representative_constructs/._Lenti_EFS_BirAopt_GSQ_NEDD4-3Mca_P2A_blast.ape
- Source_Data_File/Representative_constructs/Lenti_EFS_BirAopt_GSQ_PEX12_P2A_blast.ape
- __MACOSX/Source_Data_File/Representative_constructs/._Lenti_EFS_BirAopt_GSQ_PEX12_P2A_blast.ape
- Source_Data_File/Representative_constructs/Lenti_EFS_BirAopt_GSQ_PIAS1_P2A_blast.ape
- __MACOSX/Source_Data_File/Representative_constructs/._Lenti_EFS_BirAopt_GSQ_PIAS1_P2A_blast.ape
- Source_Data_File/Representative_constructs/Lenti_EFS_BirAopt_GSQ_PIAS4_P2A_blast.ape
- __MACOSX/Source_Data_File/Representative_constructs/._Lenti_EFS_BirAopt_GSQ_PIAS4_P2A_blast.ape
- Source_Data_File/Representative_constructs/Lenti_EFS_BirAopt_GSQ_RBXN_P2A_blast.ape
- __MACOSX/Source_Data_File/Representative_constructs/._Lenti_EFS_BirAopt_GSQ_RBXN_P2A_blast.ape
- Source_Data_File/Representative_constructs/Lenti_EFS_BirAopt_GSQ_RNF214_P2A_blast.ape
- __MACOSX/Source_Data_File/Representative_constructs/._Lenti_EFS_BirAopt_GSQ_RNF214_P2A_blast.ape
- Source_Data_File/Representative_constructs/Lenti_EFS_BirAopt_GSQ_RNF214ca_P2A_blast.ape
- __MACOSX/Source_Data_File/Representative_constructs/._Lenti_EFS_BirAopt_GSQ_RNF214ca_P2A_blast.ape
- Source_Data_File/Representative_constructs/Lenti_EFS_BirAopt_GSQ_RNF4_P2A_blast.ape
- __MACOSX/Source_Data_File/Representative_constructs/._Lenti_EFS_BirAopt_GSQ_RNF4_P2A_blast.ape
- Source_Data_File/Representative_constructs/Lenti_EFS_BirAopt_GSQ_RNF4ca_P2A_blast.ape
- __MACOSX/Source_Data_File/Representative_constructs/._Lenti_EFS_BirAopt_GSQ_RNF4ca_P2A_blast.ape
- Source_Data_File/Representative_constructs/Lenti_EFS_BirAopt_GSQ_RNF4deltaSIM_P2A_blast.ape
- __MACOSX/Source_Data_File/Representative_constructs/._Lenti_EFS_BirAopt_GSQ_RNF4deltaSIM_P2A_blast.ape
- Source_Data_File/Representative_constructs/TRIPZ.bioGEF_SUMO1nc_puro.ape
- __MACOSX/Source_Data_File/Representative_constructs/._TRIPZ.bioGEF_SUMO1nc_puro.ape
- Source_Data_File/Representative_constructs/TRIPZ.bioGEF_SUMO2nc_puro.ape
- __MACOSX/Source_Data_File/Representative_constructs/._TRIPZ.bioGEF_SUMO2nc_puro.ape
- Source_Data_File/Representative_constructs/TRIPZ.bioGEF_UBnc_puro.ape
- __MACOSX/Source_Data_File/Representative_constructs/._TRIPZ.bioGEF_UBnc_puro.ape
- Source_Data_File/Representative_constructs/TRIPZ.bioGEF_UBwt_puro.ape
- __MACOSX/Source_Data_File/Representative_constructs/._TRIPZ.bioGEF_UBwt_puro.ape
- Source_Data_File/Representative_constructs/TRIPZ.bioWHE_UBnc_puro.ape
- __MACOSX/Source_Data_File/Representative_constructs/._TRIPZ.bioWHE_UBnc_puro.ape
- __MACOSX/Source_Data_File/._Representative_constructs
- Source_Data_File/Uncropped_blots/
- Source_Data_File/Uncropped_blots/Uncropped_blots.pdf
- __MACOSX/Source_Data_File/Uncropped_blots/
- __MACOSX/Source_Data_File/Uncropped_blots/._Uncropped_blots.pdf
- __MACOSX/Source_Data_File/._Uncropped_blots
- __MACOSX/._Source_Data_File
