# Supplementary material for: BioE3 identifies specific substrates of ubiquitin E3 ligases
Source: Nat Commun. 2023 Nov 23;14:7656. doi: 10.1038/s41467-023-43326-8 (PMC10667490; doi:10.1038/s41467-023-43326-8)
Supplement: Supplementary file 15 — Source Data [file 41467_2023_43326_MOESM15_ESM.zip › Source_Data_File/Fig_3a-c/Fig_3a-c_source_data.xlsx]

## Sheet: Fig. 3a_Quantification
Legend
Sample	BirA -	Replicate
1	RNF4 CA	1
2	RNF4 CA	2
3	RNF4 CA	3
4	RNF4 ∆SIM	1
5	RNF4 ∆SIM	2
6	RNF4 ∆SIM	3
7	RNF4 WT	1
8	RNF4 WT	2
9	RNF4 WT	3
10	RNF4 WT + MG	1
11	RNF4 WT + MG	2
12	RNF4 WT + MG	3
Quantification
Blot: Biotin			Blot: BirA
Sample	Area		Sample	Area
1	12242.2		1	43304.8
2	13587.6		2	35922.9
3	12509.1		3	43134.3
4	13034.3		4	34212.9
5	13256.7		5	34360.7
6	14168.4		6	40659.6
7	51807.6		7	74680.2
8	52738		8	75972.2
9	45537.5		9	69071.3
10	63907.7		10	66124.2
11	61916.7		11	71901.3
12	71653.8		12	77192.1
Biotin Normalized Signal (BNS)			BNS relative to 1
Sample	Area		Sample	Area
1	0.282699		1	1
2	0.378244		2	1.33797
3	0.290003		3	1.02583
4	0.380978		4	1.34764
5	0.385808		5	1.36473
6	0.348464		6	1.23263
7	0.693726		7	2.45394
8	0.694175		8	2.45552
9	0.659283		9	2.3321
10	0.966481		10	3.41876
11	0.861135		11	3.04612
12	0.928253		12	3.28353

## Sheet: Fig. 3a_ANOVA
ANOVA results
Table Analyzed	Data 1
Data sets analyzed	A-D
ANOVA summary
F	146.5
P value	<0.0001
P value summary	****
Significant diff. among means (P < 0.05)?	Yes
R squared	0.9821
Brown-Forsythe test
F (DFn, DFd)	0.4401 (3, 8)
P value	0.7306
P value summary	ns
Are SDs significantly different (P < 0.05)?	No
ANOVA table	SS	DF	MS	F (DFn, DFd)	P value
Treatment (between columns)	8.914	3	2.971	F (3, 8) = 146.5	P<0.0001
Residual (within columns)	0.1623	8	0.02029
Total	9.076	11
Data summary
Number of treatments (columns)	4
Number of values (total)	12
Multiple comparisons
Number of families	1
Number of comparisons per family	6
Alpha	0.05
Tukey's multiple comparisons test	Mean Diff.	95.00% CI of diff.	Below threshold?	Summary	Adjusted P Value
CA vs. dSIM	-0.1937	-0.5662 to 0.1787	No	ns	0.3987	A-B
CA vs. WT	-1.293	-1.665 to -0.9202	Yes	****	<0.0001	A-C
CA vs. WT + MG	-2.128	-2.501 to -1.756	Yes	****	<0.0001	A-D
dSIM vs. WT	-1.099	-1.471 to -0.7264	Yes	****	<0.0001	B-C
dSIM vs. WT + MG	-1.934	-2.307 to -1.562	Yes	****	<0.0001	B-D
WT vs. WT + MG	-0.8356	-1.208 to -0.4632	Yes	***	0.0004	C-D
Test details	Mean 1	Mean 2	Mean Diff.	SE of diff.	n1	n2	q	DF
CA vs. dSIM	1.121	1.315	-0.1937	0.1163	3	3	2.356	8
CA vs. WT	1.121	2.414	-1.293	0.1163	3	3	15.72	8
CA vs. WT + MG	1.121	3.249	-2.128	0.1163	3	3	25.88	8
dSIM vs. WT	1.315	2.414	-1.099	0.1163	3	3	13.36	8
dSIM vs. WT + MG	1.315	3.249	-1.934	0.1163	3	3	23.52	8
WT vs. WT + MG	2.414	3.249	-0.8356	0.1163	3	3	10.16	8

## Sheet: Fig. 3c_Quantification
Legend
Sample	BirA -	ATO
1	RNF4 WT	-
2	RNF4 WT	+
3	RNF4 CA	-
4	RNF4 CA	+
5	RNF4 ∆SIM	-
6	RNF4 ∆SIM	+
Quantification
Replicate 1
Blot: PML (Strep PD)			Blot: BirA (IN)
Sample	Area		Sample	Area
1	19051.1		1	8449.98
2	63364.2		2	7600.28
3	10946.4		3	7353.69
4	25373.4		4	7531.98
5	20528.4		5	8123.69
6	16965.7		6	8347.4
PML normalized to BirA			Normalized PML relative to 1
Sample	Area		Sample	Area
1	2.25457		1	1
2	8.33709		2	3.69786
3	1.48856		3	0.660239
4	3.36875		4	1.49418
5	2.52698		5	1.12082
6	2.03246		6	0.901482
Replicate 2
Blot: PML (Strep PD)			Blot: BirA (IN)
Sample	Area		Sample	Area
1	52236.1		1	23297.8
2	153538		2	21513.9
3	14708.1		3	24298.7
4	34889.2		4	21094.8
5	12771.7		5	40592.2
6	22426.8		6	43056.2
PML normalized to BirA			Normalized PML relative to 1
Sample	Area		Sample	Area
1	2.2421		1	1
2	7.13669		2	3.18303
3	0.605303		3	0.269971
4	1.65393		4	0.737667
5	0.314635		5	0.14033
6	0.520871		6	0.232314
Replicate 3
Blot: PML (Strep PD)			Blot: BirA (IN)
Sample	Area		Sample	Area
1	37889.8		1	6507.91
2	75882.8		2	6564.5
3	28324.6		3	4699.62
4	20427.3		4	3507.2
5	36641.2		5	6646.62
6	17976.6		6	7913.45
PML normalized to BirA			Normalized PML relative to 1
Sample	Area		Sample	Area
1	5.82211		1	1
2	11.5596		2	1.98546
3	6.027		3	1.03519
4	5.82439		4	1.00039
5	5.51275		5	0.946864
6	2.27165		6	0.390177

## Sheet: Fig. 3c_ANOVA
ANOVA results
Table Analyzed	Data 1
Data sets analyzed	A-F
ANOVA summary
F	10.14
P value	0.0006
P value summary	***
Significant diff. among means (P < 0.05)?	Yes
R squared	0.8085
Brown-Forsythe test
F (DFn, DFd)	0.8473 (5, 12)
P value	0.5421
P value summary	ns
Are SDs significantly different (P < 0.05)?	No
Bartlett's test
Bartlett's statistic (corrected)
P value
P value summary
Are SDs significantly different (P < 0.05)?
ANOVA table	SS	DF	MS	F (DFn, DFd)	P value
Treatment (between columns)	12.35	5	2.469	F (5, 12) = 10.14	P=0.0006
Residual (within columns)	2.924	12	0.2437
Total	15.27	17
Data summary
Number of treatments (columns)	6
Number of values (total)	18
Multiple comparisons
Number of families	1
Number of comparisons per family	15
Alpha	0.05
Tukey's multiple comparisons test	Mean Diff.	95.00% CI of diff.	Below threshold?	Summary	Adjusted P Value
WT vs. WT + ATO	-1.955	-3.309 to -0.6017	Yes	**	0.0041	A-B
WT vs. CA	0.3449	-1.009 to 1.699	No	ns	0.9502	A-C
WT vs. CA + ATO	-0.07741	-1.431 to 1.276	No	ns	>0.9999	A-D
WT vs. dSIM	0.264	-1.090 to 1.618	No	ns	0.9838	A-E
WT vs. dSIM + ATO	0.492	-0.8617 to 1.846	No	ns	0.8191	A-F
WT + ATO vs. CA	2.3	0.9466 to 3.654	Yes	**	0.0011	B-C
WT + ATO vs. CA + ATO	1.878	0.5243 to 3.232	Yes	**	0.0056	B-D
WT + ATO vs. dSIM	2.219	0.8657 to 3.573	Yes	**	0.0014	B-E
WT + ATO vs. dSIM + ATO	2.447	1.094 to 3.801	Yes	***	0.0006	B-F
CA vs. CA + ATO	-0.4223	-1.776 to 0.9315	No	ns	0.8925	C-D
CA vs. dSIM	-0.08087	-1.435 to 1.273	No	ns	>0.9999	C-E
CA vs. dSIM + ATO	0.1471	-1.207 to 1.501	No	ns	0.9989	C-F
CA + ATO vs. dSIM	0.3414	-1.012 to 1.695	No	ns	0.9522	D-E
CA + ATO vs. dSIM + ATO	0.5694	-0.7843 to 1.923	No	ns	0.7197	D-F
dSIM vs. dSIM + ATO	0.228	-1.126 to 1.582	No	ns	0.9916	E-F
Test details	Mean 1	Mean 2	Mean Diff.	SE of diff.	n1	n2	q	DF
WT vs. WT + ATO	1	2.955	-1.955	0.403	3	3	6.862	12
WT vs. CA	1	0.6551	0.3449	0.403	3	3	1.21	12
WT vs. CA + ATO	1	1.077	-0.07741	0.403	3	3	0.2716	12
WT vs. dSIM	1	0.736	0.264	0.403	3	3	0.9263	12
WT vs. dSIM + ATO	1	0.508	0.492	0.403	3	3	1.726	12
WT + ATO vs. CA	2.955	0.6551	2.3	0.403	3	3	8.072	12
WT + ATO vs. CA + ATO	2.955	1.077	1.878	0.403	3	3	6.59	12
WT + ATO vs. dSIM	2.955	0.736	2.219	0.403	3	3	7.788	12
WT + ATO vs. dSIM + ATO	2.955	0.508	2.447	0.403	3	3	8.588	12
CA vs. CA + ATO	0.6551	1.077	-0.4223	0.403	3	3	1.482	12
CA vs. dSIM	0.6551	0.736	-0.08087	0.403	3	3	0.2838	12
CA vs. dSIM + ATO	0.6551	0.508	0.1471	0.403	3	3	0.5163	12
CA + ATO vs. dSIM	1.077	0.736	0.3414	0.403	3	3	1.198	12
CA + ATO vs. dSIM + ATO	1.077	0.508	0.5694	0.403	3	3	1.998	12
dSIM vs. dSIM + ATO	0.736	0.508	0.228	0.403	3	3	0.8001	12
