# Supplementary material for: BioE3 identifies specific substrates of ubiquitin E3 ligases
Source: Nat Commun. 2023 Nov 23;14:7656. doi: 10.1038/s41467-023-43326-8 (PMC10667490; doi:10.1038/s41467-023-43326-8)
Supplement: Supplementary file 15 — Source Data [file 41467_2023_43326_MOESM15_ESM.zip › Source_Data_File/Representative_constructs/Lenti_EFS_BirAopt_GSQ_MARCH5ca_P2A_blast.ape]

LOCUS       Lenti_EFS_BirAop       10549 bp ds-DNA     circular     25-APR-2023
DEFINITION  
ACCESSION   
VERSION     
SOURCE      
  ORGANISM  
COMMENT     based on http://www.addgene.org/52962/sequences/ lentiCas9-Blast 
COMMENT     C33A_C35A RING mutant
COMMENT     ApEinfo:methylated:1
FEATURES             Location/Qualifiers
     misc_feature    2879..3841
                     /locus_tag="BirAopt"
                     /label="BirAopt"
                     /ApEinfo_label="BirAopt"
                     /ApEinfo_fwdcolor="#ccff66"
                     /ApEinfo_revcolor="#ccff66"
                     /ApEinfo_graphicformat="arrow_data {{0 1 2 0 0 -1} {} 0}
                     width 5 offset 0"
     misc_feature    3920..4000
                     /locus_tag="vRING domain"
                     /label="vRING domain"
                     /ApEinfo_label="vRING domain"
                     /ApEinfo_fwdcolor="#e6e6e6"
                     /ApEinfo_revcolor="#e6e6e6"
                     /ApEinfo_graphicformat="arrow_data {{0 1 2 0 0 -1} {} 0}
                     width 5 offset 0"
     primer_bind     complement(8391..8411)
                     /locus_tag="M13-rev"
                     /label="M13-rev"
                     /ApEinfo_label="M13-rev"
                     /ApEinfo_fwdcolor="cyan"
                     /ApEinfo_revcolor="green"
                     /ApEinfo_graphicformat="arrow_data {{0 1 2 0 0 -1} {} 0}
                     width 5 offset 0"
     misc_feature    3953..3955
                     /locus_tag="C17"
                     /label="C17"
                     /ApEinfo_label="C17"
                     /ApEinfo_fwdcolor="cyan"
                     /ApEinfo_revcolor="cyan"
                     /ApEinfo_graphicformat="arrow_data {{0 1 2 0 0 -1} {} 0}
                     width 5 offset 0"
     misc_feature    3851..3898
                     /locus_tag="GSQ"
                     /label="GSQ"
                     /ApEinfo_label="GSQ"
                     /ApEinfo_fwdcolor="#b3b3b3"
                     /ApEinfo_revcolor="#b3b3b3"
                     /ApEinfo_graphicformat="arrow_data {{0 1 2 0 0 -1} {} 0}
                     width 5 offset 0"
     rep_origin      complement(8779..9461)
                     /locus_tag="ColE1 origin"
                     /label="ColE1 origin"
                     /ApEinfo_label="ColE1 origin"
                     /ApEinfo_fwdcolor="gray50"
                     /ApEinfo_revcolor="gray50"
                     /ApEinfo_graphicformat="arrow_data {{0 1 2 0 0 -1} {} 0}
                     width 5 offset 0"
     misc_binding    complement(8417..8439)
                     /locus_tag="LacO"
                     /label="LacO"
                     /ApEinfo_label="LacO"
                     /ApEinfo_fwdcolor="cornflower blue"
                     /ApEinfo_revcolor="cornflower blue"
                     /ApEinfo_graphicformat="arrow_data {{0 1 2 0 0 -1} {} 0}
                     width 5 offset 0"
     CDS             complement(9559..10218)
                     /locus_tag="AmpR"
                     /label="AmpR"
                     /ApEinfo_label="AmpR"
                     /ApEinfo_fwdcolor="yellow"
                     /ApEinfo_revcolor="yellow"
                     /ApEinfo_graphicformat="arrow_data {{0 1 2 0 0 -1} {} 0}
                     width 5 offset 0"
     misc_feature    2457..2561
                     /locus_tag="cPPT (central polypurine tract)"
                     /label="cPPT (central polypurine tract)"
                     /ApEinfo_label="cPPT (central polypurine tract)"
                     /ApEinfo_fwdcolor="#cccccc"
                     /ApEinfo_revcolor="#cccccc"
                     /ApEinfo_graphicformat="arrow_data {{0 1 2 0 0 -1} {} 0}
                     width 5 offset 0"
     misc_feature    1684..1916
                     /locus_tag="RRE (Rev binding element)"
                     /label="RRE (Rev binding element)"
                     /ApEinfo_label="RRE (Rev binding element)"
                     /ApEinfo_fwdcolor="#cccccc"
                     /ApEinfo_revcolor="#cccccc"
                     /ApEinfo_graphicformat="arrow_data {{0 1 2 0 0 -1} {} 0}
                     width 5 offset 0"
     misc_feature    4106..4108
                     /locus_tag="c68"
                     /label="c68"
                     /ApEinfo_label="c68"
                     /ApEinfo_fwdcolor="cyan"
                     /ApEinfo_revcolor="cyan"
                     /ApEinfo_graphicformat="arrow_data {{0 1 2 0 0 -1} {} 0}
                     width 5 offset 0"
     misc_feature    828..1016
                     /locus_tag="5'LTR"
                     /label="5'LTR"
                     /ApEinfo_label="5'LTR"
                     /ApEinfo_fwdcolor="#cccccc"
                     /ApEinfo_revcolor="#cccccc"
                     /ApEinfo_graphicformat="arrow_data {{0 1 2 0 0 -1} {} 0}
                     width 5 offset 0"
     misc_feature    6348..6536
                     /locus_tag="3' LTR"
                     /label="3' LTR"
                     /ApEinfo_label="3' LTR"
                     /ApEinfo_fwdcolor="#cccccc"
                     /ApEinfo_revcolor="#cccccc"
                     /ApEinfo_graphicformat="arrow_data {{0 1 2 0 0 -1} {} 0}
                     width 5 offset 0"
     misc_feature    4814..5212
                     /locus_tag="Blasticidin resistance gene"
                     /label="Blasticidin resistance gene"
                     /ApEinfo_label="Blasticidin resistance gene"
                     /ApEinfo_fwdcolor="#cc66ff"
                     /ApEinfo_revcolor="#cc66ff"
                     /ApEinfo_graphicformat="arrow_data {{0 1 2 0 0 -1} {} 0}
                     width 5 offset 0"
     misc_feature    4814..5212
                     /locus_tag="Blast"
                     /label="Blast"
                     /ApEinfo_label="Blast"
                     /ApEinfo_fwdcolor="#ff6666"
                     /ApEinfo_revcolor="#ff6666"
                     /ApEinfo_graphicformat="arrow_data {{0 1 2 0 0 -1} {} 0}
                     width 5 offset 0"
     misc_feature    5240..5833
                     /locus_tag="WPRE"
                     /label="WPRE"
                     /ApEinfo_label="WPRE"
                     /ApEinfo_fwdcolor="#6666ff"
                     /ApEinfo_revcolor="#6666ff"
                     /ApEinfo_graphicformat="arrow_data {{0 1 2 0 0 -1} {} 0}
                     width 5 offset 0"
     misc_feature    4754..4813
                     /locus_tag="P2A"
                     /label="P2A"
                     /ApEinfo_label="P2A"
                     /ApEinfo_fwdcolor="#e6e6e6"
                     /ApEinfo_revcolor="#e6e6e6"
                     /ApEinfo_graphicformat="arrow_data {{0 1 2 0 0 -1} {} 0}
                     width 5 offset 0"
     misc_feature    3944..3946
                     /locus_tag="C14"
                     /label="C14"
                     /ApEinfo_label="C14"
                     /ApEinfo_fwdcolor="cyan"
                     /ApEinfo_revcolor="cyan"
                     /ApEinfo_graphicformat="arrow_data {{0 1 2 0 0 -1} {} 0}
                     width 5 offset 0"
     misc_feature    4031..4033
                     /locus_tag="H43"
                     /label="H43"
                     /ApEinfo_label="H43"
                     /ApEinfo_fwdcolor="cyan"
                     /ApEinfo_revcolor="cyan"
                     /ApEinfo_graphicformat="arrow_data {{0 1 2 0 0 -1} {} 0}
                     width 5 offset 0"
     misc_feature    4040..4042
                     /locus_tag="C46"
                     /label="C46"
                     /ApEinfo_label="C46"
                     /ApEinfo_fwdcolor="cyan"
                     /ApEinfo_revcolor="cyan"
                     /ApEinfo_graphicformat="arrow_data {{0 1 2 0 0 -1} {} 0}
                     width 5 offset 0"
     misc_feature    4097..4099
                     /locus_tag="C65 (mutated in some studies)"
                     /label="C65 (mutated in some studies)"
                     /ApEinfo_label="C65 (mutated in some studies)"
                     /ApEinfo_fwdcolor="cyan"
                     /ApEinfo_revcolor="cyan"
                     /ApEinfo_graphicformat="arrow_data {{0 1 2 0 0 -1} {} 0}
                     width 5 offset 0"
     misc_feature    3905..4000
                     /locus_tag="MARCHF5"
                     /label="MARCHF5"
                     /ApEinfo_label="MARCHF5"
                     /ApEinfo_fwdcolor="#ff6fcf"
                     /ApEinfo_revcolor="#ff6fcf"
                     /ApEinfo_graphicformat="arrow_data {{0 1 2 0 0 -1} {} 0}
                     width 5 offset 0"
     misc_feature    4010..4129
                     /locus_tag="vRING domain(1)"
                     /label="vRING domain(1)"
                     /ApEinfo_label="vRING domain"
                     /ApEinfo_fwdcolor="#e6e6e6"
                     /ApEinfo_revcolor="#e6e6e6"
                     /ApEinfo_graphicformat="arrow_data {{0 1 2 0 0 -1} {} 0}
                     width 5 offset 0"
     misc_feature    4010..4738
                     /locus_tag="MARCHF5(1)"
                     /label="MARCHF5(1)"
                     /ApEinfo_label="MARCHF5"
                     /ApEinfo_fwdcolor="#ff6fcf"
                     /ApEinfo_revcolor="#ff6fcf"
                     /ApEinfo_graphicformat="arrow_data {{0 1 2 0 0 -1} {} 0}
                     width 5 offset 0"
     misc_feature    4001..4003
                     /locus_tag="C33A"
                     /label="C33A"
                     /ApEinfo_label="C33A"
                     /ApEinfo_fwdcolor="#ff6666"
                     /ApEinfo_revcolor="#ff6666"
                     /ApEinfo_graphicformat="arrow_data {{0 1 2 0 0 -1} {} 0}
                     width 5 offset 0"
     misc_feature    4007..4009
                     /locus_tag="C35A"
                     /label="C35A"
                     /ApEinfo_label="C35A"
                     /ApEinfo_fwdcolor="#ff6666"
                     /ApEinfo_revcolor="#ff6666"
                     /ApEinfo_graphicformat="arrow_data {{0 1 2 0 0 -1} {} 0}
                     width 5 offset 0"
ORIGIN
        1 gtcgacggat cgggagatct cccgatcccc tatggtgcac tctcagtaca atctgctctg
       61 atgccgcata gttaagccag tatctgctcc ctgcttgtgt gttggaggtc gctgagtagt
      121 gcgcgagcaa aatttaagct acaacaaggc aaggcttgac cgacaattgc atgaagaatc
      181 tgcttagggt taggcgtttt gcgctgcttc gcgatgtacg ggccagatat acgcgttgac
      241 attgattatt gactagttat taatagtaat caattacggg gtcattagtt catagcccat
      301 atatggagtt ccgcgttaca taacttacgg taaatggccc gcctggctga ccgcccaacg
      361 acccccgccc attgacgtca ataatgacgt atgttcccat agtaacgcca atagggactt
      421 tccattgacg tcaatgggtg gagtatttac ggtaaactgc ccacttggca gtacatcaag
      481 tgtatcatat gccaagtacg ccccctattg acgtcaatga cggtaaatgg cccgcctggc
      541 attatgccca gtacatgacc ttatgggact ttcctacttg gcagtacatc tacgtattag
      601 tcatcgctat taccatggtg atgcggtttt ggcagtacat caatgggcgt ggatagcggt
      661 ttgactcacg gggatttcca agtctccacc ccattgacgt caatgggagt ttgttttggc
      721 accaaaatca acgggacttt ccaaaatgtc gtaacaactc cgccccattg acgcaaatgg
      781 gcggtaggcg tgtacggtgg gaggtctata taagcagcgc gttttgcctg tactgggtct
      841 ctctggttag accagatctg agcctgggag ctctctggct aactagggaa cccactgctt
      901 aagcctcaat aaagcttgcc ttgagtgctt caagtagtgt gtgcccgtct gttgtgtgac
      961 tctggtaact agagatccct cagacccttt tagtcagtgt ggaaaatctc tagcagtggc
     1021 gcccgaacag ggacttgaaa gcgaaaggga aaccagagga gctctctcga cgcaggactc
     1081 ggcttgctga agcgcgcacg gcaagaggcg aggggcggcg actggtgagt acgccaaaaa
     1141 ttttgactag cggaggctag aaggagagag atgggtgcga gagcgtcagt attaagcggg
     1201 ggagaattag atcgcgatgg gaaaaaattc ggttaaggcc agggggaaag aaaaaatata
     1261 aattaaaaca tatagtatgg gcaagcaggg agctagaacg attcgcagtt aatcctggcc
     1321 tgttagaaac atcagaaggc tgtagacaaa tactgggaca gctacaacca tcccttcaga
     1381 caggatcaga agaacttaga tcattatata atacagtagc aaccctctat tgtgtgcatc
     1441 aaaggataga gataaaagac accaaggaag ctttagacaa gatagaggaa gagcaaaaca
     1501 aaagtaagac caccgcacag caagcggccG GCCgctgatc ttcagacctg gaggaggaga
     1561 tatgagggac aattggagaa gtgaattata taaatataaa gtagtaaaaa ttgaaccatt
     1621 aggagtagca cccaccaagg caaagagaag agtggtgcag agagaaaaaa gagcagtggg
     1681 aataggagct ttgttccttg ggttcttggg agcagcagga agcactatgg gcgcagcgtc
     1741 aatgacgctg acggtacagg ccagacaatt attgtctggt atagtgcagc agcagaacaa
     1801 tttgctgagg gctattgagg cgcaacagca tctgttgcaa ctcacagtct ggggcatcaa
     1861 gcagctccag gcaagaatcc tggctgtgga aagataccta aaggatcaac agctcctggg
     1921 gatttggggt tgctctggaa aactcatttg caccactgct gtgccttgga atgctagttg
     1981 gagtaataaa tctctggaac agatttggaa tcacacgacc tggatggagt gggacagaga
     2041 aattaacaat tacacaagct taatacactc cttaattgaa gaatcgcaaa accagcaaga
     2101 aaagaatgaa caagaattat tggaattaga taaatgggca agtttgtgga attggtttaa
     2161 cataacaaat tggctgtggt atataaaatt attcataatg atagtaggag gcttggtagg
     2221 tttaagaata gtttttgctg tactttctat agtgaataga gttaggcagg gatattcacc
     2281 attatcgttt cagacccacc tcccaacccc gaggggaccc gacaggcccg aaggaataga
     2341 agaagaaggt ggagagagag acagagacag atccattcga ttagtgaacg gatcggcact
     2401 gcgtgcgcca attctgcaga caaatggcag tattcatcca caattttaaa agaaaagggg
     2461 ggattggggg gtacagtgca ggggaaagaa tagtagacat aatagcaaca gacatacaaa
     2521 ctaaagaatt acaaaaacaa attacaaaaa ttcaaaattt tcgggtttat tacagggaca
     2581 gcagagatcc agtttggtta attagctagc taggtcttga aaggagtggg aattggctcc
     2641 ggtgcccgtc agtgggcaga gcgcacatcg cccacagtcc ccgagaagtt ggggggaggg
     2701 gtcggcaatt gatccggtgc ctagagaagg tggcgcgggg taaactggga aagtgatgtc
     2761 gtgtactggc tccgcctttt tcccgagggt gggggagaac cgtatataag tgcagtagtc
     2821 gccgtgaacg ttctttttcg caacgggttt gccgccagaa cacaggaccg gtgccaccat
     2881 gaaggacaac accgtgcccc tgaagctgat cgccctgctg gccaacggcg agttcCACTC
     2941 TGGCGAGCAG cTGGGaGAgA CcCTGGGAAT GAGCaGaGCc GCcatcaaca agcacatcCA
     3001 GACACTGaGa GACTGGGGaG TgGAcGTgTT cACCGTgCCt GGcAAgGGcT ACAGCCTGCC
     3061 TGAGCCTATC CAGctgctga acgccaagca gatcctGGGa CAGCTGGATG GCGGaAGcGT
     3121 gGCCGTGCTG CCtGTGATcG ACTCCACcAA TCAGTACCTg CTgGAcagaA TCGGAGAGCt
     3181 gaagtccGGC GAcGCcTGCA TcGCcGAgTA CCAGCAGGCT GGCaGaGGac gcaGaGGaCG
     3241 Gaagtggttc agcccattcg gagccaacct gtacctgtcc ATGTTCTGGa GaCTGGAgCA
     3301 gGGaCCtGCt GCtGCcATcG Gactgagtct ggtgatCGGa ATCGTGATGG CcGAgGTgcT
     3361 gaGaAAGCTG GGaGCcGAcA AgGTgaGaGt gaagtggcct aatGACCTgT AcCTcCAGGA
     3421 cCGCAAGCTG GCtGGCATcC TGGTGGAGCT GACaGGCAAg ACaGGCGATG CcGCtCAgAT
     3481 cGTgATcGGA GCCGGaATCA ACATGGCcAT GagaagaGTg GAgGAGAGcG TgGTgAAcCA
     3541 GGGcTGGATC ACcCTGCAGG AgGCtGGcAT CAAcCTgGAc CGgaacaccc tggccgccat
     3601 gctgatcaga gagctgagaG CcGCtcTGGA gCTgTTCGAg CAgGAgGGAc TGGCtCCTTA
     3661 cCTGagcaGa TGGGAgAAGC TGgacaactt catcaacaga cctgtgaagc tgatcatcgg
     3721 cgacaaggaa atcttcGGCA TcTCcaGaGG AATcGACAAg CAGGgaGCtc tgctgctgga
     3781 gcaggacgga atcatcaagc cctggatggg cggagaaatc tccctgagaa gcgcagagaa
     3841 ggggcgcgcc ggcgggggat cttccggagg cgggcaaatt tcttacgcaa gtagagggga
     3901 attcatgccg gaccaagccC TACAGCAGAT GCTGGACAGA AGTTGCTGGG TTTGTTTTGC
     3961 TACTGATGAA GATGATAGAA CAGCTGAATG GGTGAGACCA gccAGGgctA GAGGATCTAC
     4021 AAAATGGGTT CACCAGGCCT GTCTACAACG CTGGGTGGAT GAAAAGCAAA GAGGAAACAG
     4081 TACAGCCAGA GTGGCATGTC CTCAGTGCAA TGCTGAATAC CTAATAGTTt ttccaaaatt
     4141 gggtccagtg gtttacgtct tggatcttgc agatagactg atctcaaaag cctgtccatt
     4201 tgctgcagca ggaataatgg tcggctctat ctattggaca gctgtgactt atggagcagt
     4261 gacagtgatg caggttgtag gtcataaaga aggtctggat gttatggaga gagctgatcc
     4321 tttattcctt ttaattggac ttcctactat tcctgtcatg ctgatattag gcaagatgat
     4381 tcgctgggag gactatgtgc ttagactgtg gcgcaaatac tcgaataaac tacaaatttt
     4441 aaatagtata tttccaggga taggttgtcc tgttcctcga attccagctg aggccaatcc
     4501 tttagcagat catgtctctg ctactcgaat cttgtgtgga gcccttgtct ttcctactat
     4561 tgctacaata gttggtaaat tgatgttcag tagtgttaac tctaatttac aaaggacaat
     4621 cttgggtgga attgcgtttg ttgccataaa aggagcattt aaagtttact tcaaacagca
     4681 gcaatattta cgacaggcac accgcaaaat tctgaattat ccagaacaag aagaagcagg
     4741 cggccgcgGA TCCGGCGCAA CAAACTTCTC TCTGCTGAAA CAAGCCGGAG ATGTCGAAGA
     4801 GAATCCTGGA CCGatggcca agcctttgtc tcaagaagaa tccaccctca ttgaaagagc
     4861 aacggctaca atcaacagca tccccatctc tgaagactac agcgtcgcca gcgcagctct
     4921 ctctagcgac ggccgcatct tcactggtgt caatgtatat cattttactg ggggaccttg
     4981 tgcagaactc gtggtgctgg gcactgctgc tgctgcggca gctggcaacc tgacttgtat
     5041 cgtcgcgatc ggaaatgaga acaggggcat cttgagcccc tgcggacggt gccgacaggt
     5101 gcttctcgat ctgcatcctg ggatcaaagc catagtgaag gacagtgatg gacagccgac
     5161 ggcagttggg attcgtgaat tgctgccctc tggttatgtg tgggagggct aagaattAAT
     5221 Tcgatatcaa gcttatcggt aatcaacctc tggattacaa aatttgtgaa agattgactg
     5281 gtattcttaa ctatgttgct ccttttacgc tatgtggata cgctgcttta atgcctttgt
     5341 atcatgctat tgcttcccgt atggctttca ttttctcctc cttgtataaa tcctggttgc
     5401 tgtctcttta tgaggagttg tggcccgttg tcaggcaacg tggcgtggtg tgcactgtgt
     5461 ttgctgacgc aacccccact ggttggggca ttgccaccac ctgtcagctc ctttccggga
     5521 ctttcgcttt ccccctccct attgccacgg cggaactcat cgccgcctgc cttgcccgct
     5581 gctggacagg ggctcggctg ttgggcactg acaattccgt ggtgttgtcg gggaaatcat
     5641 cgtcctttcc ttggctgctc gcctgtgttg ccacctggat tctgcgcggg acgtccttct
     5701 gctacgtccc ttcggccctc aatccagcgg accttccttc ccgcggcctg ctgccggctc
     5761 tgcggcctct tccgcgtctt cgccttcgcc ctcagacgag tcggatctcc ctttgggccg
     5821 cctccccgca tcgataccgt cgacctcgag acctagaaaa acatggagca atcacaagta
     5881 gcaatacagc agctaccaat gctgattgtg cctggctaga agcacaagag gaggaggagg
     5941 tgggttttcc agtcacacct caggtacctt taagaccaat gacttacaag gcagctgtag
     6001 atcttagcca ctttttaaaa gaaaaggggg gactggaagg gctaattcac tcccaacgaa
     6061 gacaagatat ccttgatctg tggatctacc acacacaagg ctacttccct gattggcaga
     6121 actacacacc agggccaggg atcagatatc cactgacctt tggatggtgc tacaagctag
     6181 taccagttga gcaagagaag gtagaagaag ccaatgaagg agagaacacc cgcttgttac
     6241 accctgtgag cctgcatggg atggatgacc cggagagaga agtattagag tggaggtttg
     6301 acagccgcct agcatttcat cacatggccc gagagctgca tccggactgt actgggtctc
     6361 tctggttaga ccagatctga gcctgggagc tctctggcta actagggaac ccactgctta
     6421 agcctcaata aagcttgcct tgagtgcttc aagtagtgtg tgcccgtctg ttgtgtgact
     6481 ctggtaacta gagatccctc agaccctttt agtcagtgtg gaaaatctct agcagggccc
     6541 gtttaaaccc gctgatcagc ctcgactgtg ccttctagtt gccagccatc tgttgtttgc
     6601 ccctcccccg tgccttcctt gaccctggaa ggtgccactc ccactgtcct ttcctaataa
     6661 aatgaggaaa ttgcatcgca ttgtctgagt aggtgtcatt ctattctggg gggtggggtg
     6721 gggcaggaca gcaaggggga ggattgggaa gacaatagca ggcatgctgg ggatgcggtg
     6781 ggctctatgg cttctgaggc ggaaagaacc agctggggct ctagggggta tccccacgcg
     6841 ccctgtagcg gcgcattaag cgcggcgggt gtggtggtta cgcgcagcgt gaccgctaca
     6901 cttgccagcg ccctagcgcc cgctcctttc gctttcttcc cttcctttct cgccacgttc
     6961 gccggctttc cccgtcaagc tctaaatcgg gggctccctt tagggttccg atttagtgct
     7021 ttacggcacc tcgaccccaa aaaacttgat tagggtgatg gttcacgtag tgggccatcg
     7081 ccctgataga cggtttttcg ccctttgacg ttggagtcca cgttctttaa tagtggactc
     7141 ttgttccaaa ctggaacaac actcaaccct atctcggtct attcttttga tttataaggg
     7201 attttgccga tttcggccta ttggttaaaa aatgagctga tttaacaaaa atttaacgcg
     7261 aattaattct gtggaatgtg tgtcagttag ggtgtggaaa gtccccaggc tccccagcag
     7321 gcagaagtat gcaaagcatg catctcaatt agtcagcaac caggtgtgga aagtccccag
     7381 gctccccagc aggcagaagt atgcaaagca tgcatctcaa ttagtcagca accatagtcc
     7441 cgcccctaac tccgcccatc ccgcccctaa ctccgcccag ttccgcccat tctccgcccc
     7501 atggctgact aatttttttt atttatgcag aggccgaggc cgcctctgcc tctgagctat
     7561 tccagaagta gtgaggaggc ttttttggag gcctaggctt ttgcaaaaag ctcccgggag
     7621 cttgtatatc cattttcgga tctgatcagc acgtgttgac aattaatcat cggcatagta
     7681 tatcggcata gtataatacg acaaggtgag gaactaaacc atggccaagt tgaccagtgc
     7741 cgttccggtg ctcaccgcgc gcgacgtcgc cggagcggtc gagttctgga ccgaccggct
     7801 cgggttctcc cgggacttcg tggaggacga cttcgccggt gtggtccggg acgacgtgac
     7861 cctgttcatc agcgcggtcc aggaccaggt ggtgccggac aacaccctgg cctgggtgtg
     7921 ggtgcgcggc ctggacgagc tgtacgccga gtggtcggag gtcgtgtcca cgaacttccg
     7981 ggacgcctcc gggccggcca tgaccgagat cggcgagcag ccgtgggggc gggagttcgc
     8041 cctgcgcgac ccggccggca actgcgtgca cttcgtggcc gaggagcagg actgacacgt
     8101 gctacgagat ttcgattcca ccgccgcctt ctatgaaagg ttgggcttcg gaatcgtttt
     8161 ccgggacgcc ggctggatga tcctccagcg cggggatctc atgctggagt tcttcgccca
     8221 ccccaacttg tttattgcag cttataatgg ttacaaataa agcaatagca tcacaaattt
     8281 cacaaataaa gcattttttt cactgcattc tagttgtggt ttgtccaaac tcatcaatgt
     8341 atcttatcat gtctgtatac cgtcgacctc tagctagagc ttggcgtaat catggtcata
     8401 gctgtttcct gtgtgaaatt gttatccgct cacaattcca cacaacatac gagccggaag
     8461 cataaagtgt aaagcctggg gtgcctaatg agtgagctaa ctcacattaa ttgcgttgcg
     8521 ctcactgccc gctttccagt cgggaaacct gtcgtgccag ctgcattaat gaatcggcca
     8581 acgcgcgggg agaggcggtt tgcgtattgg gcgctcttcc gcttcctcgc tcactgactc
     8641 gctgcgctcg gtcgttcggc tgcggcgagc ggtatcagct cactcaaagg cggtaatacg
     8701 gttatccaca gaatcagggg ataacgcagg aaagaacatg tgagcaaaag gccagcaaaa
     8761 ggccaggaac cgtaaaaagg ccgcgttgct ggcgtttttc cataggctcc gcccccctga
     8821 cgagcatcac aaaaatcgac gctcaagtca gaggtggcga aacccgacag gactataaag
     8881 ataccaggcg tttccccctg gaagctccct cgtgcgctct cctgttccga ccctgccgct
     8941 taccggatac ctgtccgcct ttctcccttc gggaagcgtg gcgctttctc atagctcacg
     9001 ctgtaggtat ctcagttcgg tgtaggtcgt tcgctccaag ctgggctgtg tgcacgaacc
     9061 ccccgttcag cccgaccgct gcgccttatc cggtaactat cgtcttgagt ccaacccggt
     9121 aagacacgac ttatcgccac tggcagcagc cactggtaac aggattagca gagcgaggta
     9181 tgtaggcggt gctacagagt tcttgaagtg gtggcctaac tacggctaca ctagaagaac
     9241 agtatttggt atctgcgctc tgctgaagcc agttaccttc ggaaaaagag ttggtagctc
     9301 ttgatccggc aaacaaacca ccgctggtag cggtggtttt tttgtttgca agcagcagat
     9361 tacgcgcaga aaaaaaggat ctcaagaaga tcctttgatc ttttctacgg ggtctgacgc
     9421 tcagtggaac gaaaactcac gttaagggat tttggtcatg agattatcaa aaaggatctt
     9481 cacctagatc cttttaaatt aaaaatgaag ttttaaatca atctaaagta tatatgagta
     9541 aacttggtct gacagttacc aatgcttaat cagtgaggca cctatctcag cgatctgtct
     9601 atttcgttca tccatagttg cctgactccc cgtcgtgtag ataactacga tacgggaggg
     9661 cttaccatct ggccccagtg ctgcaatgat accgcgagac ccacgctcac cggctccaga
     9721 tttatcagca ataaaccagc cagccggaag ggccgagcgc agaagtggtc ctgcaacttt
     9781 atccgcctcc atccagtcta ttaattgttg ccgggaagct agagtaagta gttcgccagt
     9841 taatagtttg cgcaacgttg ttgccattgc tacaggcatc gtggtgtcac gctcgtcgtt
     9901 tggtatggct tcattcagct ccggttccca acgatcaagg cgagttacat gatcccccat
     9961 gttgtgcaaa aaagcggtta gctccttcgg tcctccgatc gttgtcagaa gtaagttggc
    10021 cgcagtgtta tcactcatgg ttatggcagc actgcataat tctcttactg tcatgccatc
    10081 cgtaagatgc ttttctgtga ctggtgagta ctcaaccaag tcattctgag aatagtgtat
    10141 gcggcgaccg agttgctctt gcccggcgtc aatacgggat aataccgcgc cacatagcag
    10201 aactttaaaa gtgctcatca ttggaaaacg ttcttcgggg cgaaaactct caaggatctt
    10261 accgctgttg agatccagtt cgatgtaacc cactcgtgca cccaactgat cttcagcatc
    10321 ttttactttc accagcgttt ctgggtgagc aaaaacagga aggcaaaatg ccgcaaaaaa
    10381 gggaataagg gcgacacgga aatgttgaat actcatactc ttcctttttc aatattattg
    10441 aagcatttat cagggttatt gtctcatgag cggatacata tttgaatgta tttagaaaaa
    10501 taaacaaata ggggttccgc gcacatttcc ccgaaaagtg ccacctgac 
//
