# Supplementary material for: BioE3 identifies specific substrates of ubiquitin E3 ligases
Source: Nat Commun. 2023 Nov 23;14:7656. doi: 10.1038/s41467-023-43326-8 (PMC10667490; doi:10.1038/s41467-023-43326-8)
Supplement: Supplementary file 15 — Source Data [file 41467_2023_43326_MOESM15_ESM.zip › Source_Data_File/Representative_constructs/Lenti_EFS_BirAopt_GSQ_MIB1ca_P2A_blast.ape]

LOCUS       Lenti_EFS_BirAop       12725 bp ds-DNA     circular     25-APR-2023
DEFINITION  
ACCESSION   
VERSION     
SOURCE      
  ORGANISM  
COMMENT     based on http://www.addgene.org/52962/sequences/ lentiCas9-Blast 
COMMENT     C963A RING mutant
COMMENT     
COMMENT     ApEinfo:methylated:1
FEATURES             Location/Qualifiers
     misc_feature    3901..6918
                     /locus_tag="MIB1"
                     /label="MIB1"
                     /ApEinfo_label="MIB1"
                     /ApEinfo_fwdcolor="#ff6fcf"
                     /ApEinfo_revcolor="#ff6fcf"
                     /ApEinfo_graphicformat="arrow_data {{0 1 2 0 0 -1} {} 0}
                     width 5 offset 0"
     misc_feature    2875..3837
                     /locus_tag="BirAopt"
                     /label="BirAopt"
                     /ApEinfo_label="BirAopt"
                     /ApEinfo_fwdcolor="#ccff66"
                     /ApEinfo_revcolor="#ccff66"
                     /ApEinfo_graphicformat="arrow_data {{0 1 2 0 0 -1} {} 0}
                     width 5 offset 0"
     primer_bind     complement(10567..10587)
                     /locus_tag="M13-rev"
                     /label="M13-rev"
                     /ApEinfo_label="M13-rev"
                     /ApEinfo_fwdcolor="cyan"
                     /ApEinfo_revcolor="green"
                     /ApEinfo_graphicformat="arrow_data {{0 1 2 0 0 -1} {} 0}
                     width 5 offset 0"
     misc_feature    3847..3894
                     /locus_tag="GSQ"
                     /label="GSQ"
                     /ApEinfo_label="GSQ"
                     /ApEinfo_fwdcolor="#b3b3b3"
                     /ApEinfo_revcolor="#b3b3b3"
                     /ApEinfo_graphicformat="arrow_data {{0 1 2 0 0 -1} {} 0}
                     width 5 offset 0"
     rep_origin      complement(10955..11637)
                     /locus_tag="ColE1 origin"
                     /label="ColE1 origin"
                     /ApEinfo_label="ColE1 origin"
                     /ApEinfo_fwdcolor="gray50"
                     /ApEinfo_revcolor="gray50"
                     /ApEinfo_graphicformat="arrow_data {{0 1 2 0 0 -1} {} 0}
                     width 5 offset 0"
     misc_binding    complement(10593..10615)
                     /locus_tag="LacO"
                     /label="LacO"
                     /ApEinfo_label="LacO"
                     /ApEinfo_fwdcolor="cornflower blue"
                     /ApEinfo_revcolor="cornflower blue"
                     /ApEinfo_graphicformat="arrow_data {{0 1 2 0 0 -1} {} 0}
                     width 5 offset 0"
     CDS             complement(11735..12394)
                     /locus_tag="AmpR"
                     /label="AmpR"
                     /ApEinfo_label="AmpR"
                     /ApEinfo_fwdcolor="yellow"
                     /ApEinfo_revcolor="yellow"
                     /ApEinfo_graphicformat="arrow_data {{0 1 2 0 0 -1} {} 0}
                     width 5 offset 0"
     misc_feature    2453..2557
                     /locus_tag="cPPT (central polypurine tract)"
                     /label="cPPT (central polypurine tract)"
                     /ApEinfo_label="cPPT (central polypurine tract)"
                     /ApEinfo_fwdcolor="#cccccc"
                     /ApEinfo_revcolor="#cccccc"
                     /ApEinfo_graphicformat="arrow_data {{0 1 2 0 0 -1} {} 0}
                     width 5 offset 0"
     misc_feature    1680..1912
                     /locus_tag="RRE (Rev binding element)"
                     /label="RRE (Rev binding element)"
                     /ApEinfo_label="RRE (Rev binding element)"
                     /ApEinfo_fwdcolor="#cccccc"
                     /ApEinfo_revcolor="#cccccc"
                     /ApEinfo_graphicformat="arrow_data {{0 1 2 0 0 -1} {} 0}
                     width 5 offset 0"
     misc_feature    8234..8239
                     /locus_tag="Bbs1 site"
                     /label="Bbs1 site"
                     /ApEinfo_label="Bbs1 site"
                     /ApEinfo_fwdcolor="#cccccc"
                     /ApEinfo_revcolor="#cccccc"
                     /ApEinfo_graphicformat="arrow_data {{0 1 2 0 0 -1} {} 0}
                     width 5 offset 0"
     misc_feature    8924..8929
                     /locus_tag="Bbs1 site(1)"
                     /label="Bbs1 site(1)"
                     /ApEinfo_label="Bbs1 site"
                     /ApEinfo_fwdcolor="#cccccc"
                     /ApEinfo_revcolor="#cccccc"
                     /ApEinfo_graphicformat="arrow_data {{0 1 2 0 0 -1} {} 0}
                     width 5 offset 0"
     misc_feature    828..1016
                     /locus_tag="5'LTR"
                     /label="5'LTR"
                     /ApEinfo_label="5'LTR"
                     /ApEinfo_fwdcolor="#cccccc"
                     /ApEinfo_revcolor="#cccccc"
                     /ApEinfo_graphicformat="arrow_data {{0 1 2 0 0 -1} {} 0}
                     width 5 offset 0"
     misc_feature    8524..8712
                     /locus_tag="3' LTR"
                     /label="3' LTR"
                     /ApEinfo_label="3' LTR"
                     /ApEinfo_fwdcolor="#cccccc"
                     /ApEinfo_revcolor="#cccccc"
                     /ApEinfo_graphicformat="arrow_data {{0 1 2 0 0 -1} {} 0}
                     width 5 offset 0"
     misc_feature    6994..7392
                     /locus_tag="Blasticidin resistance gene"
                     /label="Blasticidin resistance gene"
                     /ApEinfo_label="Blasticidin resistance gene"
                     /ApEinfo_fwdcolor="#cc66ff"
                     /ApEinfo_revcolor="#cc66ff"
                     /ApEinfo_graphicformat="arrow_data {{0 1 2 0 0 -1} {} 0}
                     width 5 offset 0"
     misc_feature    6994..7392
                     /locus_tag="Blast"
                     /label="Blast"
                     /ApEinfo_label="Blast"
                     /ApEinfo_fwdcolor="#ff6666"
                     /ApEinfo_revcolor="#ff6666"
                     /ApEinfo_graphicformat="arrow_data {{0 1 2 0 0 -1} {} 0}
                     width 5 offset 0"
     misc_feature    7416..8009
                     /locus_tag="WPRE"
                     /label="WPRE"
                     /ApEinfo_label="WPRE"
                     /ApEinfo_fwdcolor="#6666ff"
                     /ApEinfo_revcolor="#6666ff"
                     /ApEinfo_graphicformat="arrow_data {{0 1 2 0 0 -1} {} 0}
                     width 5 offset 0"
     misc_feature    7072..7077
                     /locus_tag="Bbs1 site(2)"
                     /label="Bbs1 site(2)"
                     /ApEinfo_label="Bbs1 site"
                     /ApEinfo_fwdcolor="#cccccc"
                     /ApEinfo_revcolor="#cccccc"
                     /ApEinfo_graphicformat="arrow_data {{0 1 2 0 0 -1} {} 0}
                     width 5 offset 0"
     misc_feature    7952..7957
                     /locus_tag="Bbs1 site(3)"
                     /label="Bbs1 site(3)"
                     /ApEinfo_label="Bbs1 site"
                     /ApEinfo_fwdcolor="#cccccc"
                     /ApEinfo_revcolor="#cccccc"
                     /ApEinfo_graphicformat="arrow_data {{0 1 2 0 0 -1} {} 0}
                     width 5 offset 0"
     misc_feature    6934..6993
                     /locus_tag="P2A"
                     /label="P2A"
                     /ApEinfo_label="P2A"
                     /ApEinfo_fwdcolor="#e6e6e6"
                     /ApEinfo_revcolor="#e6e6e6"
                     /ApEinfo_graphicformat="arrow_data {{0 1 2 0 0 -1} {} 0}
                     width 5 offset 0"
     misc_feature    6787..6789
                     /locus_tag="C963A"
                     /label="C963A"
                     /ApEinfo_label="C963A"
                     /ApEinfo_fwdcolor="#ccff66"
                     /ApEinfo_revcolor="#ccff66"
                     /ApEinfo_graphicformat="arrow_data {{0 1 2 0 0 -1} {} 0}
                     width 5 offset 0"
ORIGIN
        1 gtcgacggat cgggagatct cccgatcccc tatggtgcac tctcagtaca atctgctctg
       61 atgccgcata gttaagccag tatctgctcc ctgcttgtgt gttggaggtc gctgagtagt
      121 gcgcgagcaa aatttaagct acaacaaggc aaggcttgac cgacaattgc atgaagaatc
      181 tgcttagggt taggcgtttt gcgctgcttc gcgatgtacg ggccagatat acgcgttgac
      241 attgattatt gactagttat taatagtaat caattacggg gtcattagtt catagcccat
      301 atatggagtt ccgcgttaca taacttacgg taaatggccc gcctggctga ccgcccaacg
      361 acccccgccc attgacgtca ataatgacgt atgttcccat agtaacgcca atagggactt
      421 tccattgacg tcaatgggtg gagtatttac ggtaaactgc ccacttggca gtacatcaag
      481 tgtatcatat gccaagtacg ccccctattg acgtcaatga cggtaaatgg cccgcctggc
      541 attatgccca gtacatgacc ttatgggact ttcctacttg gcagtacatc tacgtattag
      601 tcatcgctat taccatggtg atgcggtttt ggcagtacat caatgggcgt ggatagcggt
      661 ttgactcacg gggatttcca agtctccacc ccattgacgt caatgggagt ttgttttggc
      721 accaaaatca acgggacttt ccaaaatgtc gtaacaactc cgccccattg acgcaaatgg
      781 gcggtaggcg tgtacggtgg gaggtctata taagcagcgc gttttgcctg tactgggtct
      841 ctctggttag accagatctg agcctgggag ctctctggct aactagggaa cccactgctt
      901 aagcctcaat aaagcttgcc ttgagtgctt caagtagtgt gtgcccgtct gttgtgtgac
      961 tctggtaact agagatccct cagacccttt tagtcagtgt ggaaaatctc tagcagtggc
     1021 gcccgaacag ggacttgaaa gcgaaaggga aaccagagga gctctctcga cgcaggactc
     1081 ggcttgctga agcgcgcacg gcaagaggcg aggggcggcg actggtgagt acgccaaaaa
     1141 ttttgactag cggaggctag aaggagagag atgggtgcga gagcgtcagt attaagcggg
     1201 ggagaattag atcgcgatgg gaaaaaattc ggttaaggcc agggggaaag aaaaaatata
     1261 aattaaaaca tatagtatgg gcaagcaggg agctagaacg attcgcagtt aatcctggcc
     1321 tgttagaaac atcagaaggc tgtagacaaa tactgggaca gctacaacca tcccttcaga
     1381 caggatcaga agaacttaga tcattatata atacagtagc aaccctctat tgtgtgcatc
     1441 aaaggataga gataaaagac accaaggaag ctttagacaa gatagaggaa gagcaaaaca
     1501 aaagtaagac caccgcacag caagcggccg ctgatcttca gacctggagg aggagatatg
     1561 agggacaatt ggagaagtga attatataaa tataaagtag taaaaattga accattagga
     1621 gtagcaccca ccaaggcaaa gagaagagtg gtgcagagag aaaaaagagc agtgggaata
     1681 ggagctttgt tccttgggtt cttgggagca gcaggaagca ctatgggcgc agcgtcaatg
     1741 acgctgacgg tacaggccag acaattattg tctggtatag tgcagcagca gaacaatttg
     1801 ctgagggcta ttgaggcgca acagcatctg ttgcaactca cagtctgggg catcaagcag
     1861 ctccaggcaa gaatcctggc tgtggaaaga tacctaaagg atcaacagct cctggggatt
     1921 tggggttgct ctggaaaact catttgcacc actgctgtgc cttggaatgc tagttggagt
     1981 aataaatctc tggaacagat ttggaatcac acgacctgga tggagtggga cagagaaatt
     2041 aacaattaca caagcttaat acactcctta attgaagaat cgcaaaacca gcaagaaaag
     2101 aatgaacaag aattattgga attagataaa tgggcaagtt tgtggaattg gtttaacata
     2161 acaaattggc tgtggtatat aaaattattc ataatgatag taggaggctt ggtaggttta
     2221 agaatagttt ttgctgtact ttctatagtg aatagagtta ggcagggata ttcaccatta
     2281 tcgtttcaga cccacctccc aaccccgagg ggacccgaca ggcccgaagg aatagaagaa
     2341 gaaggtggag agagagacag agacagatcc attcgattag tgaacggatc ggcactgcgt
     2401 gcgccaattc tgcagacaaa tggcagtatt catccacaat tttaaaagaa aaggggggat
     2461 tggggggtac agtgcagggg aaagaatagt agacataata gcaacagaca tacaaactaa
     2521 agaattacaa aaacaaatta caaaaattca aaattttcgg gtttattaca gggacagcag
     2581 agatccagtt tggttaatta gctagctagg tcttgaaagg agtgggaatt ggctccggtg
     2641 cccgtcagtg ggcagagcgc acatcgccca cagtccccga gaagttgggg ggaggggtcg
     2701 gcaattgatc cggtgcctag agaaggtggc gcggggtaaa ctgggaaagt gatgtcgtgt
     2761 actggctccg cctttttccc gagggtgggg gagaaccgta tataagtgca gtagtcgccg
     2821 tgaacgttct ttttcgcaac gggtttgccg ccagaacaca ggaccggtgc caccatgaag
     2881 gacaacaccg tgcccctgaa gctgatcgcc ctgctggcca acggcgagtt cCACTCTGGC
     2941 GAGCAGcTGG GaGAgACcCT GGGAATGAGC aGaGCcGCca tcaacaagca catcCAGACA
     3001 CTGaGaGACT GGGGaGTgGA cGTgTTcACC GTgCCtGGcA AgGGcTACAG CCTGCCTGAG
     3061 CCTATCCAGc tgctgaacgc caagcagatc ctGGGaCAGC TGGATGGCGG aAGcGTgGCC
     3121 GTGCTGCCtG TGATcGACTC CACcAATCAG TACCTgCTgG AcagaATCGG AGAGCtgaag
     3181 tccGGCGAcG CcTGCATcGC cGAgTACCAG CAGGCTGGCa GaGGacgcaG aGGaCGGaag
     3241 tggttcagcc cattcggagc caacctgtac ctgtccATGT TCTGGaGaCT GGAgCAgGGa
     3301 CCtGCtGCtG CcATcGGact gagtctggtg atCGGaATCG TGATGGCcGA gGTgcTgaGa
     3361 AAGCTGGGaG CcGAcAAgGT gaGaGtgaag tggcctaatG ACCTgTAcCT cCAGGAcCGC
     3421 AAGCTGGCtG GCATcCTGGT GGAGCTGACa GGCAAgACaG GCGATGCcGC tCAgATcGTg
     3481 ATcGGAGCCG GaATCAACAT GGCcATGaga agaGTgGAgG AGAGcGTgGT gAAcCAGGGc
     3541 TGGATCACcC TGCAGGAgGC tGGcATCAAc CTgGAcCGga acaccctggc cgccatgctg
     3601 atcagagagc tgagaGCcGC tcTGGAgCTg TTCGAgCAgG AgGGAcTGGC tCCTTAcCTG
     3661 agcaGaTGGG AgAAGCTGga caacttcatc aacagacctg tgaagctgat catcggcgac
     3721 aaggaaatct tcGGCATcTC caGaGGAATc GACAAgCAGG gaGCtctgct gctggagcag
     3781 gacggaatca tcaagccctg gatgggcgga gaaatctccc tgagaagcgc agagaagggg
     3841 cgcgccggcg ggggatcttc cggaggcggg caaatttctt acgcaagtag aggggaattc
     3901 atgagtaact cccggaataa ccgggtgatg gtggaagggg ttggcgctcg ggtagtgcgc
     3961 ggcccggact ggaagtgggg gaagcaggac ggcggcgagg gccatgtggg caccgtccgg
     4021 agcttcgaga gccccgagga ggtggtggta gtgtgggaca acggcacagc tgccaactac
     4081 cgctgctccg gggcttacga cctccgcatc ctggacagcg cgcccaccGG CATCAAGCAT
     4141 GATGGAACCA TGTGTGATAC CTGCCGCCAG CAACCAATCA TTGGCATTCG ATGGAAGTGT
     4201 GCAGAGTGTA CAAATTATGA TTTGTGCACA GTGTGTTATC ATGGAGATAA ACATCATTTA
     4261 AGACATCGCT TTTACCGAAT TACTACACCG GGAAGTgaga gggttctgtt agagtctcgt
     4321 aggaaatcta agaagattac agccagagga atctttgcag gtgccagagt ggtgcgagga
     4381 gtggactggc agtgggaaga tcaagatgga ggaaatggac gtaggggaaa ggtaacagaa
     4441 atccaggact ggagtgcatc aagcccacat agcgcagcat atgtcctctg ggataatggt
     4501 gctaagaacc tttacagagt tggctttgag ggcatgtctg atctgaaatg tgtccaggat
     4561 gccaagggag gttctttcta cagagatcac tgccctgtgc taggtgagca gaatggcaac
     4621 aggaatcctg gtggattgca gattggtgac ctggtaaata tagatctcga cctcgaaatt
     4681 gtacagtctt tgcagcatgg tcatggagga tggactgatg gaatgtttga gactttaact
     4741 acaactggaa ctgtttgtgg cattgatgaa gatcatgaca ttgtagtaca gtatccaagt
     4801 ggcaataggt ggaccttcaa tcctgctgtt ctcactaaag cgaacattgt ccgaagtgga
     4861 gatgctgctc agggtgcaga aggaggcacc tcgcagtttc aagtgggtga tcttgtacaa
     4921 gtttgttatg acctggaacg aattaaactt ctacaaagag gacatggaga atgggctgaa
     4981 gcgatgcttc caactttagg taaagttggc cgagtacaac agatttattc agacagtgat
     5041 ttaaaggtgg aagtttgtgg aacatcttgg acatacaatc cagcagcagt ttccaaggtg
     5101 gcatctgcag gatcagccat tagcaatgca tctggtgaaa gactctcaca actcctgaag
     5161 aaattatttg aaacccaaga atctggtgac ctcaatgaag aattagttaa ggctgctgcc
     5221 aatggagatg ttgctaaagt ggaagatttg cttaaaagac cagatgtgga tgtaaatggg
     5281 caatgtgctg gccacacagc tatgcaagct gctagtcaga atggacatgt tgacattttg
     5341 aagttacttt tgaagcaaaa cgtggatgtc gaagcagagg ataaagatgg tgatagagca
     5401 gttcaccatg cagcttttgg agatgaaggc gctgttatag aagtactaca tcgaggtagt
     5461 gctgatttga atgctcgaaa caagcgccga cagacaccac ttcatattgc tgtcaataaa
     5521 ggtcatcttc aagttgtgaa gactttattg gactttggct gtcatcccag tctccaggat
     5581 tctgaaggtg atacccctct tcatgatgca ataagtaaga aacgtgatga tatcctagca
     5641 gttcttttgg aagctggagc agatgttacc atcacaaaca ataatggatt taatgctctg
     5701 catcatgctg cactaagggg aaatcccagt gcaatgcgtg ttttactatc taaattacca
     5761 agaccatgga ttgtggatga gaagaaagat gatggttata ctgccttaca tctggctgcc
     5821 cttaataatc acgtagaagt ggctgaactg ttggtacatc agggtaatgc aaacctggat
     5881 atccagaatg tgaaccaaca aactgcccta caccttgctg ttgaacgaca gcatacccag
     5941 attgttaggc ttttggtccg tgcaggtgcc aagcttgata ttcaggataa ggatggggat
     6001 actcctttgc atgaagctct aaggcatcac actttgtctc agctacgtca gctccaagat
     6061 atgcaagatg tggggaaggt ggatgctgcc tgggagccat ccaaaaacac gttaataatg
     6121 ggacttggta cccagggggc agagaagaag agtgcagcat ctattgcctg tttcttggca
     6181 gccaatggtg ctgacctgag cattcgaaat aagaagggtc aatcgccact tgatctctgt
     6241 cctgatccga atctctgcaa agcactggca aagtgtcata aggaaaaagt cagtggtcaa
     6301 gtgggttctc ggagtccttc tatgattagt aatgattctg aaaccttaga agagtgtatg
     6361 gtgtgctcag atatgaagag agatactctt tttggtccat gtggacatat tgctacctgt
     6421 tctttatgtt ctccacgtgt caagaaatgc ctcatctgta aagaacaggt tcaatccagg
     6481 acaaagattg aagaatgtgt ggtatgctct gacaagaaag cagctgttct ttttcaaccc
     6541 tgtggccaca tgtgtgcttg tgagaactgt gctaacctga tgaaaaagtg tgtgcagtgt
     6601 cgagcagtag ttgaacgaag agtgcctttc attatgtgct gtggagggaa aagttcagaa
     6661 gatgccactg atgatatctc aagtgggaat attccagtat tacaaaagga caaggataat
     6721 accaatgtca atgcagatgt gcaaaagttg cagcaacagt tacaagacat taaagagcag
     6781 acaatgGCcc ctgtgtgtct agatcgtctg aagaatatga ttttcctttg tggtcacgga
     6841 acctgtcaac tctgtggaga ccgcatgagt gaatgtccta tctgtcgcaa ggctattgaa
     6901 cgaaggattc ttttgtatGg cggccgcgGA TCCGGCGCAA CAAACTTCTC TCTGCTGAAA
     6961 CAAGCCGGAG ATGTCGAAGA GAATCCTGGA CCGatggcca agcctttgtc tcaagaagaa
     7021 tccaccctca ttgaaagagc aacggctaca atcaacagca tccccatctc tgaagactac
     7081 agcgtcgcca gcgcagctct ctctagcgac ggccgcatct tcactggtgt caatgtatat
     7141 cattttactg ggggaccttg tgcagaactc gtggtgctgg gcactgctgc tgctgcggca
     7201 gctggcaacc tgacttgtat cgtcgcgatc ggaaatgaga acaggggcat cttgagcccc
     7261 tgcggacggt gccgacaggt gcttctcgat ctgcatcctg ggatcaaagc catagtgaag
     7321 gacagtgatg gacagccgac ggcagttggg attcgtgaat tgctgccctc tggttatgtg
     7381 tgggagggct aagaattcga tatcaagctt atcggtaatc aacctctgga ttacaaaatt
     7441 tgtgaaagat tgactggtat tcttaactat gttgctcctt ttacgctatg tggatacgct
     7501 gctttaatgc ctttgtatca tgctattgct tcccgtatgg ctttcatttt ctcctccttg
     7561 tataaatcct ggttgctgtc tctttatgag gagttgtggc ccgttgtcag gcaacgtggc
     7621 gtggtgtgca ctgtgtttgc tgacgcaacc cccactggtt ggggcattgc caccacctgt
     7681 cagctccttt ccgggacttt cgctttcccc ctccctattg ccacggcgga actcatcgcc
     7741 gcctgccttg cccgctgctg gacaggggct cggctgttgg gcactgacaa ttccgtggtg
     7801 ttgtcgggga aatcatcgtc ctttccttgg ctgctcgcct gtgttgccac ctggattctg
     7861 cgcgggacgt ccttctgcta cgtcccttcg gccctcaatc cagcggacct tccttcccgc
     7921 ggcctgctgc cggctctgcg gcctcttccg cgtcttcgcc ttcgccctca gacgagtcgg
     7981 atctcccttt gggccgcctc cccgcatcga taccgtcgac ctcgagacct agaaaaacat
     8041 ggagcaatca caagtagcaa tacagcagct accaatgctg attgtgcctg gctagaagca
     8101 caagaggagg aggaggtggg ttttccagtc acacctcagg tacctttaag accaatgact
     8161 tacaaggcag ctgtagatct tagccacttt ttaaaagaaa aggggggact ggaagggcta
     8221 attcactccc aacgaagaca agatatcctt gatctgtgga tctaccacac acaaggctac
     8281 ttccctgatt ggcagaacta cacaccaggg ccagggatca gatatccact gacctttgga
     8341 tggtgctaca agctagtacc agttgagcaa gagaaggtag aagaagccaa tgaaggagag
     8401 aacacccgct tgttacaccc tgtgagcctg catgggatgg atgacccgga gagagaagta
     8461 ttagagtgga ggtttgacag ccgcctagca tttcatcaca tggcccgaga gctgcatccg
     8521 gactgtactg ggtctctctg gttagaccag atctgagcct gggagctctc tggctaacta
     8581 gggaacccac tgcttaagcc tcaataaagc ttgccttgag tgcttcaagt agtgtgtgcc
     8641 cgtctgttgt gtgactctgg taactagaga tccctcagac ccttttagtc agtgtggaaa
     8701 atctctagca gggcccgttt aaacccgctg atcagcctcg actgtgcctt ctagttgcca
     8761 gccatctgtt gtttgcccct cccccgtgcc ttccttgacc ctggaaggtg ccactcccac
     8821 tgtcctttcc taataaaatg aggaaattgc atcgcattgt ctgagtaggt gtcattctat
     8881 tctggggggt ggggtggggc aggacagcaa gggggaggat tgggaagaca atagcaggca
     8941 tgctggggat gcggtgggct ctatggcttc tgaggcggaa agaaccagct ggggctctag
     9001 ggggtatccc cacgcgccct gtagcggcgc attaagcgcg gcgggtgtgg tggttacgcg
     9061 cagcgtgacc gctacacttg ccagcgccct agcgcccgct cctttcgctt tcttcccttc
     9121 ctttctcgcc acgttcgccg gctttccccg tcaagctcta aatcgggggc tccctttagg
     9181 gttccgattt agtgctttac ggcacctcga ccccaaaaaa cttgattagg gtgatggttc
     9241 acgtagtggg ccatcgccct gatagacggt ttttcgccct ttgacgttgg agtccacgtt
     9301 ctttaatagt ggactcttgt tccaaactgg aacaacactc aaccctatct cggtctattc
     9361 ttttgattta taagggattt tgccgatttc ggcctattgg ttaaaaaatg agctgattta
     9421 acaaaaattt aacgcgaatt aattctgtgg aatgtgtgtc agttagggtg tggaaagtcc
     9481 ccaggctccc cagcaggcag aagtatgcaa agcatgcatc tcaattagtc agcaaccagg
     9541 tgtggaaagt ccccaggctc cccagcaggc agaagtatgc aaagcatgca tctcaattag
     9601 tcagcaacca tagtcccgcc cctaactccg cccatcccgc ccctaactcc gcccagttcc
     9661 gcccattctc cgccccatgg ctgactaatt ttttttattt atgcagaggc cgaggccgcc
     9721 tctgcctctg agctattcca gaagtagtga ggaggctttt ttggaggcct aggcttttgc
     9781 aaaaagctcc cgggagcttg tatatccatt ttcggatctg atcagcacgt gttgacaatt
     9841 aatcatcggc atagtatatc ggcatagtat aatacgacaa ggtgaggaac taaaccatgg
     9901 ccaagttgac cagtgccgtt ccggtgctca ccgcgcgcga cgtcgccgga gcggtcgagt
     9961 tctggaccga ccggctcggg ttctcccggg acttcgtgga ggacgacttc gccggtgtgg
    10021 tccgggacga cgtgaccctg ttcatcagcg cggtccagga ccaggtggtg ccggacaaca
    10081 ccctggcctg ggtgtgggtg cgcggcctgg acgagctgta cgccgagtgg tcggaggtcg
    10141 tgtccacgaa cttccgggac gcctccgggc cggccatgac cgagatcggc gagcagccgt
    10201 gggggcggga gttcgccctg cgcgacccgg ccggcaactg cgtgcacttc gtggccgagg
    10261 agcaggactg acacgtgcta cgagatttcg attccaccgc cgccttctat gaaaggttgg
    10321 gcttcggaat cgttttccgg gacgccggct ggatgatcct ccagcgcggg gatctcatgc
    10381 tggagttctt cgcccacccc aacttgttta ttgcagctta taatggttac aaataaagca
    10441 atagcatcac aaatttcaca aataaagcat ttttttcact gcattctagt tgtggtttgt
    10501 ccaaactcat caatgtatct tatcatgtct gtataccgtc gacctctagc tagagcttgg
    10561 cgtaatcatg gtcatagctg tttcctgtgt gaaattgtta tccgctcaca attccacaca
    10621 acatacgagc cggaagcata aagtgtaaag cctggggtgc ctaatgagtg agctaactca
    10681 cattaattgc gttgcgctca ctgcccgctt tccagtcggg aaacctgtcg tgccagctgc
    10741 attaatgaat cggccaacgc gcggggagag gcggtttgcg tattgggcgc tcttccgctt
    10801 cctcgctcac tgactcgctg cgctcggtcg ttcggctgcg gcgagcggta tcagctcact
    10861 caaaggcggt aatacggtta tccacagaat caggggataa cgcaggaaag aacatgtgag
    10921 caaaaggcca gcaaaaggcc aggaaccgta aaaaggccgc gttgctggcg tttttccata
    10981 ggctccgccc ccctgacgag catcacaaaa atcgacgctc aagtcagagg tggcgaaacc
    11041 cgacaggact ataaagatac caggcgtttc cccctggaag ctccctcgtg cgctctcctg
    11101 ttccgaccct gccgcttacc ggatacctgt ccgcctttct cccttcggga agcgtggcgc
    11161 tttctcatag ctcacgctgt aggtatctca gttcggtgta ggtcgttcgc tccaagctgg
    11221 gctgtgtgca cgaacccccc gttcagcccg accgctgcgc cttatccggt aactatcgtc
    11281 ttgagtccaa cccggtaaga cacgacttat cgccactggc agcagccact ggtaacagga
    11341 ttagcagagc gaggtatgta ggcggtgcta cagagttctt gaagtggtgg cctaactacg
    11401 gctacactag aagaacagta tttggtatct gcgctctgct gaagccagtt accttcggaa
    11461 aaagagttgg tagctcttga tccggcaaac aaaccaccgc tggtagcggt ggtttttttg
    11521 tttgcaagca gcagattacg cgcagaaaaa aaggatctca agaagatcct ttgatctttt
    11581 ctacggggtc tgacgctcag tggaacgaaa actcacgtta agggattttg gtcatgagat
    11641 tatcaaaaag gatcttcacc tagatccttt taaattaaaa atgaagtttt aaatcaatct
    11701 aaagtatata tgagtaaact tggtctgaca gttaccaatg cttaatcagt gaggcaccta
    11761 tctcagcgat ctgtctattt cgttcatcca tagttgcctg actccccgtc gtgtagataa
    11821 ctacgatacg ggagggctta ccatctggcc ccagtgctgc aatgataccg cgagacccac
    11881 gctcaccggc tccagattta tcagcaataa accagccagc cggaagggcc gagcgcagaa
    11941 gtggtcctgc aactttatcc gcctccatcc agtctattaa ttgttgccgg gaagctagag
    12001 taagtagttc gccagttaat agtttgcgca acgttgttgc cattgctaca ggcatcgtgg
    12061 tgtcacgctc gtcgtttggt atggcttcat tcagctccgg ttcccaacga tcaaggcgag
    12121 ttacatgatc ccccatgttg tgcaaaaaag cggttagctc cttcggtcct ccgatcgttg
    12181 tcagaagtaa gttggccgca gtgttatcac tcatggttat ggcagcactg cataattctc
    12241 ttactgtcat gccatccgta agatgctttt ctgtgactgg tgagtactca accaagtcat
    12301 tctgagaata gtgtatgcgg cgaccgagtt gctcttgccc ggcgtcaata cgggataata
    12361 ccgcgccaca tagcagaact ttaaaagtgc tcatcattgg aaaacgttct tcggggcgaa
    12421 aactctcaag gatcttaccg ctgttgagat ccagttcgat gtaacccact cgtgcaccca
    12481 actgatcttc agcatctttt actttcacca gcgtttctgg gtgagcaaaa acaggaaggc
    12541 aaaatgccgc aaaaaaggga ataagggcga cacggaaatg ttgaatactc atactcttcc
    12601 tttttcaata ttattgaagc atttatcagg gttattgtct catgagcgga tacatatttg
    12661 aatgtattta gaaaaataaa caaatagggg ttccgcgcac atttccccga aaagtgccac
    12721 ctgac     
//
