# Supplementary material for: BioE3 identifies specific substrates of ubiquitin E3 ligases
Source: Nat Commun. 2023 Nov 23;14:7656. doi: 10.1038/s41467-023-43326-8 (PMC10667490; doi:10.1038/s41467-023-43326-8)
Supplement: Supplementary file 15 — Source Data [file 41467_2023_43326_MOESM15_ESM.zip › Source_Data_File/Representative_constructs/Lenti_EFS_BirAopt_GSQ_NEDD4-3Mca_P2A_blast.ape]

LOCUS       Lenti_EFS_BirAop       12421 bp ds-DNA     circular     25-APR-2023
DEFINITION  
ACCESSION   
VERSION     
SOURCE      
  ORGANISM  
COMMENT     based on http://www.addgene.org/52962/sequences/ lentiCas9-Blast 
COMMENT     TGT>GCT active site mutant C>A
COMMENT     ApEinfo:methylated:1
FEATURES             Location/Qualifiers
     misc_feature    3905..6604
                     /locus_tag="NEDD4"
                     /label="NEDD4"
                     /ApEinfo_label="NEDD4"
                     /ApEinfo_fwdcolor="#cccccc"
                     /ApEinfo_revcolor="#cccccc"
                     /ApEinfo_graphicformat="arrow_data {{0 1 2 0 0 -1} {} 0}
                     width 5 offset 0"
     misc_feature    3962..4270
                     /locus_tag="C2 domain"
                     /label="C2 domain"
                     /ApEinfo_label="C2 domain"
                     /ApEinfo_fwdcolor="#66ff66"
                     /ApEinfo_revcolor="#66ff66"
                     /ApEinfo_graphicformat="arrow_data {{0 1 2 0 0 -1} {} 0}
                     width 5 offset 0"
     misc_feature    2879..3841
                     /locus_tag="BirAopt"
                     /label="BirAopt"
                     /ApEinfo_label="BirAopt"
                     /ApEinfo_fwdcolor="#ccff66"
                     /ApEinfo_revcolor="#ccff66"
                     /ApEinfo_graphicformat="arrow_data {{0 1 2 0 0 -1} {} 0}
                     width 5 offset 0"
     primer_bind     complement(10263..10283)
                     /locus_tag="M13-rev"
                     /label="M13-rev"
                     /ApEinfo_label="M13-rev"
                     /ApEinfo_fwdcolor="cyan"
                     /ApEinfo_revcolor="green"
                     /ApEinfo_graphicformat="arrow_data {{0 1 2 0 0 -1} {} 0}
                     width 5 offset 0"
     misc_feature    3851..3898
                     /locus_tag="GSQ"
                     /label="GSQ"
                     /ApEinfo_label="GSQ"
                     /ApEinfo_fwdcolor="#b3b3b3"
                     /ApEinfo_revcolor="#b3b3b3"
                     /ApEinfo_graphicformat="arrow_data {{0 1 2 0 0 -1} {} 0}
                     width 5 offset 0"
     misc_feature    5714..5716
                     /locus_tag="Y604A (open mutant)"
                     /label="Y604A (open mutant)"
                     /ApEinfo_label="Y604A (open mutant)"
                     /ApEinfo_fwdcolor="#ff6666"
                     /ApEinfo_revcolor="#ff6666"
                     /ApEinfo_graphicformat="arrow_data {{0 1 2 0 0 -1} {} 0}
                     width 5 offset 0"
     rep_origin      complement(10651..11333)
                     /locus_tag="ColE1 origin"
                     /label="ColE1 origin"
                     /ApEinfo_label="ColE1 origin"
                     /ApEinfo_fwdcolor="gray50"
                     /ApEinfo_revcolor="gray50"
                     /ApEinfo_graphicformat="arrow_data {{0 1 2 0 0 -1} {} 0}
                     width 5 offset 0"
     misc_binding    complement(10289..10311)
                     /locus_tag="LacO"
                     /label="LacO"
                     /ApEinfo_label="LacO"
                     /ApEinfo_fwdcolor="cornflower blue"
                     /ApEinfo_revcolor="cornflower blue"
                     /ApEinfo_graphicformat="arrow_data {{0 1 2 0 0 -1} {} 0}
                     width 5 offset 0"
     CDS             complement(11431..12090)
                     /locus_tag="AmpR"
                     /label="AmpR"
                     /ApEinfo_label="AmpR"
                     /ApEinfo_fwdcolor="yellow"
                     /ApEinfo_revcolor="yellow"
                     /ApEinfo_graphicformat="arrow_data {{0 1 2 0 0 -1} {} 0}
                     width 5 offset 0"
     misc_feature    2457..2561
                     /locus_tag="cPPT (central polypurine tract)"
                     /label="cPPT (central polypurine tract)"
                     /ApEinfo_label="cPPT (central polypurine tract)"
                     /ApEinfo_fwdcolor="#cccccc"
                     /ApEinfo_revcolor="#cccccc"
                     /ApEinfo_graphicformat="arrow_data {{0 1 2 0 0 -1} {} 0}
                     width 5 offset 0"
     misc_feature    1684..1916
                     /locus_tag="RRE (Rev binding element)"
                     /label="RRE (Rev binding element)"
                     /ApEinfo_label="RRE (Rev binding element)"
                     /ApEinfo_fwdcolor="#cccccc"
                     /ApEinfo_revcolor="#cccccc"
                     /ApEinfo_graphicformat="arrow_data {{0 1 2 0 0 -1} {} 0}
                     width 5 offset 0"
     misc_feature    828..1016
                     /locus_tag="5'LTR"
                     /label="5'LTR"
                     /ApEinfo_label="5'LTR"
                     /ApEinfo_fwdcolor="#cccccc"
                     /ApEinfo_revcolor="#cccccc"
                     /ApEinfo_graphicformat="arrow_data {{0 1 2 0 0 -1} {} 0}
                     width 5 offset 0"
     misc_feature    8220..8408
                     /locus_tag="3' LTR"
                     /label="3' LTR"
                     /ApEinfo_label="3' LTR"
                     /ApEinfo_fwdcolor="#cccccc"
                     /ApEinfo_revcolor="#cccccc"
                     /ApEinfo_graphicformat="arrow_data {{0 1 2 0 0 -1} {} 0}
                     width 5 offset 0"
     misc_feature    6686..7084
                     /locus_tag="Blasticidin resistance gene"
                     /label="Blasticidin resistance gene"
                     /ApEinfo_label="Blasticidin resistance gene"
                     /ApEinfo_fwdcolor="#cc66ff"
                     /ApEinfo_revcolor="#cc66ff"
                     /ApEinfo_graphicformat="arrow_data {{0 1 2 0 0 -1} {} 0}
                     width 5 offset 0"
     misc_feature    6686..7084
                     /locus_tag="Blast"
                     /label="Blast"
                     /ApEinfo_label="Blast"
                     /ApEinfo_fwdcolor="#ff6666"
                     /ApEinfo_revcolor="#ff6666"
                     /ApEinfo_graphicformat="arrow_data {{0 1 2 0 0 -1} {} 0}
                     width 5 offset 0"
     misc_feature    7112..7705
                     /locus_tag="WPRE"
                     /label="WPRE"
                     /ApEinfo_label="WPRE"
                     /ApEinfo_fwdcolor="#6666ff"
                     /ApEinfo_revcolor="#6666ff"
                     /ApEinfo_graphicformat="arrow_data {{0 1 2 0 0 -1} {} 0}
                     width 5 offset 0"
     misc_feature    6626..6685
                     /locus_tag="P2A"
                     /label="P2A"
                     /ApEinfo_label="P2A"
                     /ApEinfo_fwdcolor="#e6e6e6"
                     /ApEinfo_revcolor="#e6e6e6"
                     /ApEinfo_graphicformat="arrow_data {{0 1 2 0 0 -1} {} 0}
                     width 5 offset 0"
     misc_feature    4013..4015
                     /locus_tag="L37A (open mutant)"
                     /label="L37A (open mutant)"
                     /ApEinfo_label="L37A (open mutant)"
                     /ApEinfo_fwdcolor="#ff8000"
                     /ApEinfo_revcolor="#ff8000"
                     /ApEinfo_graphicformat="arrow_data {{0 1 2 0 0 -1} {} 0}
                     width 5 offset 0"
     misc_feature    6605..6610
                     /locus_tag="STOPs"
                     /label="STOPs"
                     /ApEinfo_label="STOPs"
                     /ApEinfo_fwdcolor="#ff6666"
                     /ApEinfo_revcolor="#ff6666"
                     /ApEinfo_graphicformat="arrow_data {{0 1 2 0 0 -1} {} 0}
                     width 5 offset 0"
     misc_feature    4010..4015
                     /locus_tag="I36A (open mutant)"
                     /label="I36A (open mutant)"
                     /ApEinfo_label="I36A (open mutant)"
                     /ApEinfo_fwdcolor="#ff6666"
                     /ApEinfo_revcolor="#ff6666"
                     /ApEinfo_graphicformat="arrow_data {{0 1 2 0 0 -1} {} 0}
                     width 5 offset 0"
     misc_feature    6503..6505
                     /locus_tag="C867A"
                     /label="C867A"
                     /ApEinfo_label="C867A"
                     /ApEinfo_fwdcolor="#ff6666"
                     /ApEinfo_revcolor="#ff6666"
                     /ApEinfo_graphicformat="arrow_data {{0 1 2 0 0 -1} {} 0}
                     width 5 offset 0"
ORIGIN
        1 gtcgacggat cgggagatct cccgatcccc tatggtgcac tctcagtaca atctgctctg
       61 atgccgcata gttaagccag tatctgctcc ctgcttgtgt gttggaggtc gctgagtagt
      121 gcgcgagcaa aatttaagct acaacaaggc aaggcttgac cgacaattgc atgaagaatc
      181 tgcttagggt taggcgtttt gcgctgcttc gcgatgtacg ggccagatat acgcgttgac
      241 attgattatt gactagttat taatagtaat caattacggg gtcattagtt catagcccat
      301 atatggagtt ccgcgttaca taacttacgg taaatggccc gcctggctga ccgcccaacg
      361 acccccgccc attgacgtca ataatgacgt atgttcccat agtaacgcca atagggactt
      421 tccattgacg tcaatgggtg gagtatttac ggtaaactgc ccacttggca gtacatcaag
      481 tgtatcatat gccaagtacg ccccctattg acgtcaatga cggtaaatgg cccgcctggc
      541 attatgccca gtacatgacc ttatgggact ttcctacttg gcagtacatc tacgtattag
      601 tcatcgctat taccatggtg atgcggtttt ggcagtacat caatgggcgt ggatagcggt
      661 ttgactcacg gggatttcca agtctccacc ccattgacgt caatgggagt ttgttttggc
      721 accaaaatca acgggacttt ccaaaatgtc gtaacaactc cgccccattg acgcaaatgg
      781 gcggtaggcg tgtacggtgg gaggtctata taagcagcgc gttttgcctg tactgggtct
      841 ctctggttag accagatctg agcctgggag ctctctggct aactagggaa cccactgctt
      901 aagcctcaat aaagcttgcc ttgagtgctt caagtagtgt gtgcccgtct gttgtgtgac
      961 tctggtaact agagatccct cagacccttt tagtcagtgt ggaaaatctc tagcagtggc
     1021 gcccgaacag ggacttgaaa gcgaaaggga aaccagagga gctctctcga cgcaggactc
     1081 ggcttgctga agcgcgcacg gcaagaggcg aggggcggcg actggtgagt acgccaaaaa
     1141 ttttgactag cggaggctag aaggagagag atgggtgcga gagcgtcagt attaagcggg
     1201 ggagaattag atcgcgatgg gaaaaaattc ggttaaggcc agggggaaag aaaaaatata
     1261 aattaaaaca tatagtatgg gcaagcaggg agctagaacg attcgcagtt aatcctggcc
     1321 tgttagaaac atcagaaggc tgtagacaaa tactgggaca gctacaacca tcccttcaga
     1381 caggatcaga agaacttaga tcattatata atacagtagc aaccctctat tgtgtgcatc
     1441 aaaggataga gataaaagac accaaggaag ctttagacaa gatagaggaa gagcaaaaca
     1501 aaagtaagac caccgcacag caagcggccG GCCgctgatc ttcagacctg gaggaggaga
     1561 tatgagggac aattggagaa gtgaattata taaatataaa gtagtaaaaa ttgaaccatt
     1621 aggagtagca cccaccaagg caaagagaag agtggtgcag agagaaaaaa gagcagtggg
     1681 aataggagct ttgttccttg ggttcttggg agcagcagga agcactatgg gcgcagcgtc
     1741 aatgacgctg acggtacagg ccagacaatt attgtctggt atagtgcagc agcagaacaa
     1801 tttgctgagg gctattgagg cgcaacagca tctgttgcaa ctcacagtct ggggcatcaa
     1861 gcagctccag gcaagaatcc tggctgtgga aagataccta aaggatcaac agctcctggg
     1921 gatttggggt tgctctggaa aactcatttg caccactgct gtgccttgga atgctagttg
     1981 gagtaataaa tctctggaac agatttggaa tcacacgacc tggatggagt gggacagaga
     2041 aattaacaat tacacaagct taatacactc cttaattgaa gaatcgcaaa accagcaaga
     2101 aaagaatgaa caagaattat tggaattaga taaatgggca agtttgtgga attggtttaa
     2161 cataacaaat tggctgtggt atataaaatt attcataatg atagtaggag gcttggtagg
     2221 tttaagaata gtttttgctg tactttctat agtgaataga gttaggcagg gatattcacc
     2281 attatcgttt cagacccacc tcccaacccc gaggggaccc gacaggcccg aaggaataga
     2341 agaagaaggt ggagagagag acagagacag atccattcga ttagtgaacg gatcggcact
     2401 gcgtgcgcca attctgcaga caaatggcag tattcatcca caattttaaa agaaaagggg
     2461 ggattggggg gtacagtgca ggggaaagaa tagtagacat aatagcaaca gacatacaaa
     2521 ctaaagaatt acaaaaacaa attacaaaaa ttcaaaattt tcgggtttat tacagggaca
     2581 gcagagatcc agtttggtta attagctagc taggtcttga aaggagtggg aattggctcc
     2641 ggtgcccgtc agtgggcaga gcgcacatcg cccacagtcc ccgagaagtt ggggggaggg
     2701 gtcggcaatt gatccggtgc ctagagaagg tggcgcgggg taaactggga aagtgatgtc
     2761 gtgtactggc tccgcctttt tcccgagggt gggggagaac cgtatataag tgcagtagtc
     2821 gccgtgaacg ttctttttcg caacgggttt gccgccagaa cacaggaccg gtgccaccat
     2881 gaaggacaac accgtgcccc tgaagctgat cgccctgctg gccaacggcg agttcCACTC
     2941 TGGCGAGCAG cTGGGaGAgA CcCTGGGAAT GAGCaGaGCc GCcatcaaca agcacatcCA
     3001 GACACTGaGa GACTGGGGaG TgGAcGTgTT cACCGTgCCt GGcAAgGGcT ACAGCCTGCC
     3061 TGAGCCTATC CAGctgctga acgccaagca gatcctGGGa CAGCTGGATG GCGGaAGcGT
     3121 gGCCGTGCTG CCtGTGATcG ACTCCACcAA TCAGTACCTg CTgGAcagaA TCGGAGAGCt
     3181 gaagtccGGC GAcGCcTGCA TcGCcGAgTA CCAGCAGGCT GGCaGaGGac gcaGaGGaCG
     3241 Gaagtggttc agcccattcg gagccaacct gtacctgtcc ATGTTCTGGa GaCTGGAgCA
     3301 gGGaCCtGCt GCtGCcATcG Gactgagtct ggtgatCGGa ATCGTGATGG CcGAgGTgcT
     3361 gaGaAAGCTG GGaGCcGAcA AgGTgaGaGt gaagtggcct aatGACCTgT AcCTcCAGGA
     3421 cCGCAAGCTG GCtGGCATcC TGGTGGAGCT GACaGGCAAg ACaGGCGATG CcGCtCAgAT
     3481 cGTgATcGGA GCCGGaATCA ACATGGCcAT GagaagaGTg GAgGAGAGcG TgGTgAAcCA
     3541 GGGcTGGATC ACcCTGCAGG AgGCtGGcAT CAAcCTgGAc CGgaacaccc tggccgccat
     3601 gctgatcaga gagctgagaG CcGCtcTGGA gCTgTTCGAg CAgGAgGGAc TGGCtCCTTA
     3661 cCTGagcaGa TGGGAgAAGC TGgacaactt catcaacaga cctgtgaagc tgatcatcgg
     3721 cgacaaggaa atcttcGGCA TcTCcaGaGG AATcGACAAg CAGGgaGCtc tgctgctgga
     3781 gcaggacgga atcatcaagc cctggatggg cggagaaatc tccctgagaa gcgcagagaa
     3841 ggggcgcgcc ggcgggggat cttccggagg cgggcaaatt tcttacgcaa gtagagggga
     3901 attcATGGCA ACTTGCGCGG TGGAGGTGTT CGGGCTCCTG GAGGACGAGG AAAATTCACG
     3961 AATTGTGAGA GTAAGAGTTA TAGCCGGAAT AGGCCTTGCC AAGAAGGATG CTGCTGGAGC
     4021 TAGTGATCCT TACGTGAGAG TGACGTTATA TGACCCAATG AATGGAGTTC TTACAAGTGT
     4081 GCAAACAAAA ACCATTAAAA AGAGTTTGAA TCCAAAGTGG AATGAAGAAA TATTATTCAG
     4141 AGTTCATCCT CAGCAGCACC GGCTTCTTTT TGAAGTGTTT GACGAAAACC GATTGACAAG
     4201 AGATGATTTC CTAGGTCAAG TGGATGTTCC ACTTTATCCA TTACCGACAG AAAATCCAAG
     4261 ATTGGAGAGA CCATATACAT TTAAGGATTT TGTTCTTCAT CCAAGAAGTC ACAAATCAAG
     4321 AGTTAAAGGT TATCTGAGAC TAAAAATGAC TTATTTACCT AAAACCAGTG GCTCAGAAGA
     4381 TGATAATGCA GAACAGGCTG AGGAATTAGA GCCTGGCTGG GTTGTTTTGG ACCAACCAGA
     4441 TGCTGCTTGC CATTTGCAGC AACAACAAGA ACCTTCTCCT CTACCTCCAG GGTGGGAAGA
     4501 GAGGCAGGAT ATCCTTGGAA GGACCTATTA TGTAAACCAT GAATCTAGAA GAACACAGTG
     4561 GAAAAGACCA ACCCCTCAGG ACAACCTAAC AGATGCTGAG AATGGCAACA TTCAACTGCA
     4621 AGCACAACGT GCATTTACCA CCAGGCGGCA GATATCCGAG GAAACAGAAA GTGTTGACAA
     4681 CCGAGAGTCT TCCGAGAACT GGGAAATTAT AAGAGAAGAT GAAGCCACCA TGTATAGCAA
     4741 CCAGGCCTTC CCATCACCTC CACCGTCAAG TAACTTGGAT GTTCCAACTC ATCTTGCAGA
     4801 AGAATTGAAT GCCAGACTCA CCATTTTTGG AAATTCAGCC GTGAGCCAGC CAGCATCGAG
     4861 CTCAAATCAT TCCAGCAGAA GAGGCAGCTT ACAAGCCTAT ACTTTTGAGG AACAACCTAC
     4921 ACTTCCTGTG CTTTTGCCTA CTTCATCTGG ATTACCACCA GGTTGGGAAG AAAAACAAGA
     4981 TGAAAGAGGA AGATCATATT ATGTAGATCA CAATTCCAGA ACGACTACTT GGACAAAGCC
     5041 CACTGTACAG GCCACAGTGG AGACCAGTCA GCTGACCTCA AGCCAGAGTT CTGCAGGCCC
     5101 TCAATCACAA GCCTCCACCA GTGATTCAGG CCAGCAGGTG ACCCAGCCAT CTGAAATTGA
     5161 GCAAGGATTC CTTCCTAAAG GCTGGGAAGT CCGGCATGCA CCAAATGGGA GGCCTTTCTT
     5221 TATTGACCAC AACACTAAAA CCACCACCTG GGAAGATCCA AGATTGAAAA TTCCAGCCCA
     5281 TCTGAGAGGA AAGACATCAC TTGATACTTC CAATGATCTA GGGCCTTTAC CTCCAGGATG
     5341 GGAAGAGAGA ACTCACACAG ATGGAAGAAT CTTCTACATA AATCACAATA TAAAAAGAAC
     5401 ACAATGGGAA GATCCTCGGT TGGAGAATGT AGCAATAACT GGACCAGCAG TGCCCTACTC
     5461 CAGGGATTAC AAAAGAAAGT ATGAGTTCTT CCGAAGAAAG TTGAAGAAGC AGAATGACAT
     5521 TCCAAACAAA TTTGAAATGA AACTTCGCCG AGCAACTGTT CTTGAAGACT CTTACCGGAG
     5581 AATTATGGGT GTCAAGAGAG CAGACTTCCT GAAGGCTCGA CTGTGGATTG AGTTTGATGG
     5641 TGAAAAGGGA TTGGATTATG GAGGAGTTGC CAGAGAATGG TTCTTCCTGA TCTCAAAGGA
     5701 AATGTTTAAC CCTGCTTATG GGTTGTTTGA ATATTCTGCT ACGGACAATT ATACCCTACA
     5761 GATAAATCCA AACTCTGGAT TGTGTAACGA AGATCACCTC TCTTACTTCA AGTTTATTGG
     5821 TCGGGTAGCT GGAATGGCAG TTTATCATGG CAAACTGTTG GATGGTTTTT TCATCCGCCC
     5881 ATTTTACAAG ATGATGCTTC ACAAACCAAT AACCCTTCAT GATATGGAAT CTGTGGATAG
     5941 TGAATATTAC AATTCCCTAA GATGGATTCT TGAAAATGAC CCAACAGAAT TGGACCTCAG
     6001 GTTTATCATA GATGAAGAAC TTTTTGGACA GACACATCAA CATGAGCTGA AAAATGGTGG
     6061 ATCAGAAATA GTTGTCACCA ATAAGAACAA AAAGGAATAT ATTTATCTTG TAATACAATG
     6121 GCGATTTGTA AACCGAATCC AGAAGCAAAT GGCTGCTTTT AAAGAGGGAT TCTTTGAACT
     6181 AATACCACAG GATCTCATCA AAATTTTTGA TGAAAATGAA CTAGAGCTTC TTATGTGTGG
     6241 ACTGGGAGAT GTTGATGTGA ATGACTGGAG GGAACATACA AAGTATAAAA ATGGCTACAG
     6301 TGCAAATCAT CAGGTTATAC AGTGGTTTTG GAAGGCTGTT TTAATGATGG ATTCAGAAAA
     6361 AAGAATAAGA TTACTTCAGT TTGTCACTGG CACATCTCGG GTGCCTATGA ATGGATTTGC
     6421 TGAACTATAC GGTTCAAATG GACCACAGTC ATTTACAGTT GAACAGTGGG GTACTCCTGA
     6481 AAAGCTGCCA AGAGCTCATA CCGCTTTTAA TCGCCTGGAC TTGCCACCTT ATGAATCATT
     6541 TGAAGAATTA TGGGATAAAC TTCAGATGGC AATTGAAAAC ACCCAGGGCT TTGATGGAGT
     6601 TGATTAGTAA ggcggccgcg GATCCGGCGC AACAAACTTC TCTCTGCTGA AACAAGCCGG
     6661 AGATGTCGAA GAGAATCCTG GACCGatggc caagcctttg tctcaagaag aatccaccct
     6721 cattgaaaga gcaacggcta caatcaacag catccccatc tctgaagact acagcgtcgc
     6781 cagcgcagct ctctctagcg acggccgcat cttcactggt gtcaatgtat atcattttac
     6841 tgggggacct tgtgcagaac tcgtggtgct gggcactgct gctgctgcgg cagctggcaa
     6901 cctgacttgt atcgtcgcga tcggaaatga gaacaggggc atcttgagcc cctgcggacg
     6961 gtgccgacag gtgcttctcg atctgcatcc tgggatcaaa gccatagtga aggacagtga
     7021 tggacagccg acggcagttg ggattcgtga attgctgccc tctggttatg tgtgggaggg
     7081 ctaagaattA ATTcgatatc aagcttatcg gtaatcaacc tctggattac aaaatttgtg
     7141 aaagattgac tggtattctt aactatgttg ctccttttac gctatgtgga tacgctgctt
     7201 taatgccttt gtatcatgct attgcttccc gtatggcttt cattttctcc tccttgtata
     7261 aatcctggtt gctgtctctt tatgaggagt tgtggcccgt tgtcaggcaa cgtggcgtgg
     7321 tgtgcactgt gtttgctgac gcaaccccca ctggttgggg cattgccacc acctgtcagc
     7381 tcctttccgg gactttcgct ttccccctcc ctattgccac ggcggaactc atcgccgcct
     7441 gccttgcccg ctgctggaca ggggctcggc tgttgggcac tgacaattcc gtggtgttgt
     7501 cggggaaatc atcgtccttt ccttggctgc tcgcctgtgt tgccacctgg attctgcgcg
     7561 ggacgtcctt ctgctacgtc ccttcggccc tcaatccagc ggaccttcct tcccgcggcc
     7621 tgctgccggc tctgcggcct cttccgcgtc ttcgccttcg ccctcagacg agtcggatct
     7681 ccctttgggc cgcctccccg catcgatacc gtcgacctcg agacctagaa aaacatggag
     7741 caatcacaag tagcaataca gcagctacca atgctgattg tgcctggcta gaagcacaag
     7801 aggaggagga ggtgggtttt ccagtcacac ctcaggtacc tttaagacca atgacttaca
     7861 aggcagctgt agatcttagc cactttttaa aagaaaaggg gggactggaa gggctaattc
     7921 actcccaacg aagacaagat atccttgatc tgtggatcta ccacacacaa ggctacttcc
     7981 ctgattggca gaactacaca ccagggccag ggatcagata tccactgacc tttggatggt
     8041 gctacaagct agtaccagtt gagcaagaga aggtagaaga agccaatgaa ggagagaaca
     8101 cccgcttgtt acaccctgtg agcctgcatg ggatggatga cccggagaga gaagtattag
     8161 agtggaggtt tgacagccgc ctagcatttc atcacatggc ccgagagctg catccggact
     8221 gtactgggtc tctctggtta gaccagatct gagcctggga gctctctggc taactaggga
     8281 acccactgct taagcctcaa taaagcttgc cttgagtgct tcaagtagtg tgtgcccgtc
     8341 tgttgtgtga ctctggtaac tagagatccc tcagaccctt ttagtcagtg tggaaaatct
     8401 ctagcagggc ccgtttaaac ccgctgatca gcctcgactg tgccttctag ttgccagcca
     8461 tctgttgttt gcccctcccc cgtgccttcc ttgaccctgg aaggtgccac tcccactgtc
     8521 ctttcctaat aaaatgagga aattgcatcg cattgtctga gtaggtgtca ttctattctg
     8581 gggggtgggg tggggcagga cagcaagggg gaggattggg aagacaatag caggcatgct
     8641 ggggatgcgg tgggctctat ggcttctgag gcggaaagaa ccagctgggg ctctaggggg
     8701 tatccccacg cgccctgtag cggcgcatta agcgcggcgg gtgtggtggt tacgcgcagc
     8761 gtgaccgcta cacttgccag cgccctagcg cccgctcctt tcgctttctt cccttccttt
     8821 ctcgccacgt tcgccggctt tccccgtcaa gctctaaatc gggggctccc tttagggttc
     8881 cgatttagtg ctttacggca cctcgacccc aaaaaacttg attagggtga tggttcacgt
     8941 agtgggccat cgccctgata gacggttttt cgccctttga cgttggagtc cacgttcttt
     9001 aatagtggac tcttgttcca aactggaaca acactcaacc ctatctcggt ctattctttt
     9061 gatttataag ggattttgcc gatttcggcc tattggttaa aaaatgagct gatttaacaa
     9121 aaatttaacg cgaattaatt ctgtggaatg tgtgtcagtt agggtgtgga aagtccccag
     9181 gctccccagc aggcagaagt atgcaaagca tgcatctcaa ttagtcagca accaggtgtg
     9241 gaaagtcccc aggctcccca gcaggcagaa gtatgcaaag catgcatctc aattagtcag
     9301 caaccatagt cccgccccta actccgccca tcccgcccct aactccgccc agttccgccc
     9361 attctccgcc ccatggctga ctaatttttt ttatttatgc agaggccgag gccgcctctg
     9421 cctctgagct attccagaag tagtgaggag gcttttttgg aggcctaggc ttttgcaaaa
     9481 agctcccggg agcttgtata tccattttcg gatctgatca gcacgtgttg acaattaatc
     9541 atcggcatag tatatcggca tagtataata cgacaaggtg aggaactaaa ccatggccaa
     9601 gttgaccagt gccgttccgg tgctcaccgc gcgcgacgtc gccggagcgg tcgagttctg
     9661 gaccgaccgg ctcgggttct cccgggactt cgtggaggac gacttcgccg gtgtggtccg
     9721 ggacgacgtg accctgttca tcagcgcggt ccaggaccag gtggtgccgg acaacaccct
     9781 ggcctgggtg tgggtgcgcg gcctggacga gctgtacgcc gagtggtcgg aggtcgtgtc
     9841 cacgaacttc cgggacgcct ccgggccggc catgaccgag atcggcgagc agccgtgggg
     9901 gcgggagttc gccctgcgcg acccggccgg caactgcgtg cacttcgtgg ccgaggagca
     9961 ggactgacac gtgctacgag atttcgattc caccgccgcc ttctatgaaa ggttgggctt
    10021 cggaatcgtt ttccgggacg ccggctggat gatcctccag cgcggggatc tcatgctgga
    10081 gttcttcgcc caccccaact tgtttattgc agcttataat ggttacaaat aaagcaatag
    10141 catcacaaat ttcacaaata aagcattttt ttcactgcat tctagttgtg gtttgtccaa
    10201 actcatcaat gtatcttatc atgtctgtat accgtcgacc tctagctaga gcttggcgta
    10261 atcatggtca tagctgtttc ctgtgtgaaa ttgttatccg ctcacaattc cacacaacat
    10321 acgagccgga agcataaagt gtaaagcctg gggtgcctaa tgagtgagct aactcacatt
    10381 aattgcgttg cgctcactgc ccgctttcca gtcgggaaac ctgtcgtgcc agctgcatta
    10441 atgaatcggc caacgcgcgg ggagaggcgg tttgcgtatt gggcgctctt ccgcttcctc
    10501 gctcactgac tcgctgcgct cggtcgttcg gctgcggcga gcggtatcag ctcactcaaa
    10561 ggcggtaata cggttatcca cagaatcagg ggataacgca ggaaagaaca tgtgagcaaa
    10621 aggccagcaa aaggccagga accgtaaaaa ggccgcgttg ctggcgtttt tccataggct
    10681 ccgcccccct gacgagcatc acaaaaatcg acgctcaagt cagaggtggc gaaacccgac
    10741 aggactataa agataccagg cgtttccccc tggaagctcc ctcgtgcgct ctcctgttcc
    10801 gaccctgccg cttaccggat acctgtccgc ctttctccct tcgggaagcg tggcgctttc
    10861 tcatagctca cgctgtaggt atctcagttc ggtgtaggtc gttcgctcca agctgggctg
    10921 tgtgcacgaa ccccccgttc agcccgaccg ctgcgcctta tccggtaact atcgtcttga
    10981 gtccaacccg gtaagacacg acttatcgcc actggcagca gccactggta acaggattag
    11041 cagagcgagg tatgtaggcg gtgctacaga gttcttgaag tggtggccta actacggcta
    11101 cactagaaga acagtatttg gtatctgcgc tctgctgaag ccagttacct tcggaaaaag
    11161 agttggtagc tcttgatccg gcaaacaaac caccgctggt agcggtggtt tttttgtttg
    11221 caagcagcag attacgcgca gaaaaaaagg atctcaagaa gatcctttga tcttttctac
    11281 ggggtctgac gctcagtgga acgaaaactc acgttaaggg attttggtca tgagattatc
    11341 aaaaaggatc ttcacctaga tccttttaaa ttaaaaatga agttttaaat caatctaaag
    11401 tatatatgag taaacttggt ctgacagtta ccaatgctta atcagtgagg cacctatctc
    11461 agcgatctgt ctatttcgtt catccatagt tgcctgactc cccgtcgtgt agataactac
    11521 gatacgggag ggcttaccat ctggccccag tgctgcaatg ataccgcgag acccacgctc
    11581 accggctcca gatttatcag caataaacca gccagccgga agggccgagc gcagaagtgg
    11641 tcctgcaact ttatccgcct ccatccagtc tattaattgt tgccgggaag ctagagtaag
    11701 tagttcgcca gttaatagtt tgcgcaacgt tgttgccatt gctacaggca tcgtggtgtc
    11761 acgctcgtcg tttggtatgg cttcattcag ctccggttcc caacgatcaa ggcgagttac
    11821 atgatccccc atgttgtgca aaaaagcggt tagctccttc ggtcctccga tcgttgtcag
    11881 aagtaagttg gccgcagtgt tatcactcat ggttatggca gcactgcata attctcttac
    11941 tgtcatgcca tccgtaagat gcttttctgt gactggtgag tactcaacca agtcattctg
    12001 agaatagtgt atgcggcgac cgagttgctc ttgcccggcg tcaatacggg ataataccgc
    12061 gccacatagc agaactttaa aagtgctcat cattggaaaa cgttcttcgg ggcgaaaact
    12121 ctcaaggatc ttaccgctgt tgagatccag ttcgatgtaa cccactcgtg cacccaactg
    12181 atcttcagca tcttttactt tcaccagcgt ttctgggtga gcaaaaacag gaaggcaaaa
    12241 tgccgcaaaa aagggaataa gggcgacacg gaaatgttga atactcatac tcttcctttt
    12301 tcaatattat tgaagcattt atcagggtta ttgtctcatg agcggataca tatttgaatg
    12361 tatttagaaa aataaacaaa taggggttcc gcgcacattt ccccgaaaag tgccacctga
    12421 c     
//
