# Supplementary material for: BioE3 identifies specific substrates of ubiquitin E3 ligases
Source: Nat Commun. 2023 Nov 23;14:7656. doi: 10.1038/s41467-023-43326-8 (PMC10667490; doi:10.1038/s41467-023-43326-8)
Supplement: Supplementary file 15 — Source Data [file 41467_2023_43326_MOESM15_ESM.zip › Source_Data_File/Representative_constructs/Lenti_EFS_BirAopt_GSQ_PEX12_P2A_blast.ape]

LOCUS       Lenti_EFS_BirAop       10784 bp ds-DNA     circular     25-APR-2023
DEFINITION  
ACCESSION   
VERSION     
SOURCE      
  ORGANISM  
COMMENT     based on http://www.addgene.org/52962/sequences/ lentiCas9-Blast 
COMMENT     
COMMENT     ApEinfo:methylated:1
FEATURES             Location/Qualifiers
     misc_feature    3901..4977
                     /locus_tag="PEX12"
                     /label="PEX12"
                     /ApEinfo_label="PEX12"
                     /ApEinfo_fwdcolor="#cccccc"
                     /ApEinfo_revcolor="#cccccc"
                     /ApEinfo_graphicformat="arrow_data {{0 1 2 0 0 -1} {} 0}
                     width 5 offset 0"
     misc_feature    2875..3837
                     /locus_tag="BirAopt"
                     /label="BirAopt"
                     /ApEinfo_label="BirAopt"
                     /ApEinfo_fwdcolor="#ccff66"
                     /ApEinfo_revcolor="#ccff66"
                     /ApEinfo_graphicformat="arrow_data {{0 1 2 0 0 -1} {} 0}
                     width 5 offset 0"
     primer_bind     complement(8626..8646)
                     /locus_tag="M13-rev"
                     /label="M13-rev"
                     /ApEinfo_label="M13-rev"
                     /ApEinfo_fwdcolor="cyan"
                     /ApEinfo_revcolor="green"
                     /ApEinfo_graphicformat="arrow_data {{0 1 2 0 0 -1} {} 0}
                     width 5 offset 0"
     misc_feature    3847..3894
                     /locus_tag="GSQ"
                     /label="GSQ"
                     /ApEinfo_label="GSQ"
                     /ApEinfo_fwdcolor="#b3b3b3"
                     /ApEinfo_revcolor="#b3b3b3"
                     /ApEinfo_graphicformat="arrow_data {{0 1 2 0 0 -1} {} 0}
                     width 5 offset 0"
     rep_origin      complement(9014..9696)
                     /locus_tag="ColE1 origin"
                     /label="ColE1 origin"
                     /ApEinfo_label="ColE1 origin"
                     /ApEinfo_fwdcolor="gray50"
                     /ApEinfo_revcolor="gray50"
                     /ApEinfo_graphicformat="arrow_data {{0 1 2 0 0 -1} {} 0}
                     width 5 offset 0"
     misc_binding    complement(8652..8674)
                     /locus_tag="LacO"
                     /label="LacO"
                     /ApEinfo_label="LacO"
                     /ApEinfo_fwdcolor="cornflower blue"
                     /ApEinfo_revcolor="cornflower blue"
                     /ApEinfo_graphicformat="arrow_data {{0 1 2 0 0 -1} {} 0}
                     width 5 offset 0"
     CDS             complement(9794..10453)
                     /locus_tag="AmpR"
                     /label="AmpR"
                     /ApEinfo_label="AmpR"
                     /ApEinfo_fwdcolor="yellow"
                     /ApEinfo_revcolor="yellow"
                     /ApEinfo_graphicformat="arrow_data {{0 1 2 0 0 -1} {} 0}
                     width 5 offset 0"
     misc_feature    2453..2557
                     /locus_tag="cPPT (central polypurine tract)"
                     /label="cPPT (central polypurine tract)"
                     /ApEinfo_label="cPPT (central polypurine tract)"
                     /ApEinfo_fwdcolor="#cccccc"
                     /ApEinfo_revcolor="#cccccc"
                     /ApEinfo_graphicformat="arrow_data {{0 1 2 0 0 -1} {} 0}
                     width 5 offset 0"
     misc_feature    1680..1912
                     /locus_tag="RRE (Rev binding element)"
                     /label="RRE (Rev binding element)"
                     /ApEinfo_label="RRE (Rev binding element)"
                     /ApEinfo_fwdcolor="#cccccc"
                     /ApEinfo_revcolor="#cccccc"
                     /ApEinfo_graphicformat="arrow_data {{0 1 2 0 0 -1} {} 0}
                     width 5 offset 0"
     misc_feature    6293..6298
                     /locus_tag="Bbs1 site"
                     /label="Bbs1 site"
                     /ApEinfo_label="Bbs1 site"
                     /ApEinfo_fwdcolor="#cccccc"
                     /ApEinfo_revcolor="#cccccc"
                     /ApEinfo_graphicformat="arrow_data {{0 1 2 0 0 -1} {} 0}
                     width 5 offset 0"
     misc_feature    6983..6988
                     /locus_tag="Bbs1 site(1)"
                     /label="Bbs1 site(1)"
                     /ApEinfo_label="Bbs1 site"
                     /ApEinfo_fwdcolor="#cccccc"
                     /ApEinfo_revcolor="#cccccc"
                     /ApEinfo_graphicformat="arrow_data {{0 1 2 0 0 -1} {} 0}
                     width 5 offset 0"
     misc_feature    828..1016
                     /locus_tag="5'LTR"
                     /label="5'LTR"
                     /ApEinfo_label="5'LTR"
                     /ApEinfo_fwdcolor="#cccccc"
                     /ApEinfo_revcolor="#cccccc"
                     /ApEinfo_graphicformat="arrow_data {{0 1 2 0 0 -1} {} 0}
                     width 5 offset 0"
     misc_feature    6583..6771
                     /locus_tag="3' LTR"
                     /label="3' LTR"
                     /ApEinfo_label="3' LTR"
                     /ApEinfo_fwdcolor="#cccccc"
                     /ApEinfo_revcolor="#cccccc"
                     /ApEinfo_graphicformat="arrow_data {{0 1 2 0 0 -1} {} 0}
                     width 5 offset 0"
     misc_feature    5053..5451
                     /locus_tag="Blasticidin resistance gene"
                     /label="Blasticidin resistance gene"
                     /ApEinfo_label="Blasticidin resistance gene"
                     /ApEinfo_fwdcolor="#cc66ff"
                     /ApEinfo_revcolor="#cc66ff"
                     /ApEinfo_graphicformat="arrow_data {{0 1 2 0 0 -1} {} 0}
                     width 5 offset 0"
     misc_feature    5053..5451
                     /locus_tag="Blast"
                     /label="Blast"
                     /ApEinfo_label="Blast"
                     /ApEinfo_fwdcolor="#ff6666"
                     /ApEinfo_revcolor="#ff6666"
                     /ApEinfo_graphicformat="arrow_data {{0 1 2 0 0 -1} {} 0}
                     width 5 offset 0"
     misc_feature    5475..6068
                     /locus_tag="WPRE"
                     /label="WPRE"
                     /ApEinfo_label="WPRE"
                     /ApEinfo_fwdcolor="#6666ff"
                     /ApEinfo_revcolor="#6666ff"
                     /ApEinfo_graphicformat="arrow_data {{0 1 2 0 0 -1} {} 0}
                     width 5 offset 0"
     misc_feature    5131..5136
                     /locus_tag="Bbs1 site(2)"
                     /label="Bbs1 site(2)"
                     /ApEinfo_label="Bbs1 site"
                     /ApEinfo_fwdcolor="#cccccc"
                     /ApEinfo_revcolor="#cccccc"
                     /ApEinfo_graphicformat="arrow_data {{0 1 2 0 0 -1} {} 0}
                     width 5 offset 0"
     misc_feature    6011..6016
                     /locus_tag="Bbs1 site(3)"
                     /label="Bbs1 site(3)"
                     /ApEinfo_label="Bbs1 site"
                     /ApEinfo_fwdcolor="#cccccc"
                     /ApEinfo_revcolor="#cccccc"
                     /ApEinfo_graphicformat="arrow_data {{0 1 2 0 0 -1} {} 0}
                     width 5 offset 0"
     misc_feature    4993..5052
                     /locus_tag="P2A"
                     /label="P2A"
                     /ApEinfo_label="P2A"
                     /ApEinfo_fwdcolor="#e6e6e6"
                     /ApEinfo_revcolor="#e6e6e6"
                     /ApEinfo_graphicformat="arrow_data {{0 1 2 0 0 -1} {} 0}
                     width 5 offset 0"
     misc_feature    4810..4929
                     /locus_tag="degenerate RING"
                     /label="degenerate RING"
                     /ApEinfo_label="degenerate RING"
                     /ApEinfo_fwdcolor="#ffcc66"
                     /ApEinfo_revcolor="#ffcc66"
                     /ApEinfo_graphicformat="arrow_data {{0 1 2 0 0 -1} {} 0}
                     width 5 offset 0"
ORIGIN
        1 gtcgacggat cgggagatct cccgatcccc tatggtgcac tctcagtaca atctgctctg
       61 atgccgcata gttaagccag tatctgctcc ctgcttgtgt gttggaggtc gctgagtagt
      121 gcgcgagcaa aatttaagct acaacaaggc aaggcttgac cgacaattgc atgaagaatc
      181 tgcttagggt taggcgtttt gcgctgcttc gcgatgtacg ggccagatat acgcgttgac
      241 attgattatt gactagttat taatagtaat caattacggg gtcattagtt catagcccat
      301 atatggagtt ccgcgttaca taacttacgg taaatggccc gcctggctga ccgcccaacg
      361 acccccgccc attgacgtca ataatgacgt atgttcccat agtaacgcca atagggactt
      421 tccattgacg tcaatgggtg gagtatttac ggtaaactgc ccacttggca gtacatcaag
      481 tgtatcatat gccaagtacg ccccctattg acgtcaatga cggtaaatgg cccgcctggc
      541 attatgccca gtacatgacc ttatgggact ttcctacttg gcagtacatc tacgtattag
      601 tcatcgctat taccatggtg atgcggtttt ggcagtacat caatgggcgt ggatagcggt
      661 ttgactcacg gggatttcca agtctccacc ccattgacgt caatgggagt ttgttttggc
      721 accaaaatca acgggacttt ccaaaatgtc gtaacaactc cgccccattg acgcaaatgg
      781 gcggtaggcg tgtacggtgg gaggtctata taagcagcgc gttttgcctg tactgggtct
      841 ctctggttag accagatctg agcctgggag ctctctggct aactagggaa cccactgctt
      901 aagcctcaat aaagcttgcc ttgagtgctt caagtagtgt gtgcccgtct gttgtgtgac
      961 tctggtaact agagatccct cagacccttt tagtcagtgt ggaaaatctc tagcagtggc
     1021 gcccgaacag ggacttgaaa gcgaaaggga aaccagagga gctctctcga cgcaggactc
     1081 ggcttgctga agcgcgcacg gcaagaggcg aggggcggcg actggtgagt acgccaaaaa
     1141 ttttgactag cggaggctag aaggagagag atgggtgcga gagcgtcagt attaagcggg
     1201 ggagaattag atcgcgatgg gaaaaaattc ggttaaggcc agggggaaag aaaaaatata
     1261 aattaaaaca tatagtatgg gcaagcaggg agctagaacg attcgcagtt aatcctggcc
     1321 tgttagaaac atcagaaggc tgtagacaaa tactgggaca gctacaacca tcccttcaga
     1381 caggatcaga agaacttaga tcattatata atacagtagc aaccctctat tgtgtgcatc
     1441 aaaggataga gataaaagac accaaggaag ctttagacaa gatagaggaa gagcaaaaca
     1501 aaagtaagac caccgcacag caagcggccg ctgatcttca gacctggagg aggagatatg
     1561 agggacaatt ggagaagtga attatataaa tataaagtag taaaaattga accattagga
     1621 gtagcaccca ccaaggcaaa gagaagagtg gtgcagagag aaaaaagagc agtgggaata
     1681 ggagctttgt tccttgggtt cttgggagca gcaggaagca ctatgggcgc agcgtcaatg
     1741 acgctgacgg tacaggccag acaattattg tctggtatag tgcagcagca gaacaatttg
     1801 ctgagggcta ttgaggcgca acagcatctg ttgcaactca cagtctgggg catcaagcag
     1861 ctccaggcaa gaatcctggc tgtggaaaga tacctaaagg atcaacagct cctggggatt
     1921 tggggttgct ctggaaaact catttgcacc actgctgtgc cttggaatgc tagttggagt
     1981 aataaatctc tggaacagat ttggaatcac acgacctgga tggagtggga cagagaaatt
     2041 aacaattaca caagcttaat acactcctta attgaagaat cgcaaaacca gcaagaaaag
     2101 aatgaacaag aattattgga attagataaa tgggcaagtt tgtggaattg gtttaacata
     2161 acaaattggc tgtggtatat aaaattattc ataatgatag taggaggctt ggtaggttta
     2221 agaatagttt ttgctgtact ttctatagtg aatagagtta ggcagggata ttcaccatta
     2281 tcgtttcaga cccacctccc aaccccgagg ggacccgaca ggcccgaagg aatagaagaa
     2341 gaaggtggag agagagacag agacagatcc attcgattag tgaacggatc ggcactgcgt
     2401 gcgccaattc tgcagacaaa tggcagtatt catccacaat tttaaaagaa aaggggggat
     2461 tggggggtac agtgcagggg aaagaatagt agacataata gcaacagaca tacaaactaa
     2521 agaattacaa aaacaaatta caaaaattca aaattttcgg gtttattaca gggacagcag
     2581 agatccagtt tggttaatta gctagctagg tcttgaaagg agtgggaatt ggctccggtg
     2641 cccgtcagtg ggcagagcgc acatcgccca cagtccccga gaagttgggg ggaggggtcg
     2701 gcaattgatc cggtgcctag agaaggtggc gcggggtaaa ctgggaaagt gatgtcgtgt
     2761 actggctccg cctttttccc gagggtgggg gagaaccgta tataagtgca gtagtcgccg
     2821 tgaacgttct ttttcgcaac gggtttgccg ccagaacaca ggaccggtgc caccatgaag
     2881 gacaacaccg tgcccctgaa gctgatcgcc ctgctggcca acggcgagtt cCACTCTGGC
     2941 GAGCAGcTGG GaGAgACcCT GGGAATGAGC aGaGCcGCca tcaacaagca catcCAGACA
     3001 CTGaGaGACT GGGGaGTgGA cGTgTTcACC GTgCCtGGcA AgGGcTACAG CCTGCCTGAG
     3061 CCTATCCAGc tgctgaacgc caagcagatc ctGGGaCAGC TGGATGGCGG aAGcGTgGCC
     3121 GTGCTGCCtG TGATcGACTC CACcAATCAG TACCTgCTgG AcagaATCGG AGAGCtgaag
     3181 tccGGCGAcG CcTGCATcGC cGAgTACCAG CAGGCTGGCa GaGGacgcaG aGGaCGGaag
     3241 tggttcagcc cattcggagc caacctgtac ctgtccATGT TCTGGaGaCT GGAgCAgGGa
     3301 CCtGCtGCtG CcATcGGact gagtctggtg atCGGaATCG TGATGGCcGA gGTgcTgaGa
     3361 AAGCTGGGaG CcGAcAAgGT gaGaGtgaag tggcctaatG ACCTgTAcCT cCAGGAcCGC
     3421 AAGCTGGCtG GCATcCTGGT GGAGCTGACa GGCAAgACaG GCGATGCcGC tCAgATcGTg
     3481 ATcGGAGCCG GaATCAACAT GGCcATGaga agaGTgGAgG AGAGcGTgGT gAAcCAGGGc
     3541 TGGATCACcC TGCAGGAgGC tGGcATCAAc CTgGAcCGga acaccctggc cgccatgctg
     3601 atcagagagc tgagaGCcGC tcTGGAgCTg TTCGAgCAgG AgGGAcTGGC tCCTTAcCTG
     3661 agcaGaTGGG AgAAGCTGga caacttcatc aacagacctg tgaagctgat catcggcgac
     3721 aaggaaatct tcGGCATcTC caGaGGAATc GACAAgCAGG gaGCtctgct gctggagcag
     3781 gacggaatca tcaagccctg gatgggcgga gaaatctccc tgagaagcgc agagaagggg
     3841 cgcgccggcg ggggatcttc cggaggcggg caaatttctt acgcaagtag aggggaattc
     3901 atggctgagc acggggctca cttcacagct gcttctgtgg ccgatgacca gccatccatc
     3961 tttgaggtgg tagcacagga cagtttaatg acagcagtga gacccgctct tcagcatgtg
     4021 gtcaaggttc ttgcagaatc aaatcccacc cactatggct tcttgtggag gtggtttgat
     4081 gaaatcttta ctctgctaga tcttctgctc cagcaacatt atctgtctag aaccagtgcc
     4141 tcattttctg aaaactttta cggcttaaag agaattgtaa tgggggacac tcacaagtct
     4201 cagagattgg ctagtgctgg tctcccaaag cagcagcttt ggaaatctat tatgttcctg
     4261 gttcttcttc cctatctgaa agtgaagctg gagaagctgg tttctagcct gagagaagag
     4321 gatgaatatt ctattcatcc cccttcttcc cgctggaaac gattttacag agctttcctg
     4381 gcagcctacc catttgtgaa catggcctgg gaaggatggt ttcttgtaca acaacttcga
     4441 tacatcctag gaaaagctca gcatcactca ccactgctga ggctggctgg agttcagcta
     4501 ggtcgactga cagttcagga tatacaagct ctggagcaca aaccagctaa ggccagcatg
     4561 atgcagcaac cagccaggag tgttagtgag aagataaact cagctctgaa gaaagctgtt
     4621 gggggtgttg ccttatccct gtctactggc ctttctgtgg gtgtattctt cttgcagttc
     4681 cttgactggt ggtactcatc tgaaaatcaa gaaaccatca agtcattgac tgccctgcct
     4741 actccaccac cacctgtaca cctagactat aactctgatt ctcccctctt acccaaaatg
     4801 aagactgtgT GCCCACTGTG TCGTAAAACC CGGGTGAATG ATACTGTTCT TGCCACCTCT
     4861 GGCTATGTGT TTTGTTACCG CTGTGTGTTT CATTATGTGA GGAGTCACCA AGCTTGTCCC
     4921 ATCACAGGTt atccaacaga agtacaacat ctgattaaac tctactcccc tgagaacGgc
     4981 ggccgcgGAT CCGGCGCAAC AAACTTCTCT CTGCTGAAAC AAGCCGGAGA TGTCGAAGAG
     5041 AATCCTGGAC CGatggccaa gcctttgtct caagaagaat ccaccctcat tgaaagagca
     5101 acggctacaa tcaacagcat ccccatctct gaagactaca gcgtcgccag cgcagctctc
     5161 tctagcgacg gccgcatctt cactggtgtc aatgtatatc attttactgg gggaccttgt
     5221 gcagaactcg tggtgctggg cactgctgct gctgcggcag ctggcaacct gacttgtatc
     5281 gtcgcgatcg gaaatgagaa caggggcatc ttgagcccct gcggacggtg ccgacaggtg
     5341 cttctcgatc tgcatcctgg gatcaaagcc atagtgaagg acagtgatgg acagccgacg
     5401 gcagttggga ttcgtgaatt gctgccctct ggttatgtgt gggagggcta agaattcgat
     5461 atcaagctta tcggtaatca acctctggat tacaaaattt gtgaaagatt gactggtatt
     5521 cttaactatg ttgctccttt tacgctatgt ggatacgctg ctttaatgcc tttgtatcat
     5581 gctattgctt cccgtatggc tttcattttc tcctccttgt ataaatcctg gttgctgtct
     5641 ctttatgagg agttgtggcc cgttgtcagg caacgtggcg tggtgtgcac tgtgtttgct
     5701 gacgcaaccc ccactggttg gggcattgcc accacctgtc agctcctttc cgggactttc
     5761 gctttccccc tccctattgc cacggcggaa ctcatcgccg cctgccttgc ccgctgctgg
     5821 acaggggctc ggctgttggg cactgacaat tccgtggtgt tgtcggggaa atcatcgtcc
     5881 tttccttggc tgctcgcctg tgttgccacc tggattctgc gcgggacgtc cttctgctac
     5941 gtcccttcgg ccctcaatcc agcggacctt ccttcccgcg gcctgctgcc ggctctgcgg
     6001 cctcttccgc gtcttcgcct tcgccctcag acgagtcgga tctccctttg ggccgcctcc
     6061 ccgcatcgat accgtcgacc tcgagaccta gaaaaacatg gagcaatcac aagtagcaat
     6121 acagcagcta ccaatgctga ttgtgcctgg ctagaagcac aagaggagga ggaggtgggt
     6181 tttccagtca cacctcaggt acctttaaga ccaatgactt acaaggcagc tgtagatctt
     6241 agccactttt taaaagaaaa ggggggactg gaagggctaa ttcactccca acgaagacaa
     6301 gatatccttg atctgtggat ctaccacaca caaggctact tccctgattg gcagaactac
     6361 acaccagggc cagggatcag atatccactg acctttggat ggtgctacaa gctagtacca
     6421 gttgagcaag agaaggtaga agaagccaat gaaggagaga acacccgctt gttacaccct
     6481 gtgagcctgc atgggatgga tgacccggag agagaagtat tagagtggag gtttgacagc
     6541 cgcctagcat ttcatcacat ggcccgagag ctgcatccgg actgtactgg gtctctctgg
     6601 ttagaccaga tctgagcctg ggagctctct ggctaactag ggaacccact gcttaagcct
     6661 caataaagct tgccttgagt gcttcaagta gtgtgtgccc gtctgttgtg tgactctggt
     6721 aactagagat ccctcagacc cttttagtca gtgtggaaaa tctctagcag ggcccgttta
     6781 aacccgctga tcagcctcga ctgtgccttc tagttgccag ccatctgttg tttgcccctc
     6841 ccccgtgcct tccttgaccc tggaaggtgc cactcccact gtcctttcct aataaaatga
     6901 ggaaattgca tcgcattgtc tgagtaggtg tcattctatt ctggggggtg gggtggggca
     6961 ggacagcaag ggggaggatt gggaagacaa tagcaggcat gctggggatg cggtgggctc
     7021 tatggcttct gaggcggaaa gaaccagctg gggctctagg gggtatcccc acgcgccctg
     7081 tagcggcgca ttaagcgcgg cgggtgtggt ggttacgcgc agcgtgaccg ctacacttgc
     7141 cagcgcccta gcgcccgctc ctttcgcttt cttcccttcc tttctcgcca cgttcgccgg
     7201 ctttccccgt caagctctaa atcgggggct ccctttaggg ttccgattta gtgctttacg
     7261 gcacctcgac cccaaaaaac ttgattaggg tgatggttca cgtagtgggc catcgccctg
     7321 atagacggtt tttcgccctt tgacgttgga gtccacgttc tttaatagtg gactcttgtt
     7381 ccaaactgga acaacactca accctatctc ggtctattct tttgatttat aagggatttt
     7441 gccgatttcg gcctattggt taaaaaatga gctgatttaa caaaaattta acgcgaatta
     7501 attctgtgga atgtgtgtca gttagggtgt ggaaagtccc caggctcccc agcaggcaga
     7561 agtatgcaaa gcatgcatct caattagtca gcaaccaggt gtggaaagtc cccaggctcc
     7621 ccagcaggca gaagtatgca aagcatgcat ctcaattagt cagcaaccat agtcccgccc
     7681 ctaactccgc ccatcccgcc cctaactccg cccagttccg cccattctcc gccccatggc
     7741 tgactaattt tttttattta tgcagaggcc gaggccgcct ctgcctctga gctattccag
     7801 aagtagtgag gaggcttttt tggaggccta ggcttttgca aaaagctccc gggagcttgt
     7861 atatccattt tcggatctga tcagcacgtg ttgacaatta atcatcggca tagtatatcg
     7921 gcatagtata atacgacaag gtgaggaact aaaccatggc caagttgacc agtgccgttc
     7981 cggtgctcac cgcgcgcgac gtcgccggag cggtcgagtt ctggaccgac cggctcgggt
     8041 tctcccggga cttcgtggag gacgacttcg ccggtgtggt ccgggacgac gtgaccctgt
     8101 tcatcagcgc ggtccaggac caggtggtgc cggacaacac cctggcctgg gtgtgggtgc
     8161 gcggcctgga cgagctgtac gccgagtggt cggaggtcgt gtccacgaac ttccgggacg
     8221 cctccgggcc ggccatgacc gagatcggcg agcagccgtg ggggcgggag ttcgccctgc
     8281 gcgacccggc cggcaactgc gtgcacttcg tggccgagga gcaggactga cacgtgctac
     8341 gagatttcga ttccaccgcc gccttctatg aaaggttggg cttcggaatc gttttccggg
     8401 acgccggctg gatgatcctc cagcgcgggg atctcatgct ggagttcttc gcccacccca
     8461 acttgtttat tgcagcttat aatggttaca aataaagcaa tagcatcaca aatttcacaa
     8521 ataaagcatt tttttcactg cattctagtt gtggtttgtc caaactcatc aatgtatctt
     8581 atcatgtctg tataccgtcg acctctagct agagcttggc gtaatcatgg tcatagctgt
     8641 ttcctgtgtg aaattgttat ccgctcacaa ttccacacaa catacgagcc ggaagcataa
     8701 agtgtaaagc ctggggtgcc taatgagtga gctaactcac attaattgcg ttgcgctcac
     8761 tgcccgcttt ccagtcggga aacctgtcgt gccagctgca ttaatgaatc ggccaacgcg
     8821 cggggagagg cggtttgcgt attgggcgct cttccgcttc ctcgctcact gactcgctgc
     8881 gctcggtcgt tcggctgcgg cgagcggtat cagctcactc aaaggcggta atacggttat
     8941 ccacagaatc aggggataac gcaggaaaga acatgtgagc aaaaggccag caaaaggcca
     9001 ggaaccgtaa aaaggccgcg ttgctggcgt ttttccatag gctccgcccc cctgacgagc
     9061 atcacaaaaa tcgacgctca agtcagaggt ggcgaaaccc gacaggacta taaagatacc
     9121 aggcgtttcc ccctggaagc tccctcgtgc gctctcctgt tccgaccctg ccgcttaccg
     9181 gatacctgtc cgcctttctc ccttcgggaa gcgtggcgct ttctcatagc tcacgctgta
     9241 ggtatctcag ttcggtgtag gtcgttcgct ccaagctggg ctgtgtgcac gaaccccccg
     9301 ttcagcccga ccgctgcgcc ttatccggta actatcgtct tgagtccaac ccggtaagac
     9361 acgacttatc gccactggca gcagccactg gtaacaggat tagcagagcg aggtatgtag
     9421 gcggtgctac agagttcttg aagtggtggc ctaactacgg ctacactaga agaacagtat
     9481 ttggtatctg cgctctgctg aagccagtta ccttcggaaa aagagttggt agctcttgat
     9541 ccggcaaaca aaccaccgct ggtagcggtg gtttttttgt ttgcaagcag cagattacgc
     9601 gcagaaaaaa aggatctcaa gaagatcctt tgatcttttc tacggggtct gacgctcagt
     9661 ggaacgaaaa ctcacgttaa gggattttgg tcatgagatt atcaaaaagg atcttcacct
     9721 agatcctttt aaattaaaaa tgaagtttta aatcaatcta aagtatatat gagtaaactt
     9781 ggtctgacag ttaccaatgc ttaatcagtg aggcacctat ctcagcgatc tgtctatttc
     9841 gttcatccat agttgcctga ctccccgtcg tgtagataac tacgatacgg gagggcttac
     9901 catctggccc cagtgctgca atgataccgc gagacccacg ctcaccggct ccagatttat
     9961 cagcaataaa ccagccagcc ggaagggccg agcgcagaag tggtcctgca actttatccg
    10021 cctccatcca gtctattaat tgttgccggg aagctagagt aagtagttcg ccagttaata
    10081 gtttgcgcaa cgttgttgcc attgctacag gcatcgtggt gtcacgctcg tcgtttggta
    10141 tggcttcatt cagctccggt tcccaacgat caaggcgagt tacatgatcc cccatgttgt
    10201 gcaaaaaagc ggttagctcc ttcggtcctc cgatcgttgt cagaagtaag ttggccgcag
    10261 tgttatcact catggttatg gcagcactgc ataattctct tactgtcatg ccatccgtaa
    10321 gatgcttttc tgtgactggt gagtactcaa ccaagtcatt ctgagaatag tgtatgcggc
    10381 gaccgagttg ctcttgcccg gcgtcaatac gggataatac cgcgccacat agcagaactt
    10441 taaaagtgct catcattgga aaacgttctt cggggcgaaa actctcaagg atcttaccgc
    10501 tgttgagatc cagttcgatg taacccactc gtgcacccaa ctgatcttca gcatctttta
    10561 ctttcaccag cgtttctggg tgagcaaaaa caggaaggca aaatgccgca aaaaagggaa
    10621 taagggcgac acggaaatgt tgaatactca tactcttcct ttttcaatat tattgaagca
    10681 tttatcaggg ttattgtctc atgagcggat acatatttga atgtatttag aaaaataaac
    10741 aaataggggt tccgcgcaca tttccccgaa aagtgccacc tgac 
//
