# Supplementary material for: BioE3 identifies specific substrates of ubiquitin E3 ligases
Source: Nat Commun. 2023 Nov 23;14:7656. doi: 10.1038/s41467-023-43326-8 (PMC10667490; doi:10.1038/s41467-023-43326-8)
Supplement: Supplementary file 15 — Source Data [file 41467_2023_43326_MOESM15_ESM.zip › Source_Data_File/Representative_constructs/Lenti_EFS_BirAopt_GSQ_PIAS1_P2A_blast.ape]

LOCUS       Lenti_EFS_BirAop       11662 bp ds-DNA     circular     25-APR-2023
DEFINITION  
ACCESSION   
VERSION     
SOURCE      
  ORGANISM  
COMMENT     based on http://www.addgene.org/52962/sequences/ lentiCas9-Blast 
COMMENT     RBXN = MCS EcoR1-BsiW1-Xba1-Not1
COMMENT     ApEinfo:methylated:1
FEATURES             Location/Qualifiers
     misc_feature    3905..5858
                     /locus_tag="PIAS1"
                     /label="PIAS1"
                     /ApEinfo_label="PIAS1"
                     /ApEinfo_fwdcolor="#cccccc"
                     /ApEinfo_revcolor="#cccccc"
                     /ApEinfo_graphicformat="arrow_data {{0 1 2 0 0 -1} {} 0}
                     width 5 offset 0"
     primer_bind     complement(9504..9524)
                     /locus_tag="M13-rev"
                     /label="M13-rev"
                     /ApEinfo_label="M13-rev"
                     /ApEinfo_fwdcolor="cyan"
                     /ApEinfo_revcolor="green"
                     /ApEinfo_graphicformat="arrow_data {{0 1 2 0 0 -1} {} 0}
                     width 5 offset 0"
     misc_feature    4955..4957
                     /locus_tag="C351S RING mutant"
                     /label="C351S RING mutant"
                     /ApEinfo_label="C351S RING mutant"
                     /ApEinfo_fwdcolor="cyan"
                     /ApEinfo_revcolor="green"
                     /ApEinfo_graphicformat="arrow_data {{0 1 2 0 0 -1} {} 0}
                     width 5 offset 0"
     rep_origin      complement(9892..10574)
                     /locus_tag="ColE1 origin"
                     /label="ColE1 origin"
                     /ApEinfo_label="ColE1 origin"
                     /ApEinfo_fwdcolor="gray50"
                     /ApEinfo_revcolor="gray50"
                     /ApEinfo_graphicformat="arrow_data {{0 1 2 0 0 -1} {} 0}
                     width 5 offset 0"
     misc_feature    3851..3898
                     /locus_tag="GSQ"
                     /label="GSQ"
                     /ApEinfo_label="GSQ"
                     /ApEinfo_fwdcolor="#b3b3b3"
                     /ApEinfo_revcolor="#b3b3b3"
                     /ApEinfo_graphicformat="arrow_data {{0 1 2 0 0 -1} {} 0}
                     width 5 offset 0"
     misc_binding    complement(9530..9552)
                     /locus_tag="LacO"
                     /label="LacO"
                     /ApEinfo_label="LacO"
                     /ApEinfo_fwdcolor="cornflower blue"
                     /ApEinfo_revcolor="cornflower blue"
                     /ApEinfo_graphicformat="arrow_data {{0 1 2 0 0 -1} {} 0}
                     width 5 offset 0"
     CDS             complement(10672..11331)
                     /locus_tag="AmpR"
                     /label="AmpR"
                     /ApEinfo_label="AmpR"
                     /ApEinfo_fwdcolor="yellow"
                     /ApEinfo_revcolor="yellow"
                     /ApEinfo_graphicformat="arrow_data {{0 1 2 0 0 -1} {} 0}
                     width 5 offset 0"
     misc_feature    2457..2561
                     /locus_tag="cPPT (central polypurine tract)"
                     /label="cPPT (central polypurine tract)"
                     /ApEinfo_label="cPPT (central polypurine tract)"
                     /ApEinfo_fwdcolor="#cccccc"
                     /ApEinfo_revcolor="#cccccc"
                     /ApEinfo_graphicformat="arrow_data {{0 1 2 0 0 -1} {} 0}
                     width 5 offset 0"
     misc_feature    1684..1916
                     /locus_tag="RRE (Rev binding element)"
                     /label="RRE (Rev binding element)"
                     /ApEinfo_label="RRE (Rev binding element)"
                     /ApEinfo_fwdcolor="#cccccc"
                     /ApEinfo_revcolor="#cccccc"
                     /ApEinfo_graphicformat="arrow_data {{0 1 2 0 0 -1} {} 0}
                     width 5 offset 0"
     misc_feature    828..1016
                     /locus_tag="5'LTR"
                     /label="5'LTR"
                     /ApEinfo_label="5'LTR"
                     /ApEinfo_fwdcolor="#cccccc"
                     /ApEinfo_revcolor="#cccccc"
                     /ApEinfo_graphicformat="arrow_data {{0 1 2 0 0 -1} {} 0}
                     width 5 offset 0"
     misc_feature    7461..7649
                     /locus_tag="3' LTR"
                     /label="3' LTR"
                     /ApEinfo_label="3' LTR"
                     /ApEinfo_fwdcolor="#cccccc"
                     /ApEinfo_revcolor="#cccccc"
                     /ApEinfo_graphicformat="arrow_data {{0 1 2 0 0 -1} {} 0}
                     width 5 offset 0"
     misc_feature    5927..6325
                     /locus_tag="Blasticidin resistance gene"
                     /label="Blasticidin resistance gene"
                     /ApEinfo_label="Blasticidin resistance gene"
                     /ApEinfo_fwdcolor="#cc66ff"
                     /ApEinfo_revcolor="#cc66ff"
                     /ApEinfo_graphicformat="arrow_data {{0 1 2 0 0 -1} {} 0}
                     width 5 offset 0"
     misc_feature    5927..6325
                     /locus_tag="Blast"
                     /label="Blast"
                     /ApEinfo_label="Blast"
                     /ApEinfo_fwdcolor="#ff6666"
                     /ApEinfo_revcolor="#ff6666"
                     /ApEinfo_graphicformat="arrow_data {{0 1 2 0 0 -1} {} 0}
                     width 5 offset 0"
     misc_feature    6353..6946
                     /locus_tag="WPRE"
                     /label="WPRE"
                     /ApEinfo_label="WPRE"
                     /ApEinfo_fwdcolor="#6666ff"
                     /ApEinfo_revcolor="#6666ff"
                     /ApEinfo_graphicformat="arrow_data {{0 1 2 0 0 -1} {} 0}
                     width 5 offset 0"
     misc_feature    5867..5926
                     /locus_tag="P2A"
                     /label="P2A"
                     /ApEinfo_label="P2A"
                     /ApEinfo_fwdcolor="#e6e6e6"
                     /ApEinfo_revcolor="#e6e6e6"
                     /ApEinfo_graphicformat="arrow_data {{0 1 2 0 0 -1} {} 0}
                     width 5 offset 0"
     misc_feature    3899..3904
                     /locus_tag="RBXN linker"
                     /label="RBXN linker"
                     /ApEinfo_label="RBXN linker"
                     /ApEinfo_fwdcolor="#66ccff"
                     /ApEinfo_revcolor="#66ccff"
                     /ApEinfo_graphicformat="arrow_data {{0 1 2 0 0 -1} {} 0}
                     width 5 offset 0"
     misc_feature    2879..3841
                     /locus_tag="BirAopt"
                     /label="BirAopt"
                     /ApEinfo_label="BirAopt"
                     /ApEinfo_fwdcolor="#ccff66"
                     /ApEinfo_revcolor="#ccff66"
                     /ApEinfo_graphicformat="arrow_data {{0 1 2 0 0 -1} {} 0}
                     width 5 offset 0"
     misc_feature    5859..5866
                     /locus_tag="RBXN linker(1)"
                     /label="RBXN linker(1)"
                     /ApEinfo_label="RBXN linker"
                     /ApEinfo_fwdcolor="#66ccff"
                     /ApEinfo_revcolor="#66ccff"
                     /ApEinfo_graphicformat="arrow_data {{0 1 2 0 0 -1} {} 0}
                     width 5 offset 0"
ORIGIN
        1 gtcgacggat cgggagatct cccgatcccc tatggtgcac tctcagtaca atctgctctg
       61 atgccgcata gttaagccag tatctgctcc ctgcttgtgt gttggaggtc gctgagtagt
      121 gcgcgagcaa aatttaagct acaacaaggc aaggcttgac cgacaattgc atgaagaatc
      181 tgcttagggt taggcgtttt gcgctgcttc gcgatgtacg ggccagatat acgcgttgac
      241 attgattatt gactagttat taatagtaat caattacggg gtcattagtt catagcccat
      301 atatggagtt ccgcgttaca taacttacgg taaatggccc gcctggctga ccgcccaacg
      361 acccccgccc attgacgtca ataatgacgt atgttcccat agtaacgcca atagggactt
      421 tccattgacg tcaatgggtg gagtatttac ggtaaactgc ccacttggca gtacatcaag
      481 tgtatcatat gccaagtacg ccccctattg acgtcaatga cggtaaatgg cccgcctggc
      541 attatgccca gtacatgacc ttatgggact ttcctacttg gcagtacatc tacgtattag
      601 tcatcgctat taccatggtg atgcggtttt ggcagtacat caatgggcgt ggatagcggt
      661 ttgactcacg gggatttcca agtctccacc ccattgacgt caatgggagt ttgttttggc
      721 accaaaatca acgggacttt ccaaaatgtc gtaacaactc cgccccattg acgcaaatgg
      781 gcggtaggcg tgtacggtgg gaggtctata taagcagcgc gttttgcctg tactgggtct
      841 ctctggttag accagatctg agcctgggag ctctctggct aactagggaa cccactgctt
      901 aagcctcaat aaagcttgcc ttgagtgctt caagtagtgt gtgcccgtct gttgtgtgac
      961 tctggtaact agagatccct cagacccttt tagtcagtgt ggaaaatctc tagcagtggc
     1021 gcccgaacag ggacttgaaa gcgaaaggga aaccagagga gctctctcga cgcaggactc
     1081 ggcttgctga agcgcgcacg gcaagaggcg aggggcggcg actggtgagt acgccaaaaa
     1141 ttttgactag cggaggctag aaggagagag atgggtgcga gagcgtcagt attaagcggg
     1201 ggagaattag atcgcgatgg gaaaaaattc ggttaaggcc agggggaaag aaaaaatata
     1261 aattaaaaca tatagtatgg gcaagcaggg agctagaacg attcgcagtt aatcctggcc
     1321 tgttagaaac atcagaaggc tgtagacaaa tactgggaca gctacaacca tcccttcaga
     1381 caggatcaga agaacttaga tcattatata atacagtagc aaccctctat tgtgtgcatc
     1441 aaaggataga gataaaagac accaaggaag ctttagacaa gatagaggaa gagcaaaaca
     1501 aaagtaagac caccgcacag caagcggccg gccgctgatc ttcagacctg gaggaggaga
     1561 tatgagggac aattggagaa gtgaattata taaatataaa gtagtaaaaa ttgaaccatt
     1621 aggagtagca cccaccaagg caaagagaag agtggtgcag agagaaaaaa gagcagtggg
     1681 aataggagct ttgttccttg ggttcttggg agcagcagga agcactatgg gcgcagcgtc
     1741 aatgacgctg acggtacagg ccagacaatt attgtctggt atagtgcagc agcagaacaa
     1801 tttgctgagg gctattgagg cgcaacagca tctgttgcaa ctcacagtct ggggcatcaa
     1861 gcagctccag gcaagaatcc tggctgtgga aagataccta aaggatcaac agctcctggg
     1921 gatttggggt tgctctggaa aactcatttg caccactgct gtgccttgga atgctagttg
     1981 gagtaataaa tctctggaac agatttggaa tcacacgacc tggatggagt gggacagaga
     2041 aattaacaat tacacaagct taatacactc cttaattgaa gaatcgcaaa accagcaaga
     2101 aaagaatgaa caagaattat tggaattaga taaatgggca agtttgtgga attggtttaa
     2161 cataacaaat tggctgtggt atataaaatt attcataatg atagtaggag gcttggtagg
     2221 tttaagaata gtttttgctg tactttctat agtgaataga gttaggcagg gatattcacc
     2281 attatcgttt cagacccacc tcccaacccc gaggggaccc gacaggcccg aaggaataga
     2341 agaagaaggt ggagagagag acagagacag atccattcga ttagtgaacg gatcggcact
     2401 gcgtgcgcca attctgcaga caaatggcag tattcatcca caattttaaa agaaaagggg
     2461 ggattggggg gtacagtgca ggggaaagaa tagtagacat aatagcaaca gacatacaaa
     2521 ctaaagaatt acaaaaacaa attacaaaaa ttcaaaattt tcgggtttat tacagggaca
     2581 gcagagatcc agtttggtta attagctagc taggtcttga aaggagtggg aattggctcc
     2641 ggtgcccgtc agtgggcaga gcgcacatcg cccacagtcc ccgagaagtt ggggggaggg
     2701 gtcggcaatt gatccggtgc ctagagaagg tggcgcgggg taaactggga aagtgatgtc
     2761 gtgtactggc tccgcctttt tcccgagggt gggggagaac cgtatataag tgcagtagtc
     2821 gccgtgaacg ttctttttcg caacgggttt gccgccagaa cacaggaccg gtgccaccat
     2881 gaaggacaac accgtgcccc tgaagctgat cgccctgctg gccaacggcg agttcCACTC
     2941 TGGCGAGCAG cTGGGaGAgA CcCTGGGAAT GAGCaGaGCc GCcatcaaca agcacatcCA
     3001 GACACTGaGa GACTGGGGaG TgGAcGTgTT cACCGTgCCt GGcAAgGGcT ACAGCCTGCC
     3061 TGAGCCTATC CAGctgctga acgccaagca gatcctGGGa CAGCTGGATG GCGGaAGcGT
     3121 gGCCGTGCTG CCtGTGATcG ACTCCACcAA TCAGTACCTg CTgGAcagaA TCGGAGAGCt
     3181 gaagtccGGC GAcGCcTGCA TcGCcGAgTA CCAGCAGGCT GGCaGaGGac gcaGaGGaCG
     3241 Gaagtggttc agcccattcg gagccaacct gtacctgtcc ATGTTCTGGa GaCTGGAgCA
     3301 gGGaCCtGCt GCtGCcATcG Gactgagtct ggtgatCGGa ATCGTGATGG CcGAgGTgcT
     3361 gaGaAAGCTG GGaGCcGAcA AgGTgaGaGt gaagtggcct aatGACCTgT AcCTcCAGGA
     3421 cCGCAAGCTG GCtGGCATcC TGGTGGAGCT GACaGGCAAg ACaGGCGATG CcGCtCAgAT
     3481 cGTgATcGGA GCCGGaATCA ACATGGCcAT GagaagaGTg GAgGAGAGcG TgGTgAAcCA
     3541 GGGcTGGATC ACcCTGCAGG AgGCtGGcAT CAAcCTgGAc CGgaacaccc tggccgccat
     3601 gctgatcaga gagctgagaG CcGCtcTGGA gCTgTTCGAg CAgGAgGGAc TGGCtCCTTA
     3661 cCTGagcaGa TGGGAgAAGC TGgacaactt catcaacaga cctgtgaagc tgatcatcgg
     3721 cgacaaggaa atcttcGGCA TcTCcaGaGG AATcGACAAg CAGGgaGCtc tgctgctgga
     3781 gcaggacgga atcatcaagc cctggatggg cggagaaatc tccctgagaa gcgcagagaa
     3841 ggggcgcgcc ggcgggggat cttccggagg cgggcaaatt tcttacgcaa gtagagggga
     3901 attcATGGCG GACAGTGCGG AACTAAAGCA AATGGTTATG AGCCTTAGAG TTTCTGAACT
     3961 CCAAGTACTG TTGGGCTACG CCGGGAGAAA CAAGCACGGA CGCAAACACG AACTTCTCAC
     4021 AAAAGCCCTG CATTTGCTAA AGGCTGGCTG TAGTCCTGCT GTGCAAATGA AAATTAAGGA
     4081 ACTCTATAGG CGGCGGTTCC CACAGAAAAT CATGACGCCT GCAGACTTGT CCATCCCCAA
     4141 CGTACATTCA AGTCCTATGC CAGCAACTTT GTCTCCATCT ACCATTCCAC AACTCACTTA
     4201 CGATGGTCAC CCTGCATCAT CGCCATTACT CCCTGTTTCT CTTCTGGGAC CTAAACATGA
     4261 ACTGGAACTC CCACATCTTA CATCAGCTCT TCACCCAGTC CATCCGGATA TAAAACTTCA
     4321 AAAATTACCA TTTTATGATT TACTGGATGA ACTGATAAAA CCCACCAGTC TAGCATCAGA
     4381 CAACAGTCAG CGCTTTCGAG AAACCTGTTT TGCATTTGCC TTGACACCAC AACAAGTGCA
     4441 GCAAATCAGT AGTTCCATGG ATATTTCTGG GACCAAATGT GACTTCACAG TACAGGTCCA
     4501 GTTAAGGTTT TGTTTATCAG AAACCAGTTG TCCACAAGAA GATCACTTCC CACCCAATCT
     4561 TTGTGTGAAA GTGAATACAA AACCTTGCAG CCTTCCAGGT TACCTTCCAC CTACAAAAAA
     4621 TGGCGTGGAA CCAAAGCGAC CCAGCCGACC AATTAATATC ACCTCACTTG TCCGACTGTC
     4681 CACAACAGTA CCAAACACGA TTGTTGTTTC TTGGACTGCA GAAATTGGAA GAAACTATTC
     4741 CATGGCAGTA TATCTTGTAA AACAGTTGTC CTCAACAGTT CTTCTTCAGA GGTTACGAGC
     4801 AAAGGGAATA AGGAATCCGG ATCATTCTAG AGCTTTAATT AAAGAGAAGT TGACTGCGGA
     4861 TCCAGACAGT GAAATAGCTA CAACCAGCCT AAGGGTTTCT CTACTATGTC CACTTGGTAA
     4921 AATGCGGCTG ACAATTCCGT GTCGGGCCCT TACATGTTCT CATCTACAAT GTTTTGACGC
     4981 AACTCTTTAC ATTCAGATGA ATGAGAAAAA ACCAACCTGG GTTTGTCCTG TCTGTGATAA
     5041 GAAGGCTCCA TATGAACACC TTATTATTGA TGGCTTGTTT ATGGAAATCC TAAAGTACTG
     5101 TACAGACTGT GATGAAATAC AATTTAAGGA GGATGGCACT TGGGCACCGA TGAGATCAAA
     5161 AAAGGAAGTA CAGGAAGTTT CTGCCTCTTA CAATGGAGTC GATGGATGCT TGAGCTCCAC
     5221 ATTGGAGCAT CAGGTAGCGT CTCACCACCA GTCCTCAAAT AAAAACAAGA AAGTAGAAGT
     5281 GATTGACCTA ACCATAGACA GTTCATCTGA TGAAGAGGAA GAAGAGCCAT CTGCCAAGAG
     5341 GACCTGTCCT TCCCTATCTC CCACATCACC ACTAAATAAT AAAGGCATTT TAAGTCTTCC
     5401 ACATCAAGCA TCTCCAGTAT CCCGCACCCC AAGCCTTCCT GCTGTAGACA CAAGCTACAT
     5461 TAATACCTCC CTCATCCAAG ACTATAGGCA TCCTTTCCAC ATGACACCCA TGCCTTACGA
     5521 CTTACAAGGA TTAGATTTCT TTCCTTTCTT ATCAGGAGAC AATCAGCATT ACAACACCTC
     5581 CTTGCTTGCC GCTGCAGCAG CAGCAGTTTC AGATGATCAA GACCTCCTAC ACTCGTCTCG
     5641 GTTTTTCCCG TATACCTCCT CACAGATGTT TCTTGATCAG TTAAGTGCAG GAGGCAGTAC
     5701 TTCTCTGCCA ACCACCAATG GAAGCAGTAG TGGCAGTAAC AGCAGCCTGG TTTCTTCCAA
     5761 CAGCCTAAGG GAAAGCCATA GCCACACCGT CACAAACAGG AGCAGCACGG ACACGGCATC
     5821 CATCTTTGGC ATCATACCAG ACATTATTTC ATTGGACGgc ggccgcGGCG CAACAAACTT
     5881 CTCTCTGCTG AAACAAGCCG GAGATGTCGA AGAGAATCCT GGACCGatgg ccaagccttt
     5941 gtctcaagaa gaatccaccc tcattgaaag agcaacggct acaatcaaca gcatccccat
     6001 ctctgaagac tacagcgtcg ccagcgcagc tctctctagc gacggccgca tcttcactgg
     6061 tgtcaatgta tatcatttta ctgggggacc ttgtgcagaa ctcgtggtgc tgggcactgc
     6121 tgctgctgcg gcagctggca acctgacttg tatcgtcgcg atcggaaatg agaacagggg
     6181 catcttgagc ccctgcggac ggtgccgaca ggtgcttctc gatctgcatc ctgggatcaa
     6241 agccatagtg aaggacagtg atggacagcc gacggcagtt gggattcgtg aattgctgcc
     6301 ctctggttat gtgtgggagg gctaagaatt aattcgatat caagcttatc ggtaatcaac
     6361 ctctggatta caaaatttgt gaaagattga ctggtattct taactatgtt gctcctttta
     6421 cgctatgtgg atacgctgct ttaatgcctt tgtatcatgc tattgcttcc cgtatggctt
     6481 tcattttctc ctccttgtat aaatcctggt tgctgtctct ttatgaggag ttgtggcccg
     6541 ttgtcaggca acgtggcgtg gtgtgcactg tgtttgctga cgcaaccccc actggttggg
     6601 gcattgccac cacctgtcag ctcctttccg ggactttcgc tttccccctc cctattgcca
     6661 cggcggaact catcgccgcc tgccttgccc gctgctggac aggggctcgg ctgttgggca
     6721 ctgacaattc cgtggtgttg tcggggaaat catcgtcctt tccttggctg ctcgcctgtg
     6781 ttgccacctg gattctgcgc gggacgtcct tctgctacgt cccttcggcc ctcaatccag
     6841 cggaccttcc ttcccgcggc ctgctgccgg ctctgcggcc tcttccgcgt cttcgccttc
     6901 gccctcagac gagtcggatc tccctttggg ccgcctcccc gcatcgatac cgtcgacctc
     6961 gagacctaga aaaacatgga gcaatcacaa gtagcaatac agcagctacc aatgctgatt
     7021 gtgcctggct agaagcacaa gaggaggagg aggtgggttt tccagtcaca cctcaggtac
     7081 ctttaagacc aatgacttac aaggcagctg tagatcttag ccacttttta aaagaaaagg
     7141 ggggactgga agggctaatt cactcccaac gaagacaaga tatccttgat ctgtggatct
     7201 accacacaca aggctacttc cctgattggc agaactacac accagggcca gggatcagat
     7261 atccactgac ctttggatgg tgctacaagc tagtaccagt tgagcaagag aaggtagaag
     7321 aagccaatga aggagagaac acccgcttgt tacaccctgt gagcctgcat gggatggatg
     7381 acccggagag agaagtatta gagtggaggt ttgacagccg cctagcattt catcacatgg
     7441 cccgagagct gcatccggac tgtactgggt ctctctggtt agaccagatc tgagcctggg
     7501 agctctctgg ctaactaggg aacccactgc ttaagcctca ataaagcttg ccttgagtgc
     7561 ttcaagtagt gtgtgcccgt ctgttgtgtg actctggtaa ctagagatcc ctcagaccct
     7621 tttagtcagt gtggaaaatc tctagcaggg cccgtttaaa cccgctgatc agcctcgact
     7681 gtgccttcta gttgccagcc atctgttgtt tgcccctccc ccgtgccttc cttgaccctg
     7741 gaaggtgcca ctcccactgt cctttcctaa taaaatgagg aaattgcatc gcattgtctg
     7801 agtaggtgtc attctattct ggggggtggg gtggggcagg acagcaaggg ggaggattgg
     7861 gaagacaata gcaggcatgc tggggatgcg gtgggctcta tggcttctga ggcggaaaga
     7921 accagctggg gctctagggg gtatccccac gcgccctgta gcggcgcatt aagcgcggcg
     7981 ggtgtggtgg ttacgcgcag cgtgaccgct acacttgcca gcgccctagc gcccgctcct
     8041 ttcgctttct tcccttcctt tctcgccacg ttcgccggct ttccccgtca agctctaaat
     8101 cgggggctcc ctttagggtt ccgatttagt gctttacggc acctcgaccc caaaaaactt
     8161 gattagggtg atggttcacg tagtgggcca tcgccctgat agacggtttt tcgccctttg
     8221 acgttggagt ccacgttctt taatagtgga ctcttgttcc aaactggaac aacactcaac
     8281 cctatctcgg tctattcttt tgatttataa gggattttgc cgatttcggc ctattggtta
     8341 aaaaatgagc tgatttaaca aaaatttaac gcgaattaat tctgtggaat gtgtgtcagt
     8401 tagggtgtgg aaagtcccca ggctccccag caggcagaag tatgcaaagc atgcatctca
     8461 attagtcagc aaccaggtgt ggaaagtccc caggctcccc agcaggcaga agtatgcaaa
     8521 gcatgcatct caattagtca gcaaccatag tcccgcccct aactccgccc atcccgcccc
     8581 taactccgcc cagttccgcc cattctccgc cccatggctg actaattttt tttatttatg
     8641 cagaggccga ggccgcctct gcctctgagc tattccagaa gtagtgagga ggcttttttg
     8701 gaggcctagg cttttgcaaa aagctcccgg gagcttgtat atccattttc ggatctgatc
     8761 agcacgtgtt gacaattaat catcggcata gtatatcggc atagtataat acgacaaggt
     8821 gaggaactaa accatggcca agttgaccag tgccgttccg gtgctcaccg cgcgcgacgt
     8881 cgccggagcg gtcgagttct ggaccgaccg gctcgggttc tcccgggact tcgtggagga
     8941 cgacttcgcc ggtgtggtcc gggacgacgt gaccctgttc atcagcgcgg tccaggacca
     9001 ggtggtgccg gacaacaccc tggcctgggt gtgggtgcgc ggcctggacg agctgtacgc
     9061 cgagtggtcg gaggtcgtgt ccacgaactt ccgggacgcc tccgggccgg ccatgaccga
     9121 gatcggcgag cagccgtggg ggcgggagtt cgccctgcgc gacccggccg gcaactgcgt
     9181 gcacttcgtg gccgaggagc aggactgaca cgtgctacga gatttcgatt ccaccgccgc
     9241 cttctatgaa aggttgggct tcggaatcgt tttccgggac gccggctgga tgatcctcca
     9301 gcgcggggat ctcatgctgg agttcttcgc ccaccccaac ttgtttattg cagcttataa
     9361 tggttacaaa taaagcaata gcatcacaaa tttcacaaat aaagcatttt tttcactgca
     9421 ttctagttgt ggtttgtcca aactcatcaa tgtatcttat catgtctgta taccgtcgac
     9481 ctctagctag agcttggcgt aatcatggtc atagctgttt cctgtgtgaa attgttatcc
     9541 gctcacaatt ccacacaaca tacgagccgg aagcataaag tgtaaagcct ggggtgccta
     9601 atgagtgagc taactcacat taattgcgtt gcgctcactg cccgctttcc agtcgggaaa
     9661 cctgtcgtgc cagctgcatt aatgaatcgg ccaacgcgcg gggagaggcg gtttgcgtat
     9721 tgggcgctct tccgcttcct cgctcactga ctcgctgcgc tcggtcgttc ggctgcggcg
     9781 agcggtatca gctcactcaa aggcggtaat acggttatcc acagaatcag gggataacgc
     9841 aggaaagaac atgtgagcaa aaggccagca aaaggccagg aaccgtaaaa aggccgcgtt
     9901 gctggcgttt ttccataggc tccgcccccc tgacgagcat cacaaaaatc gacgctcaag
     9961 tcagaggtgg cgaaacccga caggactata aagataccag gcgtttcccc ctggaagctc
    10021 cctcgtgcgc tctcctgttc cgaccctgcc gcttaccgga tacctgtccg cctttctccc
    10081 ttcgggaagc gtggcgcttt ctcatagctc acgctgtagg tatctcagtt cggtgtaggt
    10141 cgttcgctcc aagctgggct gtgtgcacga accccccgtt cagcccgacc gctgcgcctt
    10201 atccggtaac tatcgtcttg agtccaaccc ggtaagacac gacttatcgc cactggcagc
    10261 agccactggt aacaggatta gcagagcgag gtatgtaggc ggtgctacag agttcttgaa
    10321 gtggtggcct aactacggct acactagaag aacagtattt ggtatctgcg ctctgctgaa
    10381 gccagttacc ttcggaaaaa gagttggtag ctcttgatcc ggcaaacaaa ccaccgctgg
    10441 tagcggtggt ttttttgttt gcaagcagca gattacgcgc agaaaaaaag gatctcaaga
    10501 agatcctttg atcttttcta cggggtctga cgctcagtgg aacgaaaact cacgttaagg
    10561 gattttggtc atgagattat caaaaaggat cttcacctag atccttttaa attaaaaatg
    10621 aagttttaaa tcaatctaaa gtatatatga gtaaacttgg tctgacagtt accaatgctt
    10681 aatcagtgag gcacctatct cagcgatctg tctatttcgt tcatccatag ttgcctgact
    10741 ccccgtcgtg tagataacta cgatacggga gggcttacca tctggcccca gtgctgcaat
    10801 gataccgcga gacccacgct caccggctcc agatttatca gcaataaacc agccagccgg
    10861 aagggccgag cgcagaagtg gtcctgcaac tttatccgcc tccatccagt ctattaattg
    10921 ttgccgggaa gctagagtaa gtagttcgcc agttaatagt ttgcgcaacg ttgttgccat
    10981 tgctacaggc atcgtggtgt cacgctcgtc gtttggtatg gcttcattca gctccggttc
    11041 ccaacgatca aggcgagtta catgatcccc catgttgtgc aaaaaagcgg ttagctcctt
    11101 cggtcctccg atcgttgtca gaagtaagtt ggccgcagtg ttatcactca tggttatggc
    11161 agcactgcat aattctctta ctgtcatgcc atccgtaaga tgcttttctg tgactggtga
    11221 gtactcaacc aagtcattct gagaatagtg tatgcggcga ccgagttgct cttgcccggc
    11281 gtcaatacgg gataataccg cgccacatag cagaacttta aaagtgctca tcattggaaa
    11341 acgttcttcg gggcgaaaac tctcaaggat cttaccgctg ttgagatcca gttcgatgta
    11401 acccactcgt gcacccaact gatcttcagc atcttttact ttcaccagcg tttctgggtg
    11461 agcaaaaaca ggaaggcaaa atgccgcaaa aaagggaata agggcgacac ggaaatgttg
    11521 aatactcata ctcttccttt ttcaatatta ttgaagcatt tatcagggtt attgtctcat
    11581 gagcggatac atatttgaat gtatttagaa aaataaacaa ataggggttc cgcgcacatt
    11641 tccccgaaaa gtgccacctg ac   
//
