# Supplementary material for: BioE3 identifies specific substrates of ubiquitin E3 ligases
Source: Nat Commun. 2023 Nov 23;14:7656. doi: 10.1038/s41467-023-43326-8 (PMC10667490; doi:10.1038/s41467-023-43326-8)
Supplement: Supplementary file 15 — Source Data [file 41467_2023_43326_MOESM15_ESM.zip › Source_Data_File/Representative_constructs/Lenti_EFS_BirAopt_GSQ_PIAS4_P2A_blast.ape]

LOCUS       Lenti_EFS_BirAop       11239 bp ds-DNA     circular     25-APR-2023
DEFINITION  
ACCESSION   
VERSION     
SOURCE      
  ORGANISM  
COMMENT     based on http://www.addgene.org/52962/sequences/ lentiCas9-Blast 
COMMENT     RBXN = MCS EcoR1-BsiW1-Xba1-Not1
COMMENT     ApEinfo:methylated:1
FEATURES             Location/Qualifiers
     misc_feature    3905..5434
                     /locus_tag="PIAS4"
                     /label="PIAS4"
                     /ApEinfo_label="PIAS4"
                     /ApEinfo_fwdcolor="#cccccc"
                     /ApEinfo_revcolor="#cccccc"
                     /ApEinfo_graphicformat="arrow_data {{0 1 2 0 0 -1} {} 0}
                     width 5 offset 0"
     misc_feature    5435..5435
                     /locus_tag="PIAS1"
                     /label="PIAS1"
                     /ApEinfo_label="PIAS1"
                     /ApEinfo_fwdcolor="#cccccc"
                     /ApEinfo_revcolor="#cccccc"
                     /ApEinfo_graphicformat="arrow_data {{0 1 2 0 0 -1} {} 0}
                     width 5 offset 0"
     primer_bind     complement(9081..9101)
                     /locus_tag="M13-rev"
                     /label="M13-rev"
                     /ApEinfo_label="M13-rev"
                     /ApEinfo_fwdcolor="cyan"
                     /ApEinfo_revcolor="green"
                     /ApEinfo_graphicformat="arrow_data {{0 1 2 0 0 -1} {} 0}
                     width 5 offset 0"
     misc_feature    4928..4930
                     /locus_tag="C342  RING mutant"
                     /label="C342  RING mutant"
                     /ApEinfo_label="C342  RING mutant"
                     /ApEinfo_fwdcolor="cyan"
                     /ApEinfo_revcolor="cyan"
                     /ApEinfo_graphicformat="arrow_data {{0 1 2 0 0 -1} {} 0}
                     width 5 offset 0"
     rep_origin      complement(9469..10151)
                     /locus_tag="ColE1 origin"
                     /label="ColE1 origin"
                     /ApEinfo_label="ColE1 origin"
                     /ApEinfo_fwdcolor="gray50"
                     /ApEinfo_revcolor="gray50"
                     /ApEinfo_graphicformat="arrow_data {{0 1 2 0 0 -1} {} 0}
                     width 5 offset 0"
     misc_feature    3851..3898
                     /locus_tag="GSQ"
                     /label="GSQ"
                     /ApEinfo_label="GSQ"
                     /ApEinfo_fwdcolor="#b3b3b3"
                     /ApEinfo_revcolor="#b3b3b3"
                     /ApEinfo_graphicformat="arrow_data {{0 1 2 0 0 -1} {} 0}
                     width 5 offset 0"
     misc_binding    complement(9107..9129)
                     /locus_tag="LacO"
                     /label="LacO"
                     /ApEinfo_label="LacO"
                     /ApEinfo_fwdcolor="cornflower blue"
                     /ApEinfo_revcolor="cornflower blue"
                     /ApEinfo_graphicformat="arrow_data {{0 1 2 0 0 -1} {} 0}
                     width 5 offset 0"
     CDS             complement(10249..10908)
                     /locus_tag="AmpR"
                     /label="AmpR"
                     /ApEinfo_label="AmpR"
                     /ApEinfo_fwdcolor="yellow"
                     /ApEinfo_revcolor="yellow"
                     /ApEinfo_graphicformat="arrow_data {{0 1 2 0 0 -1} {} 0}
                     width 5 offset 0"
     misc_feature    2457..2561
                     /locus_tag="cPPT (central polypurine tract)"
                     /label="cPPT (central polypurine tract)"
                     /ApEinfo_label="cPPT (central polypurine tract)"
                     /ApEinfo_fwdcolor="#cccccc"
                     /ApEinfo_revcolor="#cccccc"
                     /ApEinfo_graphicformat="arrow_data {{0 1 2 0 0 -1} {} 0}
                     width 5 offset 0"
     misc_feature    1684..1916
                     /locus_tag="RRE (Rev binding element)"
                     /label="RRE (Rev binding element)"
                     /ApEinfo_label="RRE (Rev binding element)"
                     /ApEinfo_fwdcolor="#cccccc"
                     /ApEinfo_revcolor="#cccccc"
                     /ApEinfo_graphicformat="arrow_data {{0 1 2 0 0 -1} {} 0}
                     width 5 offset 0"
     misc_feature    828..1016
                     /locus_tag="5'LTR"
                     /label="5'LTR"
                     /ApEinfo_label="5'LTR"
                     /ApEinfo_fwdcolor="#cccccc"
                     /ApEinfo_revcolor="#cccccc"
                     /ApEinfo_graphicformat="arrow_data {{0 1 2 0 0 -1} {} 0}
                     width 5 offset 0"
     misc_feature    7038..7226
                     /locus_tag="3' LTR"
                     /label="3' LTR"
                     /ApEinfo_label="3' LTR"
                     /ApEinfo_fwdcolor="#cccccc"
                     /ApEinfo_revcolor="#cccccc"
                     /ApEinfo_graphicformat="arrow_data {{0 1 2 0 0 -1} {} 0}
                     width 5 offset 0"
     misc_feature    5504..5902
                     /locus_tag="Blasticidin resistance gene"
                     /label="Blasticidin resistance gene"
                     /ApEinfo_label="Blasticidin resistance gene"
                     /ApEinfo_fwdcolor="#cc66ff"
                     /ApEinfo_revcolor="#cc66ff"
                     /ApEinfo_graphicformat="arrow_data {{0 1 2 0 0 -1} {} 0}
                     width 5 offset 0"
     misc_feature    5504..5902
                     /locus_tag="Blast"
                     /label="Blast"
                     /ApEinfo_label="Blast"
                     /ApEinfo_fwdcolor="#ff6666"
                     /ApEinfo_revcolor="#ff6666"
                     /ApEinfo_graphicformat="arrow_data {{0 1 2 0 0 -1} {} 0}
                     width 5 offset 0"
     misc_feature    5930..6523
                     /locus_tag="WPRE"
                     /label="WPRE"
                     /ApEinfo_label="WPRE"
                     /ApEinfo_fwdcolor="#6666ff"
                     /ApEinfo_revcolor="#6666ff"
                     /ApEinfo_graphicformat="arrow_data {{0 1 2 0 0 -1} {} 0}
                     width 5 offset 0"
     misc_feature    5444..5503
                     /locus_tag="P2A"
                     /label="P2A"
                     /ApEinfo_label="P2A"
                     /ApEinfo_fwdcolor="#e6e6e6"
                     /ApEinfo_revcolor="#e6e6e6"
                     /ApEinfo_graphicformat="arrow_data {{0 1 2 0 0 -1} {} 0}
                     width 5 offset 0"
     misc_feature    3899..3904
                     /locus_tag="RBXN linker"
                     /label="RBXN linker"
                     /ApEinfo_label="RBXN linker"
                     /ApEinfo_fwdcolor="#66ccff"
                     /ApEinfo_revcolor="#66ccff"
                     /ApEinfo_graphicformat="arrow_data {{0 1 2 0 0 -1} {} 0}
                     width 5 offset 0"
     misc_feature    2879..3841
                     /locus_tag="BirAopt"
                     /label="BirAopt"
                     /ApEinfo_label="BirAopt"
                     /ApEinfo_fwdcolor="#ccff66"
                     /ApEinfo_revcolor="#ccff66"
                     /ApEinfo_graphicformat="arrow_data {{0 1 2 0 0 -1} {} 0}
                     width 5 offset 0"
     misc_feature    5436..5443
                     /locus_tag="RBXN linker(1)"
                     /label="RBXN linker(1)"
                     /ApEinfo_label="RBXN linker"
                     /ApEinfo_fwdcolor="#66ccff"
                     /ApEinfo_revcolor="#66ccff"
                     /ApEinfo_graphicformat="arrow_data {{0 1 2 0 0 -1} {} 0}
                     width 5 offset 0"
ORIGIN
        1 gtcgacggat cgggagatct cccgatcccc tatggtgcac tctcagtaca atctgctctg
       61 atgccgcata gttaagccag tatctgctcc ctgcttgtgt gttggaggtc gctgagtagt
      121 gcgcgagcaa aatttaagct acaacaaggc aaggcttgac cgacaattgc atgaagaatc
      181 tgcttagggt taggcgtttt gcgctgcttc gcgatgtacg ggccagatat acgcgttgac
      241 attgattatt gactagttat taatagtaat caattacggg gtcattagtt catagcccat
      301 atatggagtt ccgcgttaca taacttacgg taaatggccc gcctggctga ccgcccaacg
      361 acccccgccc attgacgtca ataatgacgt atgttcccat agtaacgcca atagggactt
      421 tccattgacg tcaatgggtg gagtatttac ggtaaactgc ccacttggca gtacatcaag
      481 tgtatcatat gccaagtacg ccccctattg acgtcaatga cggtaaatgg cccgcctggc
      541 attatgccca gtacatgacc ttatgggact ttcctacttg gcagtacatc tacgtattag
      601 tcatcgctat taccatggtg atgcggtttt ggcagtacat caatgggcgt ggatagcggt
      661 ttgactcacg gggatttcca agtctccacc ccattgacgt caatgggagt ttgttttggc
      721 accaaaatca acgggacttt ccaaaatgtc gtaacaactc cgccccattg acgcaaatgg
      781 gcggtaggcg tgtacggtgg gaggtctata taagcagcgc gttttgcctg tactgggtct
      841 ctctggttag accagatctg agcctgggag ctctctggct aactagggaa cccactgctt
      901 aagcctcaat aaagcttgcc ttgagtgctt caagtagtgt gtgcccgtct gttgtgtgac
      961 tctggtaact agagatccct cagacccttt tagtcagtgt ggaaaatctc tagcagtggc
     1021 gcccgaacag ggacttgaaa gcgaaaggga aaccagagga gctctctcga cgcaggactc
     1081 ggcttgctga agcgcgcacg gcaagaggcg aggggcggcg actggtgagt acgccaaaaa
     1141 ttttgactag cggaggctag aaggagagag atgggtgcga gagcgtcagt attaagcggg
     1201 ggagaattag atcgcgatgg gaaaaaattc ggttaaggcc agggggaaag aaaaaatata
     1261 aattaaaaca tatagtatgg gcaagcaggg agctagaacg attcgcagtt aatcctggcc
     1321 tgttagaaac atcagaaggc tgtagacaaa tactgggaca gctacaacca tcccttcaga
     1381 caggatcaga agaacttaga tcattatata atacagtagc aaccctctat tgtgtgcatc
     1441 aaaggataga gataaaagac accaaggaag ctttagacaa gatagaggaa gagcaaaaca
     1501 aaagtaagac caccgcacag caagcggccg gccgctgatc ttcagacctg gaggaggaga
     1561 tatgagggac aattggagaa gtgaattata taaatataaa gtagtaaaaa ttgaaccatt
     1621 aggagtagca cccaccaagg caaagagaag agtggtgcag agagaaaaaa gagcagtggg
     1681 aataggagct ttgttccttg ggttcttggg agcagcagga agcactatgg gcgcagcgtc
     1741 aatgacgctg acggtacagg ccagacaatt attgtctggt atagtgcagc agcagaacaa
     1801 tttgctgagg gctattgagg cgcaacagca tctgttgcaa ctcacagtct ggggcatcaa
     1861 gcagctccag gcaagaatcc tggctgtgga aagataccta aaggatcaac agctcctggg
     1921 gatttggggt tgctctggaa aactcatttg caccactgct gtgccttgga atgctagttg
     1981 gagtaataaa tctctggaac agatttggaa tcacacgacc tggatggagt gggacagaga
     2041 aattaacaat tacacaagct taatacactc cttaattgaa gaatcgcaaa accagcaaga
     2101 aaagaatgaa caagaattat tggaattaga taaatgggca agtttgtgga attggtttaa
     2161 cataacaaat tggctgtggt atataaaatt attcataatg atagtaggag gcttggtagg
     2221 tttaagaata gtttttgctg tactttctat agtgaataga gttaggcagg gatattcacc
     2281 attatcgttt cagacccacc tcccaacccc gaggggaccc gacaggcccg aaggaataga
     2341 agaagaaggt ggagagagag acagagacag atccattcga ttagtgaacg gatcggcact
     2401 gcgtgcgcca attctgcaga caaatggcag tattcatcca caattttaaa agaaaagggg
     2461 ggattggggg gtacagtgca ggggaaagaa tagtagacat aatagcaaca gacatacaaa
     2521 ctaaagaatt acaaaaacaa attacaaaaa ttcaaaattt tcgggtttat tacagggaca
     2581 gcagagatcc agtttggtta attagctagc taggtcttga aaggagtggg aattggctcc
     2641 ggtgcccgtc agtgggcaga gcgcacatcg cccacagtcc ccgagaagtt ggggggaggg
     2701 gtcggcaatt gatccggtgc ctagagaagg tggcgcgggg taaactggga aagtgatgtc
     2761 gtgtactggc tccgcctttt tcccgagggt gggggagaac cgtatataag tgcagtagtc
     2821 gccgtgaacg ttctttttcg caacgggttt gccgccagaa cacaggaccg gtgccaccat
     2881 gaaggacaac accgtgcccc tgaagctgat cgccctgctg gccaacggcg agttcCACTC
     2941 TGGCGAGCAG cTGGGaGAgA CcCTGGGAAT GAGCaGaGCc GCcatcaaca agcacatcCA
     3001 GACACTGaGa GACTGGGGaG TgGAcGTgTT cACCGTgCCt GGcAAgGGcT ACAGCCTGCC
     3061 TGAGCCTATC CAGctgctga acgccaagca gatcctGGGa CAGCTGGATG GCGGaAGcGT
     3121 gGCCGTGCTG CCtGTGATcG ACTCCACcAA TCAGTACCTg CTgGAcagaA TCGGAGAGCt
     3181 gaagtccGGC GAcGCcTGCA TcGCcGAgTA CCAGCAGGCT GGCaGaGGac gcaGaGGaCG
     3241 Gaagtggttc agcccattcg gagccaacct gtacctgtcc ATGTTCTGGa GaCTGGAgCA
     3301 gGGaCCtGCt GCtGCcATcG Gactgagtct ggtgatCGGa ATCGTGATGG CcGAgGTgcT
     3361 gaGaAAGCTG GGaGCcGAcA AgGTgaGaGt gaagtggcct aatGACCTgT AcCTcCAGGA
     3421 cCGCAAGCTG GCtGGCATcC TGGTGGAGCT GACaGGCAAg ACaGGCGATG CcGCtCAgAT
     3481 cGTgATcGGA GCCGGaATCA ACATGGCcAT GagaagaGTg GAgGAGAGcG TgGTgAAcCA
     3541 GGGcTGGATC ACcCTGCAGG AgGCtGGcAT CAAcCTgGAc CGgaacaccc tggccgccat
     3601 gctgatcaga gagctgagaG CcGCtcTGGA gCTgTTCGAg CAgGAgGGAc TGGCtCCTTA
     3661 cCTGagcaGa TGGGAgAAGC TGgacaactt catcaacaga cctgtgaagc tgatcatcgg
     3721 cgacaaggaa atcttcGGCA TcTCcaGaGG AATcGACAAg CAGGgaGCtc tgctgctgga
     3781 gcaggacgga atcatcaagc cctggatggg cggagaaatc tccctgagaa gcgcagagaa
     3841 ggggcgcgcc ggcgggggat cttccggagg cgggcaaatt tcttacgcaa gtagagggga
     3901 attcATGGCG GCGGAGCTGG TGGAGGCCAA AAACATGGTG ATGAGTTTTC GAGTCTCCGA
     3961 CCTTCAGATG CTCCTGGGTT TCGTGGGCCG GAGTAAGAGT GGACTGAAGC ACGAGCTCGT
     4021 CACCAGGGCC CTCCAGCTGG TGCAGTTTGA CTGTAGCCCT GAGCTGTTCA AGAAGATCAA
     4081 GGAGCTGTAC GAGACCCGCT ACGCCAAGAA GAACTCGGAG CCTGCCCCAC AGCCGCACCG
     4141 GCCCCTGGAC CCCCTGACCA TGCACTCCAC CTACGACCGG GCCGGCGCTG TGCCCAGGAC
     4201 TCCGCTGGCA GGCCCCAATA TTGACTACCC CGTGCTCTAC GGAAAGTACT TAAACGGACT
     4261 GGGACGGTTG CCCGCCAAGA CCCTCAAGCC AGAAGTCCGC CTGGTGAAGC TGCCGTTCTT
     4321 TAATATGCTG GATGAGCTGC TGAAGCCCAC CGAATTAGTC CCACAGAACA ACGAGAAGCT
     4381 TCAGGAGAGC CCGTGCATCT TCGCATTGAC GCCAAGACAG GTGGAGTTGA TCCGGAACTC
     4441 CAGGGAACTG CAGCCCGGAG TTAAAGCCGT GCAGGTCGTC CTGAGAATCT GTTACTCAGA
     4501 CACCAGCTGC CCTCAGGAGG ACCAGTACCC GCCCAACATC GCTGTGAAGG TCAACCACAG
     4561 CTACTGCTCC GTCCCGGGCT ACTACCCCTC CAATAAGCCC GGGGTGGAGC CCAAGAGGCC
     4621 GTGCCGCCCC ATCAACCTCA CTCACCTCAT GTACCTGTCC TCGGCCACCA ACCGCATCAC
     4681 TGTCACCTGG GGGAACTACG GCAAGAGCTA CTCGGTGGCC CTGTACCTGG TGCGGCAGCT
     4741 GACCTCATCG GAGCTGCTGC AGAGGCTGAA GACCATTGGG GTAAAGCACC CGGAGCTGTG
     4801 CAAGGCACTG GTCAAGGAGA AGCTGCGCCT TGATCCTGAC AGCGAGATCG CCACCACCGG
     4861 TGTGCGGGTG TCCCTCATCT GTCCGCTGGT GAAGATGCGG CTCTCCGTGC CCTGCCGGGC
     4921 AGAGACCTGC GCCCACCTGC AGTGCTTCGA CGCCGTCTTC TACCTGCAGA TGAACGAGAA
     4981 GAAGCCCACC TGGATGTGCC CCGTGTGCGA CAAGCCAGCC CCCTACGACC AGCTCATCAT
     5041 CGACGGGCTC CTCTCGAAGA TCCTGAGCGA GTGTGAGGAC GCCGACGAGA TCGAGTACCT
     5101 GGTGGACGGC TCGTGGTGCC CGATCCGCGC CGAAAAGGAG CGCAGCTGCA GCCCGCAGGG
     5161 CGCCATCCTC GTGCTGGGCC CCTCGGACGC CAATGGGCTC CTGCCCGCCC CCAGCGTCAA
     5221 CGGGAGCGGT GCCCTGGGCA GCACGGGTGG CGGCGGCCCG GTGGGCAGCA TGGAGAATGG
     5281 GAAGCCGGGC GCCGATGTGG TGGACCTCAC GCTGGACAGC TCATCGTCCT CGGAGGATGA
     5341 GGAGGAGGAG GAAGAGGAGG AGGAAGACGA GGACGAAGAG GGGCCCCGGC CCAAGCGCCG
     5401 CTGCCCCTTC CAGAAGGGCC TGGTGCCGGC CTGCGgcggc cgcGGCGCAA CAAACTTCTC
     5461 TCTGCTGAAA CAAGCCGGAG ATGTCGAAGA GAATCCTGGA CCGatggcca agcctttgtc
     5521 tcaagaagaa tccaccctca ttgaaagagc aacggctaca atcaacagca tccccatctc
     5581 tgaagactac agcgtcgcca gcgcagctct ctctagcgac ggccgcatct tcactggtgt
     5641 caatgtatat cattttactg ggggaccttg tgcagaactc gtggtgctgg gcactgctgc
     5701 tgctgcggca gctggcaacc tgacttgtat cgtcgcgatc ggaaatgaga acaggggcat
     5761 cttgagcccc tgcggacggt gccgacaggt gcttctcgat ctgcatcctg ggatcaaagc
     5821 catagtgaag gacagtgatg gacagccgac ggcagttggg attcgtgaat tgctgccctc
     5881 tggttatgtg tgggagggct aagaattaat tcgatatcaa gcttatcggt aatcaacctc
     5941 tggattacaa aatttgtgaa agattgactg gtattcttaa ctatgttgct ccttttacgc
     6001 tatgtggata cgctgcttta atgcctttgt atcatgctat tgcttcccgt atggctttca
     6061 ttttctcctc cttgtataaa tcctggttgc tgtctcttta tgaggagttg tggcccgttg
     6121 tcaggcaacg tggcgtggtg tgcactgtgt ttgctgacgc aacccccact ggttggggca
     6181 ttgccaccac ctgtcagctc ctttccggga ctttcgcttt ccccctccct attgccacgg
     6241 cggaactcat cgccgcctgc cttgcccgct gctggacagg ggctcggctg ttgggcactg
     6301 acaattccgt ggtgttgtcg gggaaatcat cgtcctttcc ttggctgctc gcctgtgttg
     6361 ccacctggat tctgcgcggg acgtccttct gctacgtccc ttcggccctc aatccagcgg
     6421 accttccttc ccgcggcctg ctgccggctc tgcggcctct tccgcgtctt cgccttcgcc
     6481 ctcagacgag tcggatctcc ctttgggccg cctccccgca tcgataccgt cgacctcgag
     6541 acctagaaaa acatggagca atcacaagta gcaatacagc agctaccaat gctgattgtg
     6601 cctggctaga agcacaagag gaggaggagg tgggttttcc agtcacacct caggtacctt
     6661 taagaccaat gacttacaag gcagctgtag atcttagcca ctttttaaaa gaaaaggggg
     6721 gactggaagg gctaattcac tcccaacgaa gacaagatat ccttgatctg tggatctacc
     6781 acacacaagg ctacttccct gattggcaga actacacacc agggccaggg atcagatatc
     6841 cactgacctt tggatggtgc tacaagctag taccagttga gcaagagaag gtagaagaag
     6901 ccaatgaagg agagaacacc cgcttgttac accctgtgag cctgcatggg atggatgacc
     6961 cggagagaga agtattagag tggaggtttg acagccgcct agcatttcat cacatggccc
     7021 gagagctgca tccggactgt actgggtctc tctggttaga ccagatctga gcctgggagc
     7081 tctctggcta actagggaac ccactgctta agcctcaata aagcttgcct tgagtgcttc
     7141 aagtagtgtg tgcccgtctg ttgtgtgact ctggtaacta gagatccctc agaccctttt
     7201 agtcagtgtg gaaaatctct agcagggccc gtttaaaccc gctgatcagc ctcgactgtg
     7261 ccttctagtt gccagccatc tgttgtttgc ccctcccccg tgccttcctt gaccctggaa
     7321 ggtgccactc ccactgtcct ttcctaataa aatgaggaaa ttgcatcgca ttgtctgagt
     7381 aggtgtcatt ctattctggg gggtggggtg gggcaggaca gcaaggggga ggattgggaa
     7441 gacaatagca ggcatgctgg ggatgcggtg ggctctatgg cttctgaggc ggaaagaacc
     7501 agctggggct ctagggggta tccccacgcg ccctgtagcg gcgcattaag cgcggcgggt
     7561 gtggtggtta cgcgcagcgt gaccgctaca cttgccagcg ccctagcgcc cgctcctttc
     7621 gctttcttcc cttcctttct cgccacgttc gccggctttc cccgtcaagc tctaaatcgg
     7681 gggctccctt tagggttccg atttagtgct ttacggcacc tcgaccccaa aaaacttgat
     7741 tagggtgatg gttcacgtag tgggccatcg ccctgataga cggtttttcg ccctttgacg
     7801 ttggagtcca cgttctttaa tagtggactc ttgttccaaa ctggaacaac actcaaccct
     7861 atctcggtct attcttttga tttataaggg attttgccga tttcggccta ttggttaaaa
     7921 aatgagctga tttaacaaaa atttaacgcg aattaattct gtggaatgtg tgtcagttag
     7981 ggtgtggaaa gtccccaggc tccccagcag gcagaagtat gcaaagcatg catctcaatt
     8041 agtcagcaac caggtgtgga aagtccccag gctccccagc aggcagaagt atgcaaagca
     8101 tgcatctcaa ttagtcagca accatagtcc cgcccctaac tccgcccatc ccgcccctaa
     8161 ctccgcccag ttccgcccat tctccgcccc atggctgact aatttttttt atttatgcag
     8221 aggccgaggc cgcctctgcc tctgagctat tccagaagta gtgaggaggc ttttttggag
     8281 gcctaggctt ttgcaaaaag ctcccgggag cttgtatatc cattttcgga tctgatcagc
     8341 acgtgttgac aattaatcat cggcatagta tatcggcata gtataatacg acaaggtgag
     8401 gaactaaacc atggccaagt tgaccagtgc cgttccggtg ctcaccgcgc gcgacgtcgc
     8461 cggagcggtc gagttctgga ccgaccggct cgggttctcc cgggacttcg tggaggacga
     8521 cttcgccggt gtggtccggg acgacgtgac cctgttcatc agcgcggtcc aggaccaggt
     8581 ggtgccggac aacaccctgg cctgggtgtg ggtgcgcggc ctggacgagc tgtacgccga
     8641 gtggtcggag gtcgtgtcca cgaacttccg ggacgcctcc gggccggcca tgaccgagat
     8701 cggcgagcag ccgtgggggc gggagttcgc cctgcgcgac ccggccggca actgcgtgca
     8761 cttcgtggcc gaggagcagg actgacacgt gctacgagat ttcgattcca ccgccgcctt
     8821 ctatgaaagg ttgggcttcg gaatcgtttt ccgggacgcc ggctggatga tcctccagcg
     8881 cggggatctc atgctggagt tcttcgccca ccccaacttg tttattgcag cttataatgg
     8941 ttacaaataa agcaatagca tcacaaattt cacaaataaa gcattttttt cactgcattc
     9001 tagttgtggt ttgtccaaac tcatcaatgt atcttatcat gtctgtatac cgtcgacctc
     9061 tagctagagc ttggcgtaat catggtcata gctgtttcct gtgtgaaatt gttatccgct
     9121 cacaattcca cacaacatac gagccggaag cataaagtgt aaagcctggg gtgcctaatg
     9181 agtgagctaa ctcacattaa ttgcgttgcg ctcactgccc gctttccagt cgggaaacct
     9241 gtcgtgccag ctgcattaat gaatcggcca acgcgcgggg agaggcggtt tgcgtattgg
     9301 gcgctcttcc gcttcctcgc tcactgactc gctgcgctcg gtcgttcggc tgcggcgagc
     9361 ggtatcagct cactcaaagg cggtaatacg gttatccaca gaatcagggg ataacgcagg
     9421 aaagaacatg tgagcaaaag gccagcaaaa ggccaggaac cgtaaaaagg ccgcgttgct
     9481 ggcgtttttc cataggctcc gcccccctga cgagcatcac aaaaatcgac gctcaagtca
     9541 gaggtggcga aacccgacag gactataaag ataccaggcg tttccccctg gaagctccct
     9601 cgtgcgctct cctgttccga ccctgccgct taccggatac ctgtccgcct ttctcccttc
     9661 gggaagcgtg gcgctttctc atagctcacg ctgtaggtat ctcagttcgg tgtaggtcgt
     9721 tcgctccaag ctgggctgtg tgcacgaacc ccccgttcag cccgaccgct gcgccttatc
     9781 cggtaactat cgtcttgagt ccaacccggt aagacacgac ttatcgccac tggcagcagc
     9841 cactggtaac aggattagca gagcgaggta tgtaggcggt gctacagagt tcttgaagtg
     9901 gtggcctaac tacggctaca ctagaagaac agtatttggt atctgcgctc tgctgaagcc
     9961 agttaccttc ggaaaaagag ttggtagctc ttgatccggc aaacaaacca ccgctggtag
    10021 cggtggtttt tttgtttgca agcagcagat tacgcgcaga aaaaaaggat ctcaagaaga
    10081 tcctttgatc ttttctacgg ggtctgacgc tcagtggaac gaaaactcac gttaagggat
    10141 tttggtcatg agattatcaa aaaggatctt cacctagatc cttttaaatt aaaaatgaag
    10201 ttttaaatca atctaaagta tatatgagta aacttggtct gacagttacc aatgcttaat
    10261 cagtgaggca cctatctcag cgatctgtct atttcgttca tccatagttg cctgactccc
    10321 cgtcgtgtag ataactacga tacgggaggg cttaccatct ggccccagtg ctgcaatgat
    10381 accgcgagac ccacgctcac cggctccaga tttatcagca ataaaccagc cagccggaag
    10441 ggccgagcgc agaagtggtc ctgcaacttt atccgcctcc atccagtcta ttaattgttg
    10501 ccgggaagct agagtaagta gttcgccagt taatagtttg cgcaacgttg ttgccattgc
    10561 tacaggcatc gtggtgtcac gctcgtcgtt tggtatggct tcattcagct ccggttccca
    10621 acgatcaagg cgagttacat gatcccccat gttgtgcaaa aaagcggtta gctccttcgg
    10681 tcctccgatc gttgtcagaa gtaagttggc cgcagtgtta tcactcatgg ttatggcagc
    10741 actgcataat tctcttactg tcatgccatc cgtaagatgc ttttctgtga ctggtgagta
    10801 ctcaaccaag tcattctgag aatagtgtat gcggcgaccg agttgctctt gcccggcgtc
    10861 aatacgggat aataccgcgc cacatagcag aactttaaaa gtgctcatca ttggaaaacg
    10921 ttcttcgggg cgaaaactct caaggatctt accgctgttg agatccagtt cgatgtaacc
    10981 cactcgtgca cccaactgat cttcagcatc ttttactttc accagcgttt ctgggtgagc
    11041 aaaaacagga aggcaaaatg ccgcaaaaaa gggaataagg gcgacacgga aatgttgaat
    11101 actcatactc ttcctttttc aatattattg aagcatttat cagggttatt gtctcatgag
    11161 cggatacata tttgaatgta tttagaaaaa taaacaaata ggggttccgc gcacatttcc
    11221 ccgaaaagtg ccacctgac    
//
