# Supplementary material for: BioE3 identifies specific substrates of ubiquitin E3 ligases
Source: Nat Commun. 2023 Nov 23;14:7656. doi: 10.1038/s41467-023-43326-8 (PMC10667490; doi:10.1038/s41467-023-43326-8)
Supplement: Supplementary file 15 — Source Data [file 41467_2023_43326_MOESM15_ESM.zip › Source_Data_File/Representative_constructs/Lenti_EFS_BirAopt_GSQ_RNF214_P2A_blast.ape]

LOCUS       Lenti_EFS_BirAop       11824 bp ds-DNA     circular     25-APR-2023
DEFINITION  
ACCESSION   
VERSION     
SOURCE      
  ORGANISM  
COMMENT     based on http://www.addgene.org/52962/sequences/ lentiCas9-Blast 
COMMENT     ApEinfo:methylated:1
FEATURES             Location/Qualifiers
     misc_feature    3905..6013
                     /locus_tag="RNF214"
                     /label="RNF214"
                     /ApEinfo_label="RNF214"
                     /ApEinfo_fwdcolor="#ffff66"
                     /ApEinfo_revcolor="#ffff66"
                     /ApEinfo_graphicformat="arrow_data {{0 1 2 0 0 -1} {} 0}
                     width 5 offset 0"
     misc_feature    2879..3841
                     /locus_tag="BirAopt"
                     /label="BirAopt"
                     /ApEinfo_label="BirAopt"
                     /ApEinfo_fwdcolor="#ccff66"
                     /ApEinfo_revcolor="#ccff66"
                     /ApEinfo_graphicformat="arrow_data {{0 1 2 0 0 -1} {} 0}
                     width 5 offset 0"
     misc_feature    4682..5041
                     /locus_tag="Coiled-coil domain (SMARTU"
                     /label="Coiled-coil domain (SMARTU"
                     /ApEinfo_label="Coiled-coil domain (SMARTU"
                     /ApEinfo_fwdcolor="#cccccc"
                     /ApEinfo_revcolor="#cccccc"
                     /ApEinfo_graphicformat="arrow_data {{0 1 2 0 0 -1} {} 0}
                     width 5 offset 0"
     primer_bind     complement(9666..9686)
                     /locus_tag="M13-rev"
                     /label="M13-rev"
                     /ApEinfo_label="M13-rev"
                     /ApEinfo_fwdcolor="cyan"
                     /ApEinfo_revcolor="green"
                     /ApEinfo_graphicformat="arrow_data {{0 1 2 0 0 -1} {} 0}
                     width 5 offset 0"
     misc_feature    3851..3898
                     /locus_tag="GSQ"
                     /label="GSQ"
                     /ApEinfo_label="GSQ"
                     /ApEinfo_fwdcolor="#b3b3b3"
                     /ApEinfo_revcolor="#b3b3b3"
                     /ApEinfo_graphicformat="arrow_data {{0 1 2 0 0 -1} {} 0}
                     width 5 offset 0"
     rep_origin      complement(10054..10736)
                     /locus_tag="ColE1 origin"
                     /label="ColE1 origin"
                     /ApEinfo_label="ColE1 origin"
                     /ApEinfo_fwdcolor="gray50"
                     /ApEinfo_revcolor="gray50"
                     /ApEinfo_graphicformat="arrow_data {{0 1 2 0 0 -1} {} 0}
                     width 5 offset 0"
     misc_binding    complement(9692..9714)
                     /locus_tag="LacO"
                     /label="LacO"
                     /ApEinfo_label="LacO"
                     /ApEinfo_fwdcolor="cornflower blue"
                     /ApEinfo_revcolor="cornflower blue"
                     /ApEinfo_graphicformat="arrow_data {{0 1 2 0 0 -1} {} 0}
                     width 5 offset 0"
     CDS             complement(10834..11493)
                     /locus_tag="AmpR"
                     /label="AmpR"
                     /ApEinfo_label="AmpR"
                     /ApEinfo_fwdcolor="yellow"
                     /ApEinfo_revcolor="yellow"
                     /ApEinfo_graphicformat="arrow_data {{0 1 2 0 0 -1} {} 0}
                     width 5 offset 0"
     misc_feature    2457..2561
                     /locus_tag="cPPT (central polypurine tract)"
                     /label="cPPT (central polypurine tract)"
                     /ApEinfo_label="cPPT (central polypurine tract)"
                     /ApEinfo_fwdcolor="#cccccc"
                     /ApEinfo_revcolor="#cccccc"
                     /ApEinfo_graphicformat="arrow_data {{0 1 2 0 0 -1} {} 0}
                     width 5 offset 0"
     misc_feature    1684..1916
                     /locus_tag="RRE (Rev binding element)"
                     /label="RRE (Rev binding element)"
                     /ApEinfo_label="RRE (Rev binding element)"
                     /ApEinfo_fwdcolor="#cccccc"
                     /ApEinfo_revcolor="#cccccc"
                     /ApEinfo_graphicformat="arrow_data {{0 1 2 0 0 -1} {} 0}
                     width 5 offset 0"
     misc_feature    7333..7338
                     /locus_tag="Bbs1 site"
                     /label="Bbs1 site"
                     /ApEinfo_label="Bbs1 site"
                     /ApEinfo_fwdcolor="#cccccc"
                     /ApEinfo_revcolor="#cccccc"
                     /ApEinfo_graphicformat="arrow_data {{0 1 2 0 0 -1} {} 0}
                     width 5 offset 0"
     misc_feature    8023..8028
                     /locus_tag="Bbs1 site(1)"
                     /label="Bbs1 site(1)"
                     /ApEinfo_label="Bbs1 site"
                     /ApEinfo_fwdcolor="#cccccc"
                     /ApEinfo_revcolor="#cccccc"
                     /ApEinfo_graphicformat="arrow_data {{0 1 2 0 0 -1} {} 0}
                     width 5 offset 0"
     misc_feature    828..1016
                     /locus_tag="5'LTR"
                     /label="5'LTR"
                     /ApEinfo_label="5'LTR"
                     /ApEinfo_fwdcolor="#cccccc"
                     /ApEinfo_revcolor="#cccccc"
                     /ApEinfo_graphicformat="arrow_data {{0 1 2 0 0 -1} {} 0}
                     width 5 offset 0"
     misc_feature    7623..7811
                     /locus_tag="3' LTR"
                     /label="3' LTR"
                     /ApEinfo_label="3' LTR"
                     /ApEinfo_fwdcolor="#cccccc"
                     /ApEinfo_revcolor="#cccccc"
                     /ApEinfo_graphicformat="arrow_data {{0 1 2 0 0 -1} {} 0}
                     width 5 offset 0"
     misc_feature    6089..6487
                     /locus_tag="Blasticidin resistance gene"
                     /label="Blasticidin resistance gene"
                     /ApEinfo_label="Blasticidin resistance gene"
                     /ApEinfo_fwdcolor="#cc66ff"
                     /ApEinfo_revcolor="#cc66ff"
                     /ApEinfo_graphicformat="arrow_data {{0 1 2 0 0 -1} {} 0}
                     width 5 offset 0"
     misc_feature    6089..6487
                     /locus_tag="Blast"
                     /label="Blast"
                     /ApEinfo_label="Blast"
                     /ApEinfo_fwdcolor="#ff6666"
                     /ApEinfo_revcolor="#ff6666"
                     /ApEinfo_graphicformat="arrow_data {{0 1 2 0 0 -1} {} 0}
                     width 5 offset 0"
     misc_feature    6515..7108
                     /locus_tag="WPRE"
                     /label="WPRE"
                     /ApEinfo_label="WPRE"
                     /ApEinfo_fwdcolor="#6666ff"
                     /ApEinfo_revcolor="#6666ff"
                     /ApEinfo_graphicformat="arrow_data {{0 1 2 0 0 -1} {} 0}
                     width 5 offset 0"
     misc_feature    6167..6172
                     /locus_tag="Bbs1 site(2)"
                     /label="Bbs1 site(2)"
                     /ApEinfo_label="Bbs1 site"
                     /ApEinfo_fwdcolor="#cccccc"
                     /ApEinfo_revcolor="#cccccc"
                     /ApEinfo_graphicformat="arrow_data {{0 1 2 0 0 -1} {} 0}
                     width 5 offset 0"
     misc_feature    7051..7056
                     /locus_tag="Bbs1 site(3)"
                     /label="Bbs1 site(3)"
                     /ApEinfo_label="Bbs1 site"
                     /ApEinfo_fwdcolor="#cccccc"
                     /ApEinfo_revcolor="#cccccc"
                     /ApEinfo_graphicformat="arrow_data {{0 1 2 0 0 -1} {} 0}
                     width 5 offset 0"
     misc_feature    6029..6088
                     /locus_tag="P2A"
                     /label="P2A"
                     /ApEinfo_label="P2A"
                     /ApEinfo_fwdcolor="#e6e6e6"
                     /ApEinfo_revcolor="#e6e6e6"
                     /ApEinfo_graphicformat="arrow_data {{0 1 2 0 0 -1} {} 0}
                     width 5 offset 0"
     misc_feature    3899..3904
                     /locus_tag="RBXN linker"
                     /label="RBXN linker"
                     /ApEinfo_label="RBXN linker"
                     /ApEinfo_fwdcolor="#66ccff"
                     /ApEinfo_revcolor="#66ccff"
                     /ApEinfo_graphicformat="arrow_data {{0 1 2 0 0 -1} {} 0}
                     width 5 offset 0"
     misc_feature    6014..6022
                     /locus_tag="RBXN linker(1)"
                     /label="RBXN linker(1)"
                     /ApEinfo_label="RBXN linker"
                     /ApEinfo_fwdcolor="#66ccff"
                     /ApEinfo_revcolor="#66ccff"
                     /ApEinfo_graphicformat="arrow_data {{0 1 2 0 0 -1} {} 0}
                     width 5 offset 0"
     misc_feature    5876..6004
                     /locus_tag="RING-type; atypical SMART"
                     /label="RING-type; atypical SMART"
                     /ApEinfo_label="RING-type; atypical SMART"
                     /ApEinfo_fwdcolor="cyan"
                     /ApEinfo_revcolor="cyan"
                     /ApEinfo_graphicformat="arrow_data {{0 1 2 0 0 -1} {} 0}
                     width 5 offset 0"
ORIGIN
        1 gtcgacggat cgggagatct cccgatcccc tatggtgcac tctcagtaca atctgctctg
       61 atgccgcata gttaagccag tatctgctcc ctgcttgtgt gttggaggtc gctgagtagt
      121 gcgcgagcaa aatttaagct acaacaaggc aaggcttgac cgacaattgc atgaagaatc
      181 tgcttagggt taggcgtttt gcgctgcttc gcgatgtacg ggccagatat acgcgttgac
      241 attgattatt gactagttat taatagtaat caattacggg gtcattagtt catagcccat
      301 atatggagtt ccgcgttaca taacttacgg taaatggccc gcctggctga ccgcccaacg
      361 acccccgccc attgacgtca ataatgacgt atgttcccat agtaacgcca atagggactt
      421 tccattgacg tcaatgggtg gagtatttac ggtaaactgc ccacttggca gtacatcaag
      481 tgtatcatat gccaagtacg ccccctattg acgtcaatga cggtaaatgg cccgcctggc
      541 attatgccca gtacatgacc ttatgggact ttcctacttg gcagtacatc tacgtattag
      601 tcatcgctat taccatggtg atgcggtttt ggcagtacat caatgggcgt ggatagcggt
      661 ttgactcacg gggatttcca agtctccacc ccattgacgt caatgggagt ttgttttggc
      721 accaaaatca acgggacttt ccaaaatgtc gtaacaactc cgccccattg acgcaaatgg
      781 gcggtaggcg tgtacggtgg gaggtctata taagcagcgc gttttgcctg tactgggtct
      841 ctctggttag accagatctg agcctgggag ctctctggct aactagggaa cccactgctt
      901 aagcctcaat aaagcttgcc ttgagtgctt caagtagtgt gtgcccgtct gttgtgtgac
      961 tctggtaact agagatccct cagacccttt tagtcagtgt ggaaaatctc tagcagtggc
     1021 gcccgaacag ggacttgaaa gcgaaaggga aaccagagga gctctctcga cgcaggactc
     1081 ggcttgctga agcgcgcacg gcaagaggcg aggggcggcg actggtgagt acgccaaaaa
     1141 ttttgactag cggaggctag aaggagagag atgggtgcga gagcgtcagt attaagcggg
     1201 ggagaattag atcgcgatgg gaaaaaattc ggttaaggcc agggggaaag aaaaaatata
     1261 aattaaaaca tatagtatgg gcaagcaggg agctagaacg attcgcagtt aatcctggcc
     1321 tgttagaaac atcagaaggc tgtagacaaa tactgggaca gctacaacca tcccttcaga
     1381 caggatcaga agaacttaga tcattatata atacagtagc aaccctctat tgtgtgcatc
     1441 aaaggataga gataaaagac accaaggaag ctttagacaa gatagaggaa gagcaaaaca
     1501 aaagtaagac caccgcacag caagcggccG GCCgctgatc ttcagacctg gaggaggaga
     1561 tatgagggac aattggagaa gtgaattata taaatataaa gtagtaaaaa ttgaaccatt
     1621 aggagtagca cccaccaagg caaagagaag agtggtgcag agagaaaaaa gagcagtggg
     1681 aataggagct ttgttccttg ggttcttggg agcagcagga agcactatgg gcgcagcgtc
     1741 aatgacgctg acggtacagg ccagacaatt attgtctggt atagtgcagc agcagaacaa
     1801 tttgctgagg gctattgagg cgcaacagca tctgttgcaa ctcacagtct ggggcatcaa
     1861 gcagctccag gcaagaatcc tggctgtgga aagataccta aaggatcaac agctcctggg
     1921 gatttggggt tgctctggaa aactcatttg caccactgct gtgccttgga atgctagttg
     1981 gagtaataaa tctctggaac agatttggaa tcacacgacc tggatggagt gggacagaga
     2041 aattaacaat tacacaagct taatacactc cttaattgaa gaatcgcaaa accagcaaga
     2101 aaagaatgaa caagaattat tggaattaga taaatgggca agtttgtgga attggtttaa
     2161 cataacaaat tggctgtggt atataaaatt attcataatg atagtaggag gcttggtagg
     2221 tttaagaata gtttttgctg tactttctat agtgaataga gttaggcagg gatattcacc
     2281 attatcgttt cagacccacc tcccaacccc gaggggaccc gacaggcccg aaggaataga
     2341 agaagaaggt ggagagagag acagagacag atccattcga ttagtgaacg gatcggcact
     2401 gcgtgcgcca attctgcaga caaatggcag tattcatcca caattttaaa agaaaagggg
     2461 ggattggggg gtacagtgca ggggaaagaa tagtagacat aatagcaaca gacatacaaa
     2521 ctaaagaatt acaaaaacaa attacaaaaa ttcaaaattt tcgggtttat tacagggaca
     2581 gcagagatcc agtttggtta attagctagc taggtcttga aaggagtggg aattggctcc
     2641 ggtgcccgtc agtgggcaga gcgcacatcg cccacagtcc ccgagaagtt ggggggaggg
     2701 gtcggcaatt gatccggtgc ctagagaagg tggcgcgggg taaactggga aagtgatgtc
     2761 gtgtactggc tccgcctttt tcccgagggt gggggagaac cgtatataag tgcagtagtc
     2821 gccgtgaacg ttctttttcg caacgggttt gccgccagaa cacaggaccg gtgccaccat
     2881 gaaggacaac accgtgcccc tgaagctgat cgccctgctg gccaacggcg agttcCACTC
     2941 TGGCGAGCAG cTGGGaGAgA CcCTGGGAAT GAGCaGaGCc GCcatcaaca agcacatcCA
     3001 GACACTGaGa GACTGGGGaG TgGAcGTgTT cACCGTgCCt GGcAAgGGcT ACAGCCTGCC
     3061 TGAGCCTATC CAGctgctga acgccaagca gatcctGGGa CAGCTGGATG GCGGaAGcGT
     3121 gGCCGTGCTG CCtGTGATcG ACTCCACcAA TCAGTACCTg CTgGAcagaA TCGGAGAGCt
     3181 gaagtccGGC GAcGCcTGCA TcGCcGAgTA CCAGCAGGCT GGCaGaGGac gcaGaGGaCG
     3241 Gaagtggttc agcccattcg gagccaacct gtacctgtcc ATGTTCTGGa GaCTGGAgCA
     3301 gGGaCCtGCt GCtGCcATcG Gactgagtct ggtgatCGGa ATCGTGATGG CcGAgGTgcT
     3361 gaGaAAGCTG GGaGCcGAcA AgGTgaGaGt gaagtggcct aatGACCTgT AcCTcCAGGA
     3421 cCGCAAGCTG GCtGGCATcC TGGTGGAGCT GACaGGCAAg ACaGGCGATG CcGCtCAgAT
     3481 cGTgATcGGA GCCGGaATCA ACATGGCcAT GagaagaGTg GAgGAGAGcG TgGTgAAcCA
     3541 GGGcTGGATC ACcCTGCAGG AgGCtGGcAT CAAcCTgGAc CGgaacaccc tggccgccat
     3601 gctgatcaga gagctgagaG CcGCtcTGGA gCTgTTCGAg CAgGAgGGAc TGGCtCCTTA
     3661 cCTGagcaGa TGGGAgAAGC TGgacaactt catcaacaga cctgtgaagc tgatcatcgg
     3721 cgacaaggaa atcttcGGCA TcTCcaGaGG AATcGACAAg CAGGgaGCtc tgctgctgga
     3781 gcaggacgga atcatcaagc cctggatggg cggagaaatc tccctgagaa gcgcagagaa
     3841 ggggcgcgcc ggcgggggat cttccggagg cgggcaaatt tcttacgcaa gtagagggga
     3901 attcatggca gcgtctgagg ttgctggtgt tgtggccaat gcccccagtc ctccggaatc
     3961 ttctagttta tgtgcttcca aatcagacga aggtctccca gatggtctaa gcaccaaaga
     4021 ctctgcacag aagcagaaga actcgcctct gttgagtgta agtagccaaa caataaccaa
     4081 ggagaataac agaaatgtcc atttggagca ctcagagcag aatcctggtt catcagcagg
     4141 tgacacctca gcagcgcacc aggtggtttt aggagaaaac ttgatagcca cagccctttg
     4201 tctttctggc agtgggtctc agtctgattt gaaggatgtg gccagcacag caggagagga
     4261 gggggacaca agccttcggg agagcctcca tccagtcact cggtctctta aggcagggtg
     4321 ccatactaag cagcttgcct ccaggaattg ctctgaagag aaatccccac aaacctccat
     4381 cctaaaggaa ggtaacaggg acacaagctt ggatttccga cctgtagtgt ctccagcaaa
     4441 tggggttgaa ggagtccgag tggatcagga tgatgatcaa gatagctctt ccctgaagct
     4501 ttctcagaac attgctgtac agactgactt taagacagct gattcagagg taaacacaga
     4561 tcaagatatt gaaaagaatt tggataaaat gatgacagag agaaccctgt tgaaagagcg
     4621 ttaccaggag gtcctggaca aacagaggca agtggagaat cagctccaag tgcaattaaa
     4681 gCAGCTTCAG CAAAGGAGAG AAGAGGAAAT GAAGAATCAC CAGGAGATAT TAAAGGCTAT
     4741 TCAGGATGTG ACAATAAAGC GGGAAGAAAC AAAGAAGAAG ATAGAGAAAG AGAAGAAGGA
     4801 GTTTTTGCAG AAGGAGCAGG ATCTGAAAGC TGAAATTGAG AAGCTTTGTG AGAAGGGCAG
     4861 AAGAGAGGTG TGGGAAATGG AACTGGATAG ACTCAAGAAT CAGGATGGCG AAATAAATAG
     4921 GAACATTATG GAAGAGACTG AACGGGCCTG GAAGGCAGAG ATCTTATCAC TAGAGAGCCG
     4981 GAAAGAGTTA CTGGTACTGA AACTAGAAGA AGCAGAAAAA GAGGCAGAAT TGCACCTTAC
     5041 Ttacctcaag tcaactcccc caacactgga gacagttcgt tccaaacagg agtgggagac
     5101 gagactgaat ggagttcgga taatgaaaaa gaatgttcgt gaccaattta atagtcatat
     5161 ccagttagtg aggaacggag ccaagctgag cagccttcct caaatcccta ctcccacttt
     5221 acctccaccc ccatcagaga cagacttcat gcttcaggtg tttcaaccca gtccctctct
     5281 ggctcctcgg atgcccttct ccattgggca ggtcacaatg cccatggtta tgcccagtgc
     5341 agatccccgc tccttgtctt tcccaatcct gaaccctgcc ctttcccagc ccagccagcc
     5401 ttcctcaccc cttcctggct cccatggcag aaatagccct ggcttgggtt cccttgtcag
     5461 cccccacggt ccacacatgc cccctgccgc ctccatccca cctcccccag gcttgggcgg
     5521 tgttaaggct tctgctgaaa ctccccggcc ccaaccagta gacaaactgg agaagatcct
     5581 ggagaagctg ctgacccggt tcccacagtg caataaggcc cagatgacca acattcttca
     5641 gcagatcaag acagcacgta ccaccatggc aggcctgacc atggaggaac ttatccagtt
     5701 ggttgctgca cgactggcag aacatgagcg ggtggcagca agtactcagc cacttggtcg
     5761 catccgggcc ttgttccctg ctccactggc ccaaatcagt accccaatgt tcttgccttc
     5821 tgcccaagtt tcatatcctg gaaggtcttc acatgctcca gccacctgta agctaTGTCT
     5881 AATGTGCCAG AAACTCGTCC AGCCCAGTGA GCTGCATCCA ATGGCGTGTA CCCATGTATT
     5941 GCACAAGGAG TGTATCAAAT TCTGGGCCCA GACCAACACA AATGACACTT GTCCCTTTTG
     6001 TCCAactctt aaaggcggcc gcgGATCCGG CGCAACAAAC TTCTCTCTGC TGAAACAAGC
     6061 CGGAGATGTC GAAGAGAATC CTGGACCGat ggccaagcct ttgtctcaag aagaatccac
     6121 cctcattgaa agagcaacgg ctacaatcaa cagcatcccc atctctgaag actacagcgt
     6181 cgccagcgca gctctctcta gcgacggccg catcttcact ggtgtcaatg tatatcattt
     6241 tactggggga ccttgtgcag aactcgtggt gctgggcact gctgctgctg cggcagctgg
     6301 caacctgact tgtatcgtcg cgatcggaaa tgagaacagg ggcatcttga gcccctgcgg
     6361 acggtgccga caggtgcttc tcgatctgca tcctgggatc aaagccatag tgaaggacag
     6421 tgatggacag ccgacggcag ttgggattcg tgaattgctg ccctctggtt atgtgtggga
     6481 gggctaagaa ttAATTcgat atcaagctta tcggtaatca acctctggat tacaaaattt
     6541 gtgaaagatt gactggtatt cttaactatg ttgctccttt tacgctatgt ggatacgctg
     6601 ctttaatgcc tttgtatcat gctattgctt cccgtatggc tttcattttc tcctccttgt
     6661 ataaatcctg gttgctgtct ctttatgagg agttgtggcc cgttgtcagg caacgtggcg
     6721 tggtgtgcac tgtgtttgct gacgcaaccc ccactggttg gggcattgcc accacctgtc
     6781 agctcctttc cgggactttc gctttccccc tccctattgc cacggcggaa ctcatcgccg
     6841 cctgccttgc ccgctgctgg acaggggctc ggctgttggg cactgacaat tccgtggtgt
     6901 tgtcggggaa atcatcgtcc tttccttggc tgctcgcctg tgttgccacc tggattctgc
     6961 gcgggacgtc cttctgctac gtcccttcgg ccctcaatcc agcggacctt ccttcccgcg
     7021 gcctgctgcc ggctctgcgg cctcttccgc gtcttcgcct tcgccctcag acgagtcgga
     7081 tctccctttg ggccgcctcc ccgcatcgat accgtcgacc tcgagaccta gaaaaacatg
     7141 gagcaatcac aagtagcaat acagcagcta ccaatgctga ttgtgcctgg ctagaagcac
     7201 aagaggagga ggaggtgggt tttccagtca cacctcaggt acctttaaga ccaatgactt
     7261 acaaggcagc tgtagatctt agccactttt taaaagaaaa ggggggactg gaagggctaa
     7321 ttcactccca acgaagacaa gatatccttg atctgtggat ctaccacaca caaggctact
     7381 tccctgattg gcagaactac acaccagggc cagggatcag atatccactg acctttggat
     7441 ggtgctacaa gctagtacca gttgagcaag agaaggtaga agaagccaat gaaggagaga
     7501 acacccgctt gttacaccct gtgagcctgc atgggatgga tgacccggag agagaagtat
     7561 tagagtggag gtttgacagc cgcctagcat ttcatcacat ggcccgagag ctgcatccgg
     7621 actgtactgg gtctctctgg ttagaccaga tctgagcctg ggagctctct ggctaactag
     7681 ggaacccact gcttaagcct caataaagct tgccttgagt gcttcaagta gtgtgtgccc
     7741 gtctgttgtg tgactctggt aactagagat ccctcagacc cttttagtca gtgtggaaaa
     7801 tctctagcag ggcccgttta aacccgctga tcagcctcga ctgtgccttc tagttgccag
     7861 ccatctgttg tttgcccctc ccccgtgcct tccttgaccc tggaaggtgc cactcccact
     7921 gtcctttcct aataaaatga ggaaattgca tcgcattgtc tgagtaggtg tcattctatt
     7981 ctggggggtg gggtggggca ggacagcaag ggggaggatt gggaagacaa tagcaggcat
     8041 gctggggatg cggtgggctc tatggcttct gaggcggaaa gaaccagctg gggctctagg
     8101 gggtatcccc acgcgccctg tagcggcgca ttaagcgcgg cgggtgtggt ggttacgcgc
     8161 agcgtgaccg ctacacttgc cagcgcccta gcgcccgctc ctttcgcttt cttcccttcc
     8221 tttctcgcca cgttcgccgg ctttccccgt caagctctaa atcgggggct ccctttaggg
     8281 ttccgattta gtgctttacg gcacctcgac cccaaaaaac ttgattaggg tgatggttca
     8341 cgtagtgggc catcgccctg atagacggtt tttcgccctt tgacgttgga gtccacgttc
     8401 tttaatagtg gactcttgtt ccaaactgga acaacactca accctatctc ggtctattct
     8461 tttgatttat aagggatttt gccgatttcg gcctattggt taaaaaatga gctgatttaa
     8521 caaaaattta acgcgaatta attctgtgga atgtgtgtca gttagggtgt ggaaagtccc
     8581 caggctcccc agcaggcaga agtatgcaaa gcatgcatct caattagtca gcaaccaggt
     8641 gtggaaagtc cccaggctcc ccagcaggca gaagtatgca aagcatgcat ctcaattagt
     8701 cagcaaccat agtcccgccc ctaactccgc ccatcccgcc cctaactccg cccagttccg
     8761 cccattctcc gccccatggc tgactaattt tttttattta tgcagaggcc gaggccgcct
     8821 ctgcctctga gctattccag aagtagtgag gaggcttttt tggaggccta ggcttttgca
     8881 aaaagctccc gggagcttgt atatccattt tcggatctga tcagcacgtg ttgacaatta
     8941 atcatcggca tagtatatcg gcatagtata atacgacaag gtgaggaact aaaccatggc
     9001 caagttgacc agtgccgttc cggtgctcac cgcgcgcgac gtcgccggag cggtcgagtt
     9061 ctggaccgac cggctcgggt tctcccggga cttcgtggag gacgacttcg ccggtgtggt
     9121 ccgggacgac gtgaccctgt tcatcagcgc ggtccaggac caggtggtgc cggacaacac
     9181 cctggcctgg gtgtgggtgc gcggcctgga cgagctgtac gccgagtggt cggaggtcgt
     9241 gtccacgaac ttccgggacg cctccgggcc ggccatgacc gagatcggcg agcagccgtg
     9301 ggggcgggag ttcgccctgc gcgacccggc cggcaactgc gtgcacttcg tggccgagga
     9361 gcaggactga cacgtgctac gagatttcga ttccaccgcc gccttctatg aaaggttggg
     9421 cttcggaatc gttttccggg acgccggctg gatgatcctc cagcgcgggg atctcatgct
     9481 ggagttcttc gcccacccca acttgtttat tgcagcttat aatggttaca aataaagcaa
     9541 tagcatcaca aatttcacaa ataaagcatt tttttcactg cattctagtt gtggtttgtc
     9601 caaactcatc aatgtatctt atcatgtctg tataccgtcg acctctagct agagcttggc
     9661 gtaatcatgg tcatagctgt ttcctgtgtg aaattgttat ccgctcacaa ttccacacaa
     9721 catacgagcc ggaagcataa agtgtaaagc ctggggtgcc taatgagtga gctaactcac
     9781 attaattgcg ttgcgctcac tgcccgcttt ccagtcggga aacctgtcgt gccagctgca
     9841 ttaatgaatc ggccaacgcg cggggagagg cggtttgcgt attgggcgct cttccgcttc
     9901 ctcgctcact gactcgctgc gctcggtcgt tcggctgcgg cgagcggtat cagctcactc
     9961 aaaggcggta atacggttat ccacagaatc aggggataac gcaggaaaga acatgtgagc
    10021 aaaaggccag caaaaggcca ggaaccgtaa aaaggccgcg ttgctggcgt ttttccatag
    10081 gctccgcccc cctgacgagc atcacaaaaa tcgacgctca agtcagaggt ggcgaaaccc
    10141 gacaggacta taaagatacc aggcgtttcc ccctggaagc tccctcgtgc gctctcctgt
    10201 tccgaccctg ccgcttaccg gatacctgtc cgcctttctc ccttcgggaa gcgtggcgct
    10261 ttctcatagc tcacgctgta ggtatctcag ttcggtgtag gtcgttcgct ccaagctggg
    10321 ctgtgtgcac gaaccccccg ttcagcccga ccgctgcgcc ttatccggta actatcgtct
    10381 tgagtccaac ccggtaagac acgacttatc gccactggca gcagccactg gtaacaggat
    10441 tagcagagcg aggtatgtag gcggtgctac agagttcttg aagtggtggc ctaactacgg
    10501 ctacactaga agaacagtat ttggtatctg cgctctgctg aagccagtta ccttcggaaa
    10561 aagagttggt agctcttgat ccggcaaaca aaccaccgct ggtagcggtg gtttttttgt
    10621 ttgcaagcag cagattacgc gcagaaaaaa aggatctcaa gaagatcctt tgatcttttc
    10681 tacggggtct gacgctcagt ggaacgaaaa ctcacgttaa gggattttgg tcatgagatt
    10741 atcaaaaagg atcttcacct agatcctttt aaattaaaaa tgaagtttta aatcaatcta
    10801 aagtatatat gagtaaactt ggtctgacag ttaccaatgc ttaatcagtg aggcacctat
    10861 ctcagcgatc tgtctatttc gttcatccat agttgcctga ctccccgtcg tgtagataac
    10921 tacgatacgg gagggcttac catctggccc cagtgctgca atgataccgc gagacccacg
    10981 ctcaccggct ccagatttat cagcaataaa ccagccagcc ggaagggccg agcgcagaag
    11041 tggtcctgca actttatccg cctccatcca gtctattaat tgttgccggg aagctagagt
    11101 aagtagttcg ccagttaata gtttgcgcaa cgttgttgcc attgctacag gcatcgtggt
    11161 gtcacgctcg tcgtttggta tggcttcatt cagctccggt tcccaacgat caaggcgagt
    11221 tacatgatcc cccatgttgt gcaaaaaagc ggttagctcc ttcggtcctc cgatcgttgt
    11281 cagaagtaag ttggccgcag tgttatcact catggttatg gcagcactgc ataattctct
    11341 tactgtcatg ccatccgtaa gatgcttttc tgtgactggt gagtactcaa ccaagtcatt
    11401 ctgagaatag tgtatgcggc gaccgagttg ctcttgcccg gcgtcaatac gggataatac
    11461 cgcgccacat agcagaactt taaaagtgct catcattgga aaacgttctt cggggcgaaa
    11521 actctcaagg atcttaccgc tgttgagatc cagttcgatg taacccactc gtgcacccaa
    11581 ctgatcttca gcatctttta ctttcaccag cgtttctggg tgagcaaaaa caggaaggca
    11641 aaatgccgca aaaaagggaa taagggcgac acggaaatgt tgaatactca tactcttcct
    11701 ttttcaatat tattgaagca tttatcaggg ttattgtctc atgagcggat acatatttga
    11761 atgtatttag aaaaataaac aaataggggt tccgcgcaca tttccccgaa aagtgccacc
    11821 tgac     
//
