# Supplementary material for: BioE3 identifies specific substrates of ubiquitin E3 ligases
Source: Nat Commun. 2023 Nov 23;14:7656. doi: 10.1038/s41467-023-43326-8 (PMC10667490; doi:10.1038/s41467-023-43326-8)
Supplement: Supplementary file 15 — Source Data [file 41467_2023_43326_MOESM15_ESM.zip › Source_Data_File/Representative_constructs/Lenti_EFS_BirAopt_GSQ_RNF4_P2A_blast.ape]

LOCUS       Lenti_EFS_BirAop       10277 bp ds-DNA     circular     25-APR-2023
DEFINITION  
ACCESSION   
VERSION     
SOURCE      
  ORGANISM  
COMMENT     based on http://www.addgene.org/52962/sequences/ lentiCas9-Blast 
COMMENT     
COMMENT     ApEinfo:methylated:1
FEATURES             Location/Qualifiers
     misc_feature    3901..4470
                     /locus_tag="RNF4"
                     /label="RNF4"
                     /ApEinfo_label="RNF4"
                     /ApEinfo_fwdcolor="#ffcc66"
                     /ApEinfo_revcolor="#ffcc66"
                     /ApEinfo_graphicformat="arrow_data {{0 1 2 0 0 -1} {} 0}
                     width 5 offset 0"
     misc_feature    2875..3837
                     /locus_tag="BirAopt"
                     /label="BirAopt"
                     /ApEinfo_label="BirAopt"
                     /ApEinfo_fwdcolor="#ccff66"
                     /ApEinfo_revcolor="#ccff66"
                     /ApEinfo_graphicformat="arrow_data {{0 1 2 0 0 -1} {} 0}
                     width 5 offset 0"
     misc_feature    4036..4047
                     /locus_tag="SIM2 IVDL"
                     /label="SIM2 IVDL"
                     /ApEinfo_label="SIM2 IVDL"
                     /ApEinfo_fwdcolor="cyan"
                     /ApEinfo_revcolor="cyan"
                     /ApEinfo_graphicformat="arrow_data {{0 1 2 0 0 -1} {} 0}
                     width 5 offset 0"
     primer_bind     complement(8119..8139)
                     /locus_tag="M13-rev"
                     /label="M13-rev"
                     /ApEinfo_label="M13-rev"
                     /ApEinfo_fwdcolor="cyan"
                     /ApEinfo_revcolor="green"
                     /ApEinfo_graphicformat="arrow_data {{0 1 2 0 0 -1} {} 0}
                     width 5 offset 0"
     misc_feature    4099..4110
                     /locus_tag="SIM4 VVIV"
                     /label="SIM4 VVIV"
                     /ApEinfo_label="SIM4 VVIV"
                     /ApEinfo_fwdcolor="cyan"
                     /ApEinfo_revcolor="cyan"
                     /ApEinfo_graphicformat="arrow_data {{0 1 2 0 0 -1} {} 0}
                     width 5 offset 0"
     misc_feature    3847..3894
                     /locus_tag="GSQ"
                     /label="GSQ"
                     /ApEinfo_label="GSQ"
                     /ApEinfo_fwdcolor="#b3b3b3"
                     /ApEinfo_revcolor="#b3b3b3"
                     /ApEinfo_graphicformat="arrow_data {{0 1 2 0 0 -1} {} 0}
                     width 5 offset 0"
     rep_origin      complement(8507..9189)
                     /locus_tag="ColE1 origin"
                     /label="ColE1 origin"
                     /ApEinfo_label="ColE1 origin"
                     /ApEinfo_fwdcolor="gray50"
                     /ApEinfo_revcolor="gray50"
                     /ApEinfo_graphicformat="arrow_data {{0 1 2 0 0 -1} {} 0}
                     width 5 offset 0"
     misc_binding    complement(8145..8167)
                     /locus_tag="LacO"
                     /label="LacO"
                     /ApEinfo_label="LacO"
                     /ApEinfo_fwdcolor="cornflower blue"
                     /ApEinfo_revcolor="cornflower blue"
                     /ApEinfo_graphicformat="arrow_data {{0 1 2 0 0 -1} {} 0}
                     width 5 offset 0"
     CDS             complement(9287..9946)
                     /locus_tag="AmpR"
                     /label="AmpR"
                     /ApEinfo_label="AmpR"
                     /ApEinfo_fwdcolor="yellow"
                     /ApEinfo_revcolor="yellow"
                     /ApEinfo_graphicformat="arrow_data {{0 1 2 0 0 -1} {} 0}
                     width 5 offset 0"
     misc_feature    2453..2557
                     /locus_tag="cPPT (central polypurine tract)"
                     /label="cPPT (central polypurine tract)"
                     /ApEinfo_label="cPPT (central polypurine tract)"
                     /ApEinfo_fwdcolor="#cccccc"
                     /ApEinfo_revcolor="#cccccc"
                     /ApEinfo_graphicformat="arrow_data {{0 1 2 0 0 -1} {} 0}
                     width 5 offset 0"
     misc_feature    1680..1912
                     /locus_tag="RRE (Rev binding element)"
                     /label="RRE (Rev binding element)"
                     /ApEinfo_label="RRE (Rev binding element)"
                     /ApEinfo_fwdcolor="#cccccc"
                     /ApEinfo_revcolor="#cccccc"
                     /ApEinfo_graphicformat="arrow_data {{0 1 2 0 0 -1} {} 0}
                     width 5 offset 0"
     misc_feature    828..1016
                     /locus_tag="5'LTR"
                     /label="5'LTR"
                     /ApEinfo_label="5'LTR"
                     /ApEinfo_fwdcolor="#cccccc"
                     /ApEinfo_revcolor="#cccccc"
                     /ApEinfo_graphicformat="arrow_data {{0 1 2 0 0 -1} {} 0}
                     width 5 offset 0"
     misc_feature    6076..6264
                     /locus_tag="3' LTR"
                     /label="3' LTR"
                     /ApEinfo_label="3' LTR"
                     /ApEinfo_fwdcolor="#cccccc"
                     /ApEinfo_revcolor="#cccccc"
                     /ApEinfo_graphicformat="arrow_data {{0 1 2 0 0 -1} {} 0}
                     width 5 offset 0"
     misc_feature    4546..4944
                     /locus_tag="Blasticidin resistance gene"
                     /label="Blasticidin resistance gene"
                     /ApEinfo_label="Blasticidin resistance gene"
                     /ApEinfo_fwdcolor="#cc66ff"
                     /ApEinfo_revcolor="#cc66ff"
                     /ApEinfo_graphicformat="arrow_data {{0 1 2 0 0 -1} {} 0}
                     width 5 offset 0"
     misc_feature    4546..4944
                     /locus_tag="Blast"
                     /label="Blast"
                     /ApEinfo_label="Blast"
                     /ApEinfo_fwdcolor="#ff6666"
                     /ApEinfo_revcolor="#ff6666"
                     /ApEinfo_graphicformat="arrow_data {{0 1 2 0 0 -1} {} 0}
                     width 5 offset 0"
     misc_feature    4968..5561
                     /locus_tag="WPRE"
                     /label="WPRE"
                     /ApEinfo_label="WPRE"
                     /ApEinfo_fwdcolor="#6666ff"
                     /ApEinfo_revcolor="#6666ff"
                     /ApEinfo_graphicformat="arrow_data {{0 1 2 0 0 -1} {} 0}
                     width 5 offset 0"
     misc_feature    4486..4545
                     /locus_tag="P2A"
                     /label="P2A"
                     /ApEinfo_label="P2A"
                     /ApEinfo_fwdcolor="#e6e6e6"
                     /ApEinfo_revcolor="#e6e6e6"
                     /ApEinfo_graphicformat="arrow_data {{0 1 2 0 0 -1} {} 0}
                     width 5 offset 0"
     misc_feature    4006..4017
                     /locus_tag="SIM1 IELV"
                     /label="SIM1 IELV"
                     /ApEinfo_label="SIM1 IELV"
                     /ApEinfo_fwdcolor="cyan"
                     /ApEinfo_revcolor="cyan"
                     /ApEinfo_graphicformat="arrow_data {{0 1 2 0 0 -1} {} 0}
                     width 5 offset 0"
     misc_feature    4069..4077
                     /locus_tag="SIM3 VVV"
                     /label="SIM3 VVV"
                     /ApEinfo_label="SIM3 VVV"
                     /ApEinfo_fwdcolor="cyan"
                     /ApEinfo_revcolor="cyan"
                     /ApEinfo_graphicformat="arrow_data {{0 1 2 0 0 -1} {} 0}
                     width 5 offset 0"
     misc_feature    4375..4377
                     /locus_tag="C159"
                     /label="C159"
                     /ApEinfo_label="C159"
                     /ApEinfo_fwdcolor="#ff6666"
                     /ApEinfo_revcolor="#ff6666"
                     /ApEinfo_graphicformat="arrow_data {{0 1 2 0 0 -1} {} 0}
                     width 5 offset 0"
ORIGIN
        1 gtcgacggat cgggagatct cccgatcccc tatggtgcac tctcagtaca atctgctctg
       61 atgccgcata gttaagccag tatctgctcc ctgcttgtgt gttggaggtc gctgagtagt
      121 gcgcgagcaa aatttaagct acaacaaggc aaggcttgac cgacaattgc atgaagaatc
      181 tgcttagggt taggcgtttt gcgctgcttc gcgatgtacg ggccagatat acgcgttgac
      241 attgattatt gactagttat taatagtaat caattacggg gtcattagtt catagcccat
      301 atatggagtt ccgcgttaca taacttacgg taaatggccc gcctggctga ccgcccaacg
      361 acccccgccc attgacgtca ataatgacgt atgttcccat agtaacgcca atagggactt
      421 tccattgacg tcaatgggtg gagtatttac ggtaaactgc ccacttggca gtacatcaag
      481 tgtatcatat gccaagtacg ccccctattg acgtcaatga cggtaaatgg cccgcctggc
      541 attatgccca gtacatgacc ttatgggact ttcctacttg gcagtacatc tacgtattag
      601 tcatcgctat taccatggtg atgcggtttt ggcagtacat caatgggcgt ggatagcggt
      661 ttgactcacg gggatttcca agtctccacc ccattgacgt caatgggagt ttgttttggc
      721 accaaaatca acgggacttt ccaaaatgtc gtaacaactc cgccccattg acgcaaatgg
      781 gcggtaggcg tgtacggtgg gaggtctata taagcagcgc gttttgcctg tactgggtct
      841 ctctggttag accagatctg agcctgggag ctctctggct aactagggaa cccactgctt
      901 aagcctcaat aaagcttgcc ttgagtgctt caagtagtgt gtgcccgtct gttgtgtgac
      961 tctggtaact agagatccct cagacccttt tagtcagtgt ggaaaatctc tagcagtggc
     1021 gcccgaacag ggacttgaaa gcgaaaggga aaccagagga gctctctcga cgcaggactc
     1081 ggcttgctga agcgcgcacg gcaagaggcg aggggcggcg actggtgagt acgccaaaaa
     1141 ttttgactag cggaggctag aaggagagag atgggtgcga gagcgtcagt attaagcggg
     1201 ggagaattag atcgcgatgg gaaaaaattc ggttaaggcc agggggaaag aaaaaatata
     1261 aattaaaaca tatagtatgg gcaagcaggg agctagaacg attcgcagtt aatcctggcc
     1321 tgttagaaac atcagaaggc tgtagacaaa tactgggaca gctacaacca tcccttcaga
     1381 caggatcaga agaacttaga tcattatata atacagtagc aaccctctat tgtgtgcatc
     1441 aaaggataga gataaaagac accaaggaag ctttagacaa gatagaggaa gagcaaaaca
     1501 aaagtaagac caccgcacag caagcggccg ctgatcttca gacctggagg aggagatatg
     1561 agggacaatt ggagaagtga attatataaa tataaagtag taaaaattga accattagga
     1621 gtagcaccca ccaaggcaaa gagaagagtg gtgcagagag aaaaaagagc agtgggaata
     1681 ggagctttgt tccttgggtt cttgggagca gcaggaagca ctatgggcgc agcgtcaatg
     1741 acgctgacgg tacaggccag acaattattg tctggtatag tgcagcagca gaacaatttg
     1801 ctgagggcta ttgaggcgca acagcatctg ttgcaactca cagtctgggg catcaagcag
     1861 ctccaggcaa gaatcctggc tgtggaaaga tacctaaagg atcaacagct cctggggatt
     1921 tggggttgct ctggaaaact catttgcacc actgctgtgc cttggaatgc tagttggagt
     1981 aataaatctc tggaacagat ttggaatcac acgacctgga tggagtggga cagagaaatt
     2041 aacaattaca caagcttaat acactcctta attgaagaat cgcaaaacca gcaagaaaag
     2101 aatgaacaag aattattgga attagataaa tgggcaagtt tgtggaattg gtttaacata
     2161 acaaattggc tgtggtatat aaaattattc ataatgatag taggaggctt ggtaggttta
     2221 agaatagttt ttgctgtact ttctatagtg aatagagtta ggcagggata ttcaccatta
     2281 tcgtttcaga cccacctccc aaccccgagg ggacccgaca ggcccgaagg aatagaagaa
     2341 gaaggtggag agagagacag agacagatcc attcgattag tgaacggatc ggcactgcgt
     2401 gcgccaattc tgcagacaaa tggcagtatt catccacaat tttaaaagaa aaggggggat
     2461 tggggggtac agtgcagggg aaagaatagt agacataata gcaacagaca tacaaactaa
     2521 agaattacaa aaacaaatta caaaaattca aaattttcgg gtttattaca gggacagcag
     2581 agatccagtt tggttaatta gctagctagg tcttgaaagg agtgggaatt ggctccggtg
     2641 cccgtcagtg ggcagagcgc acatcgccca cagtccccga gaagttgggg ggaggggtcg
     2701 gcaattgatc cggtgcctag agaaggtggc gcggggtaaa ctgggaaagt gatgtcgtgt
     2761 actggctccg cctttttccc gagggtgggg gagaaccgta tataagtgca gtagtcgccg
     2821 tgaacgttct ttttcgcaac gggtttgccg ccagaacaca ggaccggtgc caccatgaag
     2881 gacaacaccg tgcccctgaa gctgatcgcc ctgctggcca acggcgagtt cCACTCTGGC
     2941 GAGCAGcTGG GaGAgACcCT GGGAATGAGC aGaGCcGCca tcaacaagca catcCAGACA
     3001 CTGaGaGACT GGGGaGTgGA cGTgTTcACC GTgCCtGGcA AgGGcTACAG CCTGCCTGAG
     3061 CCTATCCAGc tgctgaacgc caagcagatc ctGGGaCAGC TGGATGGCGG aAGcGTgGCC
     3121 GTGCTGCCtG TGATcGACTC CACcAATCAG TACCTgCTgG AcagaATCGG AGAGCtgaag
     3181 tccGGCGAcG CcTGCATcGC cGAgTACCAG CAGGCTGGCa GaGGacgcaG aGGaCGGaag
     3241 tggttcagcc cattcggagc caacctgtac ctgtccATGT TCTGGaGaCT GGAgCAgGGa
     3301 CCtGCtGCtG CcATcGGact gagtctggtg atCGGaATCG TGATGGCcGA gGTgcTgaGa
     3361 AAGCTGGGaG CcGAcAAgGT gaGaGtgaag tggcctaatG ACCTgTAcCT cCAGGAcCGC
     3421 AAGCTGGCtG GCATcCTGGT GGAGCTGACa GGCAAgACaG GCGATGCcGC tCAgATcGTg
     3481 ATcGGAGCCG GaATCAACAT GGCcATGaga agaGTgGAgG AGAGcGTgGT gAAcCAGGGc
     3541 TGGATCACcC TGCAGGAgGC tGGcATCAAc CTgGAcCGga acaccctggc cgccatgctg
     3601 atcagagagc tgagaGCcGC tcTGGAgCTg TTCGAgCAgG AgGGAcTGGC tCCTTAcCTG
     3661 agcaGaTGGG AgAAGCTGga caacttcatc aacagacctg tgaagctgat catcggcgac
     3721 aaggaaatct tcGGCATcTC caGaGGAATc GACAAgCAGG gaGCtctgct gctggagcag
     3781 gacggaatca tcaagccctg gatgggcgga gaaatctccc tgagaagcgc agagaagggg
     3841 cgcgccggcg ggggatcttc cggaggcggg caaatttctt acgcaagtag aggggaattc
     3901 atgagtacaa gaaagcgtcg tggtggagca ataaattcta gacaagctca gaagcgaact
     3961 cgggaagcaa cctccacccc cgagatctcc ttggaagcag aacccataga actcgtggaa
     4021 actgctggag atgaaattgt ggacctcact tgtgaatctt tagagcctgt ggtggttgat
     4081 ctgactcaca atgactctgt tgtgattgtt gacgaaagaa gaagaccaag gaggaatgct
     4141 aggaggctgc cccaggacca tgctgacagc tgtgtggtga gcagtgacga tgaggagttg
     4201 tccagggaca gagacgtata tgtgactacc catactccca gaaacgccag ggatgagggc
     4261 gctacaggcc tcaggccctc aggtactgtc agttgtccca tctgcatgga cggatactca
     4321 gagatcgtgc agaatggacg tctcatcgtt tccacagaat gcggccatgt cttcTGTagc
     4381 cagtgcctcc gtgattccct gaagaatgct aatacttgcc caacttgtag gaaaaagatc
     4441 aaccacaaac ggtaccaccc catttatata Ggcggccgcg GATCCGGCGC AACAAACTTC
     4501 TCTCTGCTGA AACAAGCCGG AGATGTCGAA GAGAATCCTG GACCGatggc caagcctttg
     4561 tctcaagaag aatccaccct cattgaaaga gcaacggcta caatcaacag catccccatc
     4621 tctgaagact acagcgtcgc cagcgcagct ctctctagcg acggccgcat cttcactggt
     4681 gtcaatgtat atcattttac tgggggacct tgtgcagaac tcgtggtgct gggcactgct
     4741 gctgctgcgg cagctggcaa cctgacttgt atcgtcgcga tcggaaatga gaacaggggc
     4801 atcttgagcc cctgcggacg gtgccgacag gtgcttctcg atctgcatcc tgggatcaaa
     4861 gccatagtga aggacagtga tggacagccg acggcagttg ggattcgtga attgctgccc
     4921 tctggttatg tgtgggaggg ctaagaattc gatatcaagc ttatcggtaa tcaacctctg
     4981 gattacaaaa tttgtgaaag attgactggt attcttaact atgttgctcc ttttacgcta
     5041 tgtggatacg ctgctttaat gcctttgtat catgctattg cttcccgtat ggctttcatt
     5101 ttctcctcct tgtataaatc ctggttgctg tctctttatg aggagttgtg gcccgttgtc
     5161 aggcaacgtg gcgtggtgtg cactgtgttt gctgacgcaa cccccactgg ttggggcatt
     5221 gccaccacct gtcagctcct ttccgggact ttcgctttcc ccctccctat tgccacggcg
     5281 gaactcatcg ccgcctgcct tgcccgctgc tggacagggg ctcggctgtt gggcactgac
     5341 aattccgtgg tgttgtcggg gaaatcatcg tcctttcctt ggctgctcgc ctgtgttgcc
     5401 acctggattc tgcgcgggac gtccttctgc tacgtccctt cggccctcaa tccagcggac
     5461 cttccttccc gcggcctgct gccggctctg cggcctcttc cgcgtcttcg ccttcgccct
     5521 cagacgagtc ggatctccct ttgggccgcc tccccgcatc gataccgtcg acctcgagac
     5581 ctagaaaaac atggagcaat cacaagtagc aatacagcag ctaccaatgc tgattgtgcc
     5641 tggctagaag cacaagagga ggaggaggtg ggttttccag tcacacctca ggtaccttta
     5701 agaccaatga cttacaaggc agctgtagat cttagccact ttttaaaaga aaagggggga
     5761 ctggaagggc taattcactc ccaacgaaga caagatatcc ttgatctgtg gatctaccac
     5821 acacaaggct acttccctga ttggcagaac tacacaccag ggccagggat cagatatcca
     5881 ctgacctttg gatggtgcta caagctagta ccagttgagc aagagaaggt agaagaagcc
     5941 aatgaaggag agaacacccg cttgttacac cctgtgagcc tgcatgggat ggatgacccg
     6001 gagagagaag tattagagtg gaggtttgac agccgcctag catttcatca catggcccga
     6061 gagctgcatc cggactgtac tgggtctctc tggttagacc agatctgagc ctgggagctc
     6121 tctggctaac tagggaaccc actgcttaag cctcaataaa gcttgccttg agtgcttcaa
     6181 gtagtgtgtg cccgtctgtt gtgtgactct ggtaactaga gatccctcag acccttttag
     6241 tcagtgtgga aaatctctag cagggcccgt ttaaacccgc tgatcagcct cgactgtgcc
     6301 ttctagttgc cagccatctg ttgtttgccc ctcccccgtg ccttccttga ccctggaagg
     6361 tgccactccc actgtccttt cctaataaaa tgaggaaatt gcatcgcatt gtctgagtag
     6421 gtgtcattct attctggggg gtggggtggg gcaggacagc aagggggagg attgggaaga
     6481 caatagcagg catgctgggg atgcggtggg ctctatggct tctgaggcgg aaagaaccag
     6541 ctggggctct agggggtatc cccacgcgcc ctgtagcggc gcattaagcg cggcgggtgt
     6601 ggtggttacg cgcagcgtga ccgctacact tgccagcgcc ctagcgcccg ctcctttcgc
     6661 tttcttccct tcctttctcg ccacgttcgc cggctttccc cgtcaagctc taaatcgggg
     6721 gctcccttta gggttccgat ttagtgcttt acggcacctc gaccccaaaa aacttgatta
     6781 gggtgatggt tcacgtagtg ggccatcgcc ctgatagacg gtttttcgcc ctttgacgtt
     6841 ggagtccacg ttctttaata gtggactctt gttccaaact ggaacaacac tcaaccctat
     6901 ctcggtctat tcttttgatt tataagggat tttgccgatt tcggcctatt ggttaaaaaa
     6961 tgagctgatt taacaaaaat ttaacgcgaa ttaattctgt ggaatgtgtg tcagttaggg
     7021 tgtggaaagt ccccaggctc cccagcaggc agaagtatgc aaagcatgca tctcaattag
     7081 tcagcaacca ggtgtggaaa gtccccaggc tccccagcag gcagaagtat gcaaagcatg
     7141 catctcaatt agtcagcaac catagtcccg cccctaactc cgcccatccc gcccctaact
     7201 ccgcccagtt ccgcccattc tccgccccat ggctgactaa ttttttttat ttatgcagag
     7261 gccgaggccg cctctgcctc tgagctattc cagaagtagt gaggaggctt ttttggaggc
     7321 ctaggctttt gcaaaaagct cccgggagct tgtatatcca ttttcggatc tgatcagcac
     7381 gtgttgacaa ttaatcatcg gcatagtata tcggcatagt ataatacgac aaggtgagga
     7441 actaaaccat ggccaagttg accagtgccg ttccggtgct caccgcgcgc gacgtcgccg
     7501 gagcggtcga gttctggacc gaccggctcg ggttctcccg ggacttcgtg gaggacgact
     7561 tcgccggtgt ggtccgggac gacgtgaccc tgttcatcag cgcggtccag gaccaggtgg
     7621 tgccggacaa caccctggcc tgggtgtggg tgcgcggcct ggacgagctg tacgccgagt
     7681 ggtcggaggt cgtgtccacg aacttccggg acgcctccgg gccggccatg accgagatcg
     7741 gcgagcagcc gtgggggcgg gagttcgccc tgcgcgaccc ggccggcaac tgcgtgcact
     7801 tcgtggccga ggagcaggac tgacacgtgc tacgagattt cgattccacc gccgccttct
     7861 atgaaaggtt gggcttcgga atcgttttcc gggacgccgg ctggatgatc ctccagcgcg
     7921 gggatctcat gctggagttc ttcgcccacc ccaacttgtt tattgcagct tataatggtt
     7981 acaaataaag caatagcatc acaaatttca caaataaagc atttttttca ctgcattcta
     8041 gttgtggttt gtccaaactc atcaatgtat cttatcatgt ctgtataccg tcgacctcta
     8101 gctagagctt ggcgtaatca tggtcatagc tgtttcctgt gtgaaattgt tatccgctca
     8161 caattccaca caacatacga gccggaagca taaagtgtaa agcctggggt gcctaatgag
     8221 tgagctaact cacattaatt gcgttgcgct cactgcccgc tttccagtcg ggaaacctgt
     8281 cgtgccagct gcattaatga atcggccaac gcgcggggag aggcggtttg cgtattgggc
     8341 gctcttccgc ttcctcgctc actgactcgc tgcgctcggt cgttcggctg cggcgagcgg
     8401 tatcagctca ctcaaaggcg gtaatacggt tatccacaga atcaggggat aacgcaggaa
     8461 agaacatgtg agcaaaaggc cagcaaaagg ccaggaaccg taaaaaggcc gcgttgctgg
     8521 cgtttttcca taggctccgc ccccctgacg agcatcacaa aaatcgacgc tcaagtcaga
     8581 ggtggcgaaa cccgacagga ctataaagat accaggcgtt tccccctgga agctccctcg
     8641 tgcgctctcc tgttccgacc ctgccgctta ccggatacct gtccgccttt ctcccttcgg
     8701 gaagcgtggc gctttctcat agctcacgct gtaggtatct cagttcggtg taggtcgttc
     8761 gctccaagct gggctgtgtg cacgaacccc ccgttcagcc cgaccgctgc gccttatccg
     8821 gtaactatcg tcttgagtcc aacccggtaa gacacgactt atcgccactg gcagcagcca
     8881 ctggtaacag gattagcaga gcgaggtatg taggcggtgc tacagagttc ttgaagtggt
     8941 ggcctaacta cggctacact agaagaacag tatttggtat ctgcgctctg ctgaagccag
     9001 ttaccttcgg aaaaagagtt ggtagctctt gatccggcaa acaaaccacc gctggtagcg
     9061 gtggtttttt tgtttgcaag cagcagatta cgcgcagaaa aaaaggatct caagaagatc
     9121 ctttgatctt ttctacgggg tctgacgctc agtggaacga aaactcacgt taagggattt
     9181 tggtcatgag attatcaaaa aggatcttca cctagatcct tttaaattaa aaatgaagtt
     9241 ttaaatcaat ctaaagtata tatgagtaaa cttggtctga cagttaccaa tgcttaatca
     9301 gtgaggcacc tatctcagcg atctgtctat ttcgttcatc catagttgcc tgactccccg
     9361 tcgtgtagat aactacgata cgggagggct taccatctgg ccccagtgct gcaatgatac
     9421 cgcgagaccc acgctcaccg gctccagatt tatcagcaat aaaccagcca gccggaaggg
     9481 ccgagcgcag aagtggtcct gcaactttat ccgcctccat ccagtctatt aattgttgcc
     9541 gggaagctag agtaagtagt tcgccagtta atagtttgcg caacgttgtt gccattgcta
     9601 caggcatcgt ggtgtcacgc tcgtcgtttg gtatggcttc attcagctcc ggttcccaac
     9661 gatcaaggcg agttacatga tcccccatgt tgtgcaaaaa agcggttagc tccttcggtc
     9721 ctccgatcgt tgtcagaagt aagttggccg cagtgttatc actcatggtt atggcagcac
     9781 tgcataattc tcttactgtc atgccatccg taagatgctt ttctgtgact ggtgagtact
     9841 caaccaagtc attctgagaa tagtgtatgc ggcgaccgag ttgctcttgc ccggcgtcaa
     9901 tacgggataa taccgcgcca catagcagaa ctttaaaagt gctcatcatt ggaaaacgtt
     9961 cttcggggcg aaaactctca aggatcttac cgctgttgag atccagttcg atgtaaccca
    10021 ctcgtgcacc caactgatct tcagcatctt ttactttcac cagcgtttct gggtgagcaa
    10081 aaacaggaag gcaaaatgcc gcaaaaaagg gaataagggc gacacggaaa tgttgaatac
    10141 tcatactctt cctttttcaa tattattgaa gcatttatca gggttattgt ctcatgagcg
    10201 gatacatatt tgaatgtatt tagaaaaata aacaaatagg ggttccgcgc acatttcccc
    10261 gaaaagtgcc acctgac    
//
