# Supplementary material for: BioE3 identifies specific substrates of ubiquitin E3 ligases
Source: Nat Commun. 2023 Nov 23;14:7656. doi: 10.1038/s41467-023-43326-8 (PMC10667490; doi:10.1038/s41467-023-43326-8)
Supplement: Supplementary file 15 — Source Data [file 41467_2023_43326_MOESM15_ESM.zip › Source_Data_File/Representative_constructs/TRIPZ.bioGEF_SUMO1nc_puro.ape]

LOCUS       TRIPZ_bioGEF_SUM       12875 bp ds-DNA     linear       25-APR-2023
DEFINITION  
ACCESSION   
VERSION     
SOURCE      
  ORGANISM  
COMMENT     Based on TRIPZ:
            https://horizondiscovery.com/en/gene-modulation/knockdown/shrna/pro
            ducts/tripz-inducible-lentiviral-shrna#supporting-data
COMMENT     ApEinfo:methylated:1
FEATURES             Location/Qualifiers
     misc_feature    3625..4845
                     /locus_tag="UbiquitinC-promoter"
                     /label="UbiquitinC-promoter"
                     /ApEinfo_label="UbiquitinC-promoter"
                     /ApEinfo_fwdcolor="#b3b3b3"
                     /ApEinfo_revcolor="#b3b3b3"
                     /ApEinfo_graphicformat="arrow_data {{0 1 2 0 0 -1} {} 0}
                     width 5 offset 0"
     misc_feature    5652..6227
                     /locus_tag="IRES"
                     /label="IRES"
                     /ApEinfo_label="IRES"
                     /ApEinfo_fwdcolor="#b3b3b3"
                     /ApEinfo_revcolor="#b3b3b3"
                     /ApEinfo_graphicformat="arrow_data {{0 1 2 0 0 -1} {} 0}
                     width 5 offset 0"
     misc_feature    3136..3426
                     /locus_tag="Human SUMO1 no cut; ends in GG"
                     /label="Human SUMO1 no cut; ends in GG"
                     /ApEinfo_label="Human SUMO1 no cut; ends in GG"
                     /ApEinfo_fwdcolor="#ffcc66"
                     /ApEinfo_revcolor="#ffcc66"
                     /ApEinfo_graphicformat="arrow_data {{0 1 2 0 0 -1} {} 0}
                     width 5 offset 0"
     misc_feature    3073..3120
                     /locus_tag="low affinity Avitag"
                     /label="low affinity Avitag"
                     /ApEinfo_label="low affinity Avitag"
                     /ApEinfo_fwdcolor="#cccccc"
                     /ApEinfo_revcolor="#cccccc"
                     /ApEinfo_graphicformat="arrow_data {{0 1 2 0 0 -1} {} 0}
                     width 5 offset 0"
     misc_feature    2998..3066
                     /locus_tag="derived from CMV-N1 vector (shuttled
                     BioSUMO1nc from CMV-N1 into TRIPZ)"
                     /label="derived from CMV-N1 vector (shuttled BioSUMO1nc
                     from CMV-N1 into TRIPZ)"
                     /ApEinfo_label="derived from CMV-N1 vector (shuttled
                     BioSUMO1nc from CMV-N1 into TRIPZ)"
                     /ApEinfo_fwdcolor="#ccff66"
                     /ApEinfo_revcolor="#ccff66"
                     /ApEinfo_graphicformat="arrow_data {{0 1 2 0 0 -1} {} 0}
                     width 5 offset 0"
     misc_feature    6228..6830
                     /locus_tag="PURO"
                     /label="PURO"
                     /ApEinfo_label="PURO"
                     /ApEinfo_fwdcolor="#cc66ff"
                     /ApEinfo_revcolor="#cc66ff"
                     /ApEinfo_graphicformat="arrow_data {{0 1 2 0 0 -1} {} 0}
                     width 5 offset 0"
     misc_feature    2723..2991
                     /locus_tag="6x tetO + CMVmin promoter"
                     /label="6x tetO + CMVmin promoter"
                     /ApEinfo_label="6x tetO + CMVmin promoter"
                     /ApEinfo_fwdcolor="#b3b3b3"
                     /ApEinfo_revcolor="#b3b3b3"
                     /ApEinfo_graphicformat="arrow_data {{0 1 2 0 0 -1} {} 0}
                     width 5 offset 0"
     misc_feature    4889..5596
                     /locus_tag="rtTA3"
                     /label="rtTA3"
                     /ApEinfo_label="rtTA3"
                     /ApEinfo_fwdcolor="#66ccff"
                     /ApEinfo_revcolor="#66ccff"
                     /ApEinfo_graphicformat="arrow_data {{0 1 2 0 0 -1} {} 0}
                     width 5 offset 0"
     misc_feature    3312..3317
                     /locus_tag="mutated EcoR1 site"
                     /label="mutated EcoR1 site"
                     /ApEinfo_label="mutated EcoR1 site"
                     /ApEinfo_fwdcolor="#e6e6e6"
                     /ApEinfo_revcolor="#e6e6e6"
                     /ApEinfo_graphicformat="arrow_data {{0 1 2 0 0 -1} {} 0}
                     width 5 offset 0"
     misc_feature    3112..3120
                     /locus_tag="GEF"
                     /label="GEF"
                     /ApEinfo_label="GEF"
                     /ApEinfo_fwdcolor="#66ff66"
                     /ApEinfo_revcolor="#66ff66"
                     /ApEinfo_graphicformat="arrow_data {{0 1 2 0 0 -1} {} 0}
                     width 5 offset 0"
     misc_feature    3677..3696
                     /locus_tag="TRIPZ.seq.rev"
                     /label="TRIPZ.seq.rev"
                     /ApEinfo_label="TRIPZ.seq.rev"
                     /ApEinfo_fwdcolor="#ff0080"
                     /ApEinfo_revcolor="#ff0080"
                     /ApEinfo_graphicformat="arrow_data {{0 1 2 0 0 -1} {} 0}
                     width 5 offset 0"
     misc_feature    2967..2990
                     /locus_tag="tripz-fwAC"
                     /label="tripz-fwAC"
                     /ApEinfo_label="tripz-fwAC"
                     /ApEinfo_fwdcolor="#cccccc"
                     /ApEinfo_revcolor="#cccccc"
                     /ApEinfo_graphicformat="arrow_data {{0 1 2 0 0 -1} {} 0}
                     width 5 offset 0"
     misc_feature    2919..2942
                     /ApEinfo_label=PML04 = TRIPZCMVmin.for
                     /locus_tag="misc_feature"
                     /label="misc_feature"
                     /ApEinfo_label="misc_feature"
                     /ApEinfo_fwdcolor="#e6e6e6"
                     /ApEinfo_revcolor="#e6e6e6"
                     /ApEinfo_graphicformat="arrow_data {{0 1 2 0 0 -1} {} 0}
                     width 5 offset 0"
     primer_bind     complement(10396..10416)
                     /locus_tag="M13-rev"
                     /label="M13-rev"
                     /ApEinfo_label="M13-rev"
                     /ApEinfo_fwdcolor="cyan"
                     /ApEinfo_revcolor="green"
                     /ApEinfo_graphicformat="arrow_data {{0 1 2 0 0 -1} {} 0}
                     width 5 offset 0"
     rep_origin      complement(10784..11466)
                     /locus_tag="ColE1 origin"
                     /label="ColE1 origin"
                     /ApEinfo_label="ColE1 origin"
                     /ApEinfo_fwdcolor="gray50"
                     /ApEinfo_revcolor="gray50"
                     /ApEinfo_graphicformat="arrow_data {{0 1 2 0 0 -1} {} 0}
                     width 5 offset 0"
     misc_binding    complement(10422..10444)
                     /locus_tag="LacO"
                     /label="LacO"
                     /ApEinfo_label="LacO"
                     /ApEinfo_fwdcolor="cornflower blue"
                     /ApEinfo_revcolor="cornflower blue"
                     /ApEinfo_graphicformat="arrow_data {{0 1 2 0 0 -1} {} 0}
                     width 5 offset 0"
     CDS             complement(11564..12223)
                     /locus_tag="AmpR"
                     /label="AmpR"
                     /ApEinfo_label="AmpR"
                     /ApEinfo_fwdcolor="yellow"
                     /ApEinfo_revcolor="yellow"
                     /ApEinfo_graphicformat="arrow_data {{0 1 2 0 0 -1} {} 0}
                     width 5 offset 0"
     misc_feature    2725..2737
                     /locus_tag="tetO"
                     /label="tetO"
                     /ApEinfo_label="tetO"
                     /ApEinfo_fwdcolor="#ffff66"
                     /ApEinfo_revcolor="#ffff66"
                     /ApEinfo_graphicformat="arrow_data {{0 1 2 0 0 -1} {} 0}
                     width 5 offset 0"
     misc_feature    3427..3429
                     /locus_tag="STOP"
                     /label="STOP"
                     /ApEinfo_label="STOP"
                     /ApEinfo_fwdcolor="#ff6666"
                     /ApEinfo_revcolor="#ff6666"
                     /ApEinfo_graphicformat="arrow_data {{0 1 2 0 0 -1} {} 0}
                     width 5 offset 0"
     misc_feature    2760..2772
                     /locus_tag="tetO(1)"
                     /label="tetO(1)"
                     /ApEinfo_label="tetO"
                     /ApEinfo_fwdcolor="#ffff66"
                     /ApEinfo_revcolor="#ffff66"
                     /ApEinfo_graphicformat="arrow_data {{0 1 2 0 0 -1} {} 0}
                     width 5 offset 0"
     misc_feature    2796..2808
                     /locus_tag="tetO(2)"
                     /label="tetO(2)"
                     /ApEinfo_label="tetO"
                     /ApEinfo_fwdcolor="#ffff66"
                     /ApEinfo_revcolor="#ffff66"
                     /ApEinfo_graphicformat="arrow_data {{0 1 2 0 0 -1} {} 0}
                     width 5 offset 0"
     misc_feature    2832..2844
                     /locus_tag="tetO(3)"
                     /label="tetO(3)"
                     /ApEinfo_label="tetO"
                     /ApEinfo_fwdcolor="#ffff66"
                     /ApEinfo_revcolor="#ffff66"
                     /ApEinfo_graphicformat="arrow_data {{0 1 2 0 0 -1} {} 0}
                     width 5 offset 0"
     misc_feature    2867..2879
                     /locus_tag="tetO(4)"
                     /label="tetO(4)"
                     /ApEinfo_label="tetO"
                     /ApEinfo_fwdcolor="#ffff66"
                     /ApEinfo_revcolor="#ffff66"
                     /ApEinfo_graphicformat="arrow_data {{0 1 2 0 0 -1} {} 0}
                     width 5 offset 0"
     misc_feature    2903..2915
                     /locus_tag="tetO(5)"
                     /label="tetO(5)"
                     /ApEinfo_label="tetO"
                     /ApEinfo_fwdcolor="#ffff66"
                     /ApEinfo_revcolor="#ffff66"
                     /ApEinfo_graphicformat="arrow_data {{0 1 2 0 0 -1} {} 0}
                     width 5 offset 0"
     misc_feature    2076..2180
                     /locus_tag="cPPT (central polypurine tract)"
                     /label="cPPT (central polypurine tract)"
                     /ApEinfo_label="cPPT (central polypurine tract)"
                     /ApEinfo_fwdcolor="#cccccc"
                     /ApEinfo_revcolor="#cccccc"
                     /ApEinfo_graphicformat="arrow_data {{0 1 2 0 0 -1} {} 0}
                     width 5 offset 0"
     misc_feature    1303..1535
                     /locus_tag="RRE (Rev binding element)"
                     /label="RRE (Rev binding element)"
                     /ApEinfo_label="RRE (Rev binding element)"
                     /ApEinfo_fwdcolor="#cccccc"
                     /ApEinfo_revcolor="#cccccc"
                     /ApEinfo_graphicformat="arrow_data {{0 1 2 0 0 -1} {} 0}
                     width 5 offset 0"
     misc_feature    1..634
                     /locus_tag="HIV 5'LTR"
                     /label="HIV 5'LTR"
                     /ApEinfo_label="HIV 5'LTR"
                     /ApEinfo_fwdcolor="#ff0080"
                     /ApEinfo_revcolor="#ff0080"
                     /ApEinfo_graphicformat="arrow_data {{0 1 2 0 0 -1} {} 0}
                     width 5 offset 0"
     misc_feature    686..823
                     /locus_tag="PSI"
                     /label="PSI"
                     /ApEinfo_label="PSI"
                     /ApEinfo_fwdcolor="#cccccc"
                     /ApEinfo_revcolor="#cccccc"
                     /ApEinfo_graphicformat="arrow_data {{0 1 2 0 0 -1} {} 0}
                     width 5 offset 0"
     misc_feature    7641..7874
                     /locus_tag="SIN 3'LTR"
                     /label="SIN 3'LTR"
                     /ApEinfo_label="SIN 3'LTR"
                     /ApEinfo_fwdcolor="#ff0080"
                     /ApEinfo_revcolor="#ff0080"
                     /ApEinfo_graphicformat="arrow_data {{0 1 2 0 0 -1} {} 0}
                     width 5 offset 0"
     misc_feature    3121..3129
                     /locus_tag="GSG linker"
                     /label="GSG linker"
                     /ApEinfo_label="GSG linker"
                     /ApEinfo_fwdcolor="#ffff66"
                     /ApEinfo_revcolor="#ffff66"
                     /ApEinfo_graphicformat="arrow_data {{0 1 2 0 0 -1} {} 0}
                     width 5 offset 0"
     misc_feature    2670..2698
                     /locus_tag="3606"
                     /label="3606"
                     /ApEinfo_label="3606"
                     /ApEinfo_fwdcolor="#e6e6e6"
                     /ApEinfo_revcolor="green"
                     /ApEinfo_graphicformat="arrow_data {{0 1 2 0 0 -1} {} 0}
                     width 5 offset 0"
     misc_feature    3677..3696
                     /locus_tag="oligo 3607 TRIPZseqv2.rev"
                     /label="oligo 3607 TRIPZseqv2.rev"
                     /ApEinfo_label="oligo 3607 TRIPZseqv2.rev"
                     /ApEinfo_fwdcolor="#e6e6e6"
                     /ApEinfo_revcolor="#e6e6e6"
                     /ApEinfo_graphicformat="arrow_data {{0 1 2 0 0 -1} {} 0}
                     width 5 offset 0"
     misc_feature    3415..3417
                     /locus_tag="Q94P"
                     /label="Q94P"
                     /ApEinfo_label="Q94P"
                     /ApEinfo_fwdcolor="#ff6666"
                     /ApEinfo_revcolor="#ff6666"
                     /ApEinfo_graphicformat="arrow_data {{0 1 2 0 0 -1} {} 0}
                     width 5 offset 0"
ORIGIN
        1 tggaagggct aattcactcc caaagaagac aagatatcct tgatctgtgg atctaccaca
       61 cacaaggcta cttccctgat tagcagaact acacaccagg gccaggggtc agatatccac
      121 tgacctttgg atggtgctac aagctagtac cagttgagcc agataaggta gaagaggcca
      181 ataaaggaga gaacaccagc ttgttacacc ctgtgagcct gcatgggatg gatgacccgg
      241 agagagaagt gttagagtgg aggtttgaca gccgcctagc atttcatcac gtggcccgag
      301 agctgcatcc ggagtacttc aagaactgct gatatcgagc ttgctacaag ggactttccg
      361 ctggggactt tccagggagg cgtggcctgg gcgggactgg ggagtggcga gccctcagat
      421 cctgcatata agcagctgct ttttgcctgt actgggtctc tctggttaga ccagatctga
      481 gcctgggagc tctctggcta actagggaac ccactgctta agcctcaata aagcttgcct
      541 tgagtgcttc aagtagtgtg tgcccgtctg ttgtgtgact ctggtaacta gagatccctc
      601 agaccctttt agtcagtgtg gaaaatctct agcagtggcg cccgaacagg gacttgaaag
      661 cgaaagggaa accagaggag ctctctcgac gcaggactcg gcttgctgaa gcgcgcacgg
      721 caagaggcga ggggcggcga ctggtgagta cgccaaaaat tttgactagc ggaggctaga
      781 aggagagaga tgggtgcgag agcgtcagta ttaagcgggg gagaattaga tcgcgatggg
      841 aaaaaattcg gttaaggcca gggggaaaga aaaaatataa attaaaacat atagtatggg
      901 caagcaggga gctagaacga ttcgcagtta atcctggcct gttagaaaca tcagaaggct
      961 gtagacaaat actgggacag ctacaaccat cccttcagac aggatcagaa gaacttagat
     1021 cattatataa tacagtagca accctctatt gtgtgcatca aaggatagag ataaaagaca
     1081 ccaaggaagc tttagacaag atagaggaag agcaaaacaa aagtaagacc accgcacagc
     1141 aagcggccgg ccgctgatct tcagacctgg aggaggagat atgagggaca attggagaag
     1201 tgaattatat aaatataaag tagtaaaaat tgaaccatta ggagtagcac ccaccaaggc
     1261 aaagagaaga gtggtgcaga gagaaaaaag agcagtggga ataggagctt tgttccttgg
     1321 gttcttggga gcagcaggaa gcactatggg cgcagcgtca atgacgctga cggtacaggc
     1381 cagacaatta ttgtctggta tagtgcagca gcagaacaat ttgctgaggg ctattgaggc
     1441 gcaacagcat ctgttgcaac tcacagtctg gggcatcaag cagctccagg caagaatcct
     1501 ggctgtggaa agatacctaa aggatcaaca gctcctgggg atttggggtt gctctggaaa
     1561 actcatttgc accactgctg tgccttggaa tgctagttgg agtaataaat ctctggaaca
     1621 gatttggaat cacacgacct ggatggagtg ggacagagaa attaacaatt acacaagctt
     1681 aatacactcc ttaattgaag aatcgcaaaa ccagcaagaa aagaatgaac aagaattatt
     1741 ggaattagat aaatgggcaa gtttgtggaa ttggtttaac ataacaaatt ggctgtggta
     1801 tataaaatta ttcataatga tagtaggagg cttggtaggt ttaagaatag tttttgctgt
     1861 actttctata gtgaatagag ttaggcaggg atattcacca ttatcgtttc agacccacct
     1921 cccaaccccg aggggacccg acaggcccga aggaatagaa gaagaaggtg gagagagaga
     1981 cagagacaga tccattcgat tagtgaacgg atcggcactg cgtgcgccaa ttctgcagac
     2041 aaatggcagt attcatccac aattttaaaa gaaaaggggg gattgggggg tacagtgcag
     2101 gggaaagaat agtagacata atagcaacag acatacaaac taaagaatta caaaaacaaa
     2161 ttacaaaaat tcaaaatttt cgggtttatt acagggacag cagagatcca gtttggttag
     2221 taccgggccc gctctagtcc ggaatcagtc ctgctcctcg gccacgaagt gcacgcagtt
     2281 gccggccggg tcgcgcaggg cgaactcccg cccccacggc tgctcgccga tctcggtcat
     2341 ggccggcccg gaggcgtccc ggaagttcgt ggacacgacc tccgaccact cggcgtacag
     2401 ctcgtccagg ccgcgcaccc acacccaggc cagggtgttg tccggcacca cctggtcctg
     2461 gaccgcgctg atgaacaggg tcacgtcgtc ccggaccaca ccggcgaagt cgtcctccac
     2521 gaagtcccgg gagaacccga gccggtcggt ccagaactcg accgctccgg cgacgtcgcg
     2581 cgcggtgagc accggaacgg cactggtcaa cttggccatg gtggccctcc tatagtgagt
     2641 cgtattatac tatgccgata tactatgccg atgattaatt gtcaacacgt gctgcaggtc
     2701 cgaggttcta gacgagttta cTCCCTATCA GTGATAGAGA acgatgtcga gtttacTCCC
     2761 TATCAGTGAT AGAGAacgta tgtcgagttt acTCCCTATC AGTGATAGAG Aacgtatgtc
     2821 gagtttacTC CCTATCAGTG ATAGAGAacg tatgtcgagt ttaTCCCTAT CAGTGATAGA
     2881 GAacgtatgt cgagtttacT CCCTATCAGT GATAGAGAac gtatgtcgag gtaggcgtgt
     2941 acggtgggag gcctatataa gcagagctcg tttagtgaac cgtcagatcg caccggtgct
     3001 ggtttagtga accgtcagat ccgctagcgc taccggactc agatctcgag ctcaagcttc
     3061 gaattcgcca ccATGGGTTT GAATGACATA TTTGAAGCCC AGAAGATCGA GGGTGAGTTC
     3121 ggcagcggcg aattcATGTC TGACCAGGAG GCAAAACCTT CAACTGAGGA CTTGGGGGAT
     3181 AAGAAGGAAG GTGAATATAT TAAACTCAAA GTCATTGGAC AGGATAGCAG TGAGATTCAC
     3241 TTCAAAGTGA AAATGACAAC ACATCTCAAG AAACTCAAAG AATCATACTG TCAAAGACAG
     3301 GGTGTTCCAA TGAATAGCCT CAGGTTTCTC TTTGAGGGTC AGAGAATTGC TGATAATCAT
     3361 ACTCCAAAAG AACTGGGAAT GGAGGAAGAA GATGTGATTG AAGTTTATCA GGAACCTACG
     3421 GGTGGTtaag cggccgcgac tctagatcat aatcagccat accacatttg tagaggtttt
     3481 acttgcttta aaaaacctcc cacacctccc cctgaacctg aaacataaaa tgaatgcaat
     3541 tgttgttgtt aacttgttta ttgcagctta taatggttac aaataaagca atagcatcac
     3601 aaatttcaca aataaagcac gcgtggcctc cgcgccgggt tttggcgcct cccgcgggcg
     3661 cccccctcct cacggcgagc gctgccacgt cagacgaagg gcgcagcgag cgtcctgatc
     3721 cttccgcccg gacgctcagg acagcggccc gctgctcata agactcggcc ttagaacccc
     3781 agtatcagca gaaggacatt ttaggacggg acttgggtga ctctagggca ctggttttct
     3841 ttccagagag cggaacaggc gaggaaaagt agtcccttct cggcgattct gcggagggat
     3901 ctccgtgggg cggtgaacgc cgatgattat ataaggacgc gccgggtgtg gcacagctag
     3961 ttccgtcgca gccgggattt gggtcgcggt tcttgtttgt ggatcgctgt gatcgtcact
     4021 tggtgagtag cgggctgctg ggctggccgg ggctttcgtg gccgccgggc cgctcggtgg
     4081 gacggaagcg tgtggagaga ccgccaaggg ctgtagtctg ggtccgcgag caaggttgcc
     4141 ctgaactggg ggttgggggg agcgcagcaa aatggcggct gttcccgagt cttgaatgga
     4201 agacgcttgt gaggcgggct gtgaggtcgt tgaaacaagg tggggggcat ggtgggcggc
     4261 aagaacccaa ggtcttgagg ccttcgctaa tgcgggaaag ctcttattcg ggtgagatgg
     4321 gctggggcac catctgggga ccctgacgtg aagtttgtca ctgactggag aactcggttt
     4381 gtcgtctgtt gcgggggcgg cagttatggc ggtgccgttg ggcagtgcac ccgtaccttt
     4441 gggagcgcgc gccctcgtcg tgtcgtgacg tcacccgttc tgttggctta taatgcaggg
     4501 tggggccacc tgccggtagg tgtgcggtag gcttttctcc gtcgcaggac gcagggttcg
     4561 ggcctagggt aggctctcct gaatcgacag gcgccggacc tctggtgagg ggagggataa
     4621 gtgaggcgtc agtttctttg gtcggtttta tgtacctatc ttcttaagta gctgaagctc
     4681 cggttttgaa ctatgcgctc ggggttggcg agtgtgtttt gtgaagtttt ttaggcacct
     4741 tttgaaatgt aatcatttgg gtcaatatgt aattttcagt gttagactag taaattgtcc
     4801 gctaaattct ggccgttttt ggcttttttg ttagacgcta gcggatccat aacttcgtat
     4861 agtatacatt atacgaagtt atgccaccAT GTCTAGGCTG GACAAGAGCA AAGTCATAAA
     4921 CGGAGCTCTG GAATTACTCA ATGGTGTCGG TATCGAAGGC CTGACGACAA GGAAACTCGC
     4981 TCAAAAGCTG GGAGTTGAGC AGCCTACCCT GTACTGGCAC GTGAAGAACA AGCGGGCCCT
     5041 GCTCGATGCC CTGCCAATCG AGATGCTGGA CAGGCATCAT ACCCACTTCT GCCCCCTGGA
     5101 AGGCGAGTCA TGGCAAGACT TTCTGCGGAA CAACGCCAAG TCATACCGCT GTGCTCTCCT
     5161 CTCACATCGC GACGGGGCTA AAGTGCATCT CGGCACCCGC CCAACAGAGA AACAGTACGA
     5221 AACCCTGGAA AATCAGCTCG CGTTCCTGTG TCAGCAAGGC TTCTCCCTGG AGAACGCACT
     5281 GTACGCTCTG TCCGCCGTGG GCCACTTTAC ACTGGGCTGC GTATTGGAGG AACAGGAGCA
     5341 TCAAGTAGCA AAAGAGGAAA GAGAGACACC TACCACCGAT TCTATGCCCC CACTTCTGAG
     5401 ACAAGCAATT GAGCTGTTCG ACCGGCAGGG AGCCGAACCT GCCTTCCTTT TCGGCCTGGA
     5461 ACTAATCATA TGTGGCCTGG AGAAACAGCT AAAGTGCGAA AGCGGCGGGC CGACCGACGC
     5521 CCTTGACGAT TTTGACTTAG ACATGCTCCC AGCCGATGCC CTTGACGATT TTGACCTTGA
     5581 CATGCTCCCC GGGTAAataa cttcgtatag tatacattat acgaagttat ggatccgcgg
     5641 ccgcaaattc cgcccctctc cctccccccc ccctaacgtt actggccgaa gccgcttgga
     5701 ataaggccgg tgtgcgtttg tctatatgtt attttccacc atattgccgt cttttggcaa
     5761 tgtgagggcc cggaaacctg gccctgtctt cttgacgagc attcctaggg gtctttcccc
     5821 tctcgccaaa ggaatgcaag gtctgttgaa tgtcgtgaag gaagcagttc ctctggaagc
     5881 ttcttgaaga caaacaacgt ctgtagcgac cctttgcagg cagcggaacc ccccacctgg
     5941 cgacaggtgc ctctgcggcc aaaagccacg tgtataagat acacctgcaa aggcggcaca
     6001 accccagtgc cacgttgtga gttggatagt tgtggaaaga gtcaaatggc tctcctcaag
     6061 cgtattcaac aaggggctga aggatgccca gaaggtaccc cattgtatgg gatctgatct
     6121 ggggcctcgg tgcacatgct ttacatgtgt ttagtcgagg ttaaaaaaac gtctaggccc
     6181 cccgaaccac ggggacgtgg ttttcctttg aaaaacacga taataccATG GCCACCGAGT
     6241 ACAAGCCCAC GGTGCGCCTC GCCACCCGCG ACGACGTCCC CCGGGCCGTA CGCACCCTCG
     6301 CCGCCGCGTT CGCCGACTAC CCCGCCACGC GCCACACCGT CGACCCGGAC CGCCACATCG
     6361 AGCGGGTCAC CGAGCTGCAA GAACTCTTCC TCACGCGCGT CGGGCTCGAC ATCGGCAAGG
     6421 TGTGGGTCGC GGACGACGGC GCCGCGGTGG CGGTCTGGAC CACGCCGGAG AGCGTCGAAG
     6481 CGGGGGCGGT GTTCGCCGAG ATCGGCTCGC GCATGGCCGA GTTGAGCGGT TCCCGGCTGG
     6541 CCGCGCAGCA ACAGATGGAA GGCCTCCTGG CGCCGCACCG GCCCAAGGAG CCCGCGTGGT
     6601 TCCTGGCCAC CGTCGGCGTC TCGCCCGACC ACCAGGGCAA GGGTCTGGGC AGCGCCGTCG
     6661 TGCTCCCCGG AGTGGAGGCG GCCGAGCGCG CTGGGGTGCC CGCCTTCCTG GAGACCTCCG
     6721 CGCCCCGCAA CCTCCCCTTC TACGAGCGGC TCGGCTTCAC CGTCACCGCC GACGTCGAGG
     6781 TGCCCGAAGG ACCGCGCACC TGGTGCATGA CCCGCAAGCC CGGTGCCTGA gttcgcgtct
     6841 ggaacaatca acctctggat tacaaaattt gtgaaagatt gactggtatt cttaactatg
     6901 ttgctccttt tacgctatgt ggatacgctg ctttaatgcc tttgtatcat gctattgctt
     6961 cccgtatggc tttcattttc tcctccttgt ataaatcctg gttgctgtct ctttatgagg
     7021 agttgtggcc cgttgtcagg caacgtggcg tggtgtgcac tgtgtttgct gacgcaaccc
     7081 ccactggttg gggcattgcc accacctgtc agctcctttc cgggactttc gctttccccc
     7141 tccctattgc cacggcggaa ctcatcgccg cctgccttgc ccgctgctgg acaggggctc
     7201 ggctgttggg cactgacaat tccgtggtgt tgtcggggaa gctgacgtcc tttccatggc
     7261 tgctcgcctg tgttgccacc tggattctgc gcgggacgtc cttctgctac gtcccttcgg
     7321 ccctcaatcc agcggacctt ccttcccgcg gcctgctgcc ggctctgcgg cctcttccgc
     7381 gtcttcgcct tcgccctcag acgagtcgga tctccctttg ggccgcctcc ccgcctggaa
     7441 ttaattctgc agtcgagacc tagaaaaaca tggagcaatc acaagtagca atacagcagc
     7501 taccaatgct gattgtgcct ggctagaagc acaagaggag gaggaggtgg gttttccagt
     7561 cacacctcag gtacctttaa gaccaatgac ttacaaggca gctgtagatc ttagccactt
     7621 tttaaaagaa aagaggggac TGGAAGGGCT AATTCACTCC CAACGAAGAC AAGATCTGCT
     7681 TTTTGCTTGT ACTGGGTCTC TCTGGTTAGA CCAGATCTGA GCCTGGGAGC TCTCTGGCTA
     7741 ACTAGGGAAC CCACTGCTTA AGCCTCAATA AAGCTTGCCT TGAGTGCTTC AAGTAGTGTG
     7801 TGCCCGTCTG TTGTGTGACT CTGGTAACTA GAGATCCCTC AGACCCTTTT AGTCAGTGTG
     7861 GAAAATCTCT AGCAGtagta gttcatgtca tcttattatt cagtatttat aacttgcaaa
     7921 gaaatgaata tcagagagtg agaggccttg acattgttta aacccgctga tcagcctcga
     7981 ctgtgccttc tagttgccag ccatctgttg tttgcccctc ccccgtgcct tccttgaccc
     8041 tggaaggtgc cactcccact gtcctttcct aataaaatga ggaaattgca tcgcattgtc
     8101 tgagtaggtg tcattctatt ctggggggtg gggtggggca ggacagcaag ggggaggatt
     8161 gggaagacaa tagcaggcat gctggggatg cggtgggctc tatggcttct gaggcggaaa
     8221 gaaccagctg gggctctagg gggtatcccc acgcgccctg tagcggcgca ttaagcgcgg
     8281 cgggtgtggt ggttacgcgc agcgtgaccg ctacacttgc cagcgcccta gcgcccgctc
     8341 ctttcgcttt cttcccttcc tttctcgcca cgttcgccgg ctttccccgt caagctctaa
     8401 atcgggggct ccctttaggg ttccgattta gtgctttacg gcacctcgac cccaaaaaac
     8461 ttgattaggg tgatggttca cgtagtgggc catcgccctg atagacggtt tttcgccctt
     8521 tgacgttgga gtccacgttc tttaatagtg gactcttgtt ccaaactgga acaacactca
     8581 accctatctc ggtctattct tttgatttat aagggatttt gccgatttcg gcctattggt
     8641 taaaaaatga gctgatttaa caaaaattta acgcgaatta attctgtgga atgtgtgtca
     8701 gttagggtgt ggaaagtccc caggctcccc agcaggcaga agtatgcaaa gcatgcatct
     8761 caattagtca gcaaccaggt gtggaaagtc cccaggctcc ccagcaggca gaagtatgca
     8821 aagcatgcat ctcaattagt cagcaaccat agtcccgccc ctaactccgc ccatcccgcc
     8881 cctaactccg cccagttccg cccattctcc gccccatggc tgactaattt tttttattta
     8941 tgcagaggcc gaggccgcct ctgcctctga gctattccag aagtagtgag gaggcttttt
     9001 tggaggccta ggcttttgca aaaagctccc gggagcttgt atatccattt tcggatctga
     9061 tcagcacgtg atgaaaaagc ctgaactcac cgcgacgtct gtcgagaagt ttctgatcga
     9121 aaagttcgac agcgtctccg acctgatgca gctctcggag ggcgaagaat ctcgtgcttt
     9181 cagcttcgat gtaggagggc gtggatatgt cctgcgggta aatagctgcg ccgatggttt
     9241 ctacaaagat cgttatgttt atcggcactt tgcatcggcc gcgctcccga ttccggaagt
     9301 gcttgacatt ggggaattaa ttcagcgaga gcctgaccta ttgcatctcc cgccgtgcac
     9361 agggtgtcac gttgcaagac ctgcctgaaa ccgaactgcc cgctgttctg cagccggtcg
     9421 cggaggccat ggatgcgatc gctgcggccg atcttagcca gacgagcggg ttcggcccat
     9481 tcggaccgca aggaatcggt caatacacta catggcgtga tttcatatgc gcgattgctg
     9541 atccccatgt gtatcactgg caaactgtga tggacgacac cgtcagtgcg tccgtcgcgc
     9601 aggctctcga tgagctgatg ctttgggccg aggactgccc cgaagtccgg cacctcgtgc
     9661 acgcggattt cggctccaac aatgtcctga cggacaatgg ccgcataaca gcggtcattg
     9721 actggagcga ggcgatgttc ggggattccc aatacgaggt cgccaacatc ttcttctgga
     9781 ggccgtggtt ggcttgtatg gagcagcaga cgcgctactt cgagcggagg catccggagc
     9841 ttgcaggatc gccgcggctc cgggcgtata tgctccgcat tggtcttgac caactctatc
     9901 agagcttggt tgacggcaat ttcgatgatg cagcttgggc gcagggtcga tgcgacgcaa
     9961 tcgtccgatc cggagccggg actgtcgggc gtacacaaat cgcccgcaga agcgcggccg
    10021 tctggaccga tggctgtgta gaagtactcg ccgatagtgg aaaccgacgc cccagcactc
    10081 gtccgagggc aaaggaatag cacgtgctac gagatttcga ttccaccgcc gccttctatg
    10141 aaaggttggg cttcggaatc gttttccggg acgccggctg gatgatcctc cagcgcgggg
    10201 atctcatgct ggagttcttc gcccacccca acttgtttat tgcagcttat aatggttaca
    10261 aataaagcaa tagcatcaca aatttcacaa ataaagcatt tttttcactg cattctagtt
    10321 gtggtttgtc caaactcatc aatgtatctt atcatgtctg tataccgtcg acctctagct
    10381 agagcttggc gtaatcatgg tcatagctgt ttcctgtgtg aaattgttat ccgctcacaa
    10441 ttccacacaa catacgagcc ggaagcataa agtgtaaagc ctggggtgcc taatgagtga
    10501 gctaactcac attaattgcg ttgcgctcac tgcccgcttt ccagtcggga aacctgtcgt
    10561 gccagctgca ttaatgaatc ggccaacgcg cggggagagg cggtttgcgt attgggcgct
    10621 cttccgcttc ctcgctcact gactcgctgc gctcggtcgt tcggctgcgg cgagcggtat
    10681 cagctcactc aaaggcggta atacggttat ccacagaatc aggggataac gcaggaaaga
    10741 acatgtgagc aaaaggccag caaaaggcca ggaaccgtaa aaaggccgcg ttgctggcgt
    10801 ttttccatag gctccgcccc cctgacgagc atcacaaaaa tcgacgctca agtcagaggt
    10861 ggcgaaaccc gacaggacta taaagatacc aggcgtttcc ccctggaagc tccctcgtgc
    10921 gctctcctgt tccgaccctg ccgcttaccg gatacctgtc cgcctttctc ccttcgggaa
    10981 gcgtggcgct ttctcatagc tcacgctgta ggtatctcag ttcggtgtag gtcgttcgct
    11041 ccaagctggg ctgtgtgcac gaaccccccg ttcagcccga ccgctgcgcc ttatccggta
    11101 actatcgtct tgagtccaac ccggtaagac acgacttatc gccactggca gcagccactg
    11161 gtaacaggat tagcagagcg aggtatgtag gcggtgctac agagttcttg aagtggtggc
    11221 ctaactacgg ctacactaga agaacagtat ttggtatctg cgctctgctg aagccagtta
    11281 ccttcggaaa aagagttggt agctcttgat ccggcaaaca aaccaccgct ggtagcggtg
    11341 gtttttttgt ttgcaagcag cagattacgc gcagaaaaaa aggatctcaa gaagatcctt
    11401 tgatcttttc tacggggtct gacgctcagt ggaacgaaaa ctcacgttaa gggattttgg
    11461 tcatgagatt atcaaaaagg atcttcacct agatcctttt aaattaaaaa tgaagtttta
    11521 aatcaatcta aagtatatat gagtaaactt ggtctgacag ttaccaatgc ttaatcagtg
    11581 aggcacctat ctcagcgatc tgtctatttc gttcatccat agttgcctga ctccccgtcg
    11641 tgtagataac tacgatacgg gagggcttac catctggccc cagtgctgca atgataccgc
    11701 gagacccacg ctcaccggct ccagatttat cagcaataaa ccagccagcc ggaagggccg
    11761 agcgcagaag tggtcctgca actttatccg cctccatcca gtctattaat tgttgccggg
    11821 aagctagagt aagtagttcg ccagttaata gtttgcgcaa cgttgttgcc attgctacag
    11881 gcatcgtggt gtcacgctcg tcgtttggta tggcttcatt cagctccggt tcccaacgat
    11941 caaggcgagt tacatgatcc cccatgttgt gcaaaaaagc ggttagctcc ttcggtcctc
    12001 cgatcgttgt cagaagtaag ttggccgcag tgttatcact catggttatg gcagcactgc
    12061 ataattctct tactgtcatg ccatccgtaa gatgcttttc tgtgactggt gagtactcaa
    12121 ccaagtcatt ctgagaatag tgtatgcggc gaccgagttg ctcttgcccg gcgtcaatac
    12181 gggataatac cgcgccacat agcagaactt taaaagtgct catcattgga aaacgttctt
    12241 cggggcgaaa actctcaagg atcttaccgc tgttgagatc cagttcgatg taacccactc
    12301 gtgcacccaa ctgatcttca gcatctttta ctttcaccag cgtttctggg tgagcaaaaa
    12361 caggaaggca aaatgccgca aaaaagggaa taagggcgac acggaaatgt tgaatactca
    12421 tactcttcct ttttcaatat tattgaagca tttatcaggg ttattgtctc atgagcggat
    12481 acatatttga atgtatttag aaaaataaac aaataggggt tccgcgcaca tttccccgaa
    12541 aagtgccacc tgacgtcgac ggatcgggag atcaacttgt ttattgcagc ttataatggt
    12601 tacaaataaa gcaatagcat cacaaatttc acaaataaag catttttttc actgcattct
    12661 agttgtggtt tgtccaaact catcaatgta tcttatcatg tctggatcaa ctggataact
    12721 caagctaacc aaaatcatcc caaacttccc accccatacc ctattaccac tgccaattac
    12781 ctgtggtttc atttactcta aacctgtgat tcctctgaat tattttcatt ttaaagaaat
    12841 tgtatttgtt aaatatgtac tacaaactta gtagt  
//
