# Supplementary material for: BioE3 identifies specific substrates of ubiquitin E3 ligases
Source: Nat Commun. 2023 Nov 23;14:7656. doi: 10.1038/s41467-023-43326-8 (PMC10667490; doi:10.1038/s41467-023-43326-8)
Supplement: Supplementary file 15 — Source Data [file 41467_2023_43326_MOESM15_ESM.zip › Source_Data_File/Representative_constructs/TRIPZ.bioGEF_SUMO2nc_puro.ape]

LOCUS       TRIPZ_bioGEF_SUM       12863 bp ds-DNA     linear       25-APR-2023
DEFINITION  
ACCESSION   
VERSION     
SOURCE      
  ORGANISM  
COMMENT     Based on TRIPZ:
            https://horizondiscovery.com/en/gene-modulation/knockdown/shrna/pro
            ducts/tripz-inducible-lentiviral-shrna#supporting-data
COMMENT     ApEinfo:methylated:1
FEATURES             Location/Qualifiers
     misc_feature    3613..4833
                     /locus_tag="UbiquitinC-promoter"
                     /label="UbiquitinC-promoter"
                     /ApEinfo_label="UbiquitinC-promoter"
                     /ApEinfo_fwdcolor="#b3b3b3"
                     /ApEinfo_revcolor="#b3b3b3"
                     /ApEinfo_graphicformat="arrow_data {{0 1 2 0 0 -1} {} 0}
                     width 5 offset 0"
     misc_feature    5640..6215
                     /locus_tag="IRES"
                     /label="IRES"
                     /ApEinfo_label="IRES"
                     /ApEinfo_fwdcolor="#b3b3b3"
                     /ApEinfo_revcolor="#b3b3b3"
                     /ApEinfo_graphicformat="arrow_data {{0 1 2 0 0 -1} {} 0}
                     width 5 offset 0"
     misc_feature    3136..3414
                     /locus_tag="HsSUMO2"
                     /label="HsSUMO2"
                     /ApEinfo_label="HsSUMO2"
                     /ApEinfo_fwdcolor="cyan"
                     /ApEinfo_revcolor="cyan"
                     /ApEinfo_graphicformat="arrow_data {{0 1 2 0 0 -1} {} 0}
                     width 5 offset 0"
     misc_feature    3073..3120
                     /locus_tag="low affinity Avitag"
                     /label="low affinity Avitag"
                     /ApEinfo_label="low affinity Avitag"
                     /ApEinfo_fwdcolor="#cccccc"
                     /ApEinfo_revcolor="#cccccc"
                     /ApEinfo_graphicformat="arrow_data {{0 1 2 0 0 -1} {} 0}
                     width 5 offset 0"
     misc_feature    2998..3066
                     /locus_tag="derived from CMV-N1 vector (shuttled
                     BioSUMO1nc from CMV-N1 into TRIPZ)"
                     /label="derived from CMV-N1 vector (shuttled BioSUMO1nc
                     from CMV-N1 into TRIPZ)"
                     /ApEinfo_label="derived from CMV-N1 vector (shuttled
                     BioSUMO1nc from CMV-N1 into TRIPZ)"
                     /ApEinfo_fwdcolor="#ccff66"
                     /ApEinfo_revcolor="#ccff66"
                     /ApEinfo_graphicformat="arrow_data {{0 1 2 0 0 -1} {} 0}
                     width 5 offset 0"
     misc_feature    6216..6818
                     /locus_tag="PURO"
                     /label="PURO"
                     /ApEinfo_label="PURO"
                     /ApEinfo_fwdcolor="#cc66ff"
                     /ApEinfo_revcolor="#cc66ff"
                     /ApEinfo_graphicformat="arrow_data {{0 1 2 0 0 -1} {} 0}
                     width 5 offset 0"
     misc_feature    2723..2991
                     /locus_tag="6x tetO + CMVmin promoter"
                     /label="6x tetO + CMVmin promoter"
                     /ApEinfo_label="6x tetO + CMVmin promoter"
                     /ApEinfo_fwdcolor="#b3b3b3"
                     /ApEinfo_revcolor="#b3b3b3"
                     /ApEinfo_graphicformat="arrow_data {{0 1 2 0 0 -1} {} 0}
                     width 5 offset 0"
     misc_feature    4877..5584
                     /locus_tag="rtTA3"
                     /label="rtTA3"
                     /ApEinfo_label="rtTA3"
                     /ApEinfo_fwdcolor="#66ccff"
                     /ApEinfo_revcolor="#66ccff"
                     /ApEinfo_graphicformat="arrow_data {{0 1 2 0 0 -1} {} 0}
                     width 5 offset 0"
     misc_feature    3112..3120
                     /locus_tag="GEF"
                     /label="GEF"
                     /ApEinfo_label="GEF"
                     /ApEinfo_fwdcolor="#66ff66"
                     /ApEinfo_revcolor="#66ff66"
                     /ApEinfo_graphicformat="arrow_data {{0 1 2 0 0 -1} {} 0}
                     width 5 offset 0"
     misc_feature    3665..3684
                     /locus_tag="TRIPZ.seq.rev"
                     /label="TRIPZ.seq.rev"
                     /ApEinfo_label="TRIPZ.seq.rev"
                     /ApEinfo_fwdcolor="#ff0080"
                     /ApEinfo_revcolor="#ff0080"
                     /ApEinfo_graphicformat="arrow_data {{0 1 2 0 0 -1} {} 0}
                     width 5 offset 0"
     misc_feature    2967..2990
                     /locus_tag="tripz-fwAC"
                     /label="tripz-fwAC"
                     /ApEinfo_label="tripz-fwAC"
                     /ApEinfo_fwdcolor="#cccccc"
                     /ApEinfo_revcolor="#cccccc"
                     /ApEinfo_graphicformat="arrow_data {{0 1 2 0 0 -1} {} 0}
                     width 5 offset 0"
     misc_feature    2919..2942
                     /ApEinfo_label=PML04 = TRIPZCMVmin.for
                     /locus_tag="misc_feature"
                     /label="misc_feature"
                     /ApEinfo_label="misc_feature"
                     /ApEinfo_fwdcolor="#e6e6e6"
                     /ApEinfo_revcolor="#e6e6e6"
                     /ApEinfo_graphicformat="arrow_data {{0 1 2 0 0 -1} {} 0}
                     width 5 offset 0"
     primer_bind     complement(10384..10404)
                     /locus_tag="M13-rev"
                     /label="M13-rev"
                     /ApEinfo_label="M13-rev"
                     /ApEinfo_fwdcolor="cyan"
                     /ApEinfo_revcolor="green"
                     /ApEinfo_graphicformat="arrow_data {{0 1 2 0 0 -1} {} 0}
                     width 5 offset 0"
     rep_origin      complement(10772..11454)
                     /locus_tag="ColE1 origin"
                     /label="ColE1 origin"
                     /ApEinfo_label="ColE1 origin"
                     /ApEinfo_fwdcolor="gray50"
                     /ApEinfo_revcolor="gray50"
                     /ApEinfo_graphicformat="arrow_data {{0 1 2 0 0 -1} {} 0}
                     width 5 offset 0"
     misc_binding    complement(10410..10432)
                     /locus_tag="LacO"
                     /label="LacO"
                     /ApEinfo_label="LacO"
                     /ApEinfo_fwdcolor="cornflower blue"
                     /ApEinfo_revcolor="cornflower blue"
                     /ApEinfo_graphicformat="arrow_data {{0 1 2 0 0 -1} {} 0}
                     width 5 offset 0"
     CDS             complement(11552..12211)
                     /locus_tag="AmpR"
                     /label="AmpR"
                     /ApEinfo_label="AmpR"
                     /ApEinfo_fwdcolor="yellow"
                     /ApEinfo_revcolor="yellow"
                     /ApEinfo_graphicformat="arrow_data {{0 1 2 0 0 -1} {} 0}
                     width 5 offset 0"
     misc_feature    2725..2737
                     /locus_tag="tetO"
                     /label="tetO"
                     /ApEinfo_label="tetO"
                     /ApEinfo_fwdcolor="#ffff66"
                     /ApEinfo_revcolor="#ffff66"
                     /ApEinfo_graphicformat="arrow_data {{0 1 2 0 0 -1} {} 0}
                     width 5 offset 0"
     misc_feature    2760..2772
                     /locus_tag="tetO(1)"
                     /label="tetO(1)"
                     /ApEinfo_label="tetO"
                     /ApEinfo_fwdcolor="#ffff66"
                     /ApEinfo_revcolor="#ffff66"
                     /ApEinfo_graphicformat="arrow_data {{0 1 2 0 0 -1} {} 0}
                     width 5 offset 0"
     misc_feature    2796..2808
                     /locus_tag="tetO(2)"
                     /label="tetO(2)"
                     /ApEinfo_label="tetO"
                     /ApEinfo_fwdcolor="#ffff66"
                     /ApEinfo_revcolor="#ffff66"
                     /ApEinfo_graphicformat="arrow_data {{0 1 2 0 0 -1} {} 0}
                     width 5 offset 0"
     misc_feature    2832..2844
                     /locus_tag="tetO(3)"
                     /label="tetO(3)"
                     /ApEinfo_label="tetO"
                     /ApEinfo_fwdcolor="#ffff66"
                     /ApEinfo_revcolor="#ffff66"
                     /ApEinfo_graphicformat="arrow_data {{0 1 2 0 0 -1} {} 0}
                     width 5 offset 0"
     misc_feature    2867..2879
                     /locus_tag="tetO(4)"
                     /label="tetO(4)"
                     /ApEinfo_label="tetO"
                     /ApEinfo_fwdcolor="#ffff66"
                     /ApEinfo_revcolor="#ffff66"
                     /ApEinfo_graphicformat="arrow_data {{0 1 2 0 0 -1} {} 0}
                     width 5 offset 0"
     misc_feature    2903..2915
                     /locus_tag="tetO(5)"
                     /label="tetO(5)"
                     /ApEinfo_label="tetO"
                     /ApEinfo_fwdcolor="#ffff66"
                     /ApEinfo_revcolor="#ffff66"
                     /ApEinfo_graphicformat="arrow_data {{0 1 2 0 0 -1} {} 0}
                     width 5 offset 0"
     misc_feature    2076..2180
                     /locus_tag="cPPT (central polypurine tract)"
                     /label="cPPT (central polypurine tract)"
                     /ApEinfo_label="cPPT (central polypurine tract)"
                     /ApEinfo_fwdcolor="#cccccc"
                     /ApEinfo_revcolor="#cccccc"
                     /ApEinfo_graphicformat="arrow_data {{0 1 2 0 0 -1} {} 0}
                     width 5 offset 0"
     misc_feature    1303..1535
                     /locus_tag="RRE (Rev binding element)"
                     /label="RRE (Rev binding element)"
                     /ApEinfo_label="RRE (Rev binding element)"
                     /ApEinfo_fwdcolor="#cccccc"
                     /ApEinfo_revcolor="#cccccc"
                     /ApEinfo_graphicformat="arrow_data {{0 1 2 0 0 -1} {} 0}
                     width 5 offset 0"
     misc_feature    1..634
                     /locus_tag="HIV 5'LTR"
                     /label="HIV 5'LTR"
                     /ApEinfo_label="HIV 5'LTR"
                     /ApEinfo_fwdcolor="#ff0080"
                     /ApEinfo_revcolor="#ff0080"
                     /ApEinfo_graphicformat="arrow_data {{0 1 2 0 0 -1} {} 0}
                     width 5 offset 0"
     misc_feature    686..823
                     /locus_tag="PSI"
                     /label="PSI"
                     /ApEinfo_label="PSI"
                     /ApEinfo_fwdcolor="#cccccc"
                     /ApEinfo_revcolor="#cccccc"
                     /ApEinfo_graphicformat="arrow_data {{0 1 2 0 0 -1} {} 0}
                     width 5 offset 0"
     misc_feature    7629..7862
                     /locus_tag="SIN 3'LTR"
                     /label="SIN 3'LTR"
                     /ApEinfo_label="SIN 3'LTR"
                     /ApEinfo_fwdcolor="#ff0080"
                     /ApEinfo_revcolor="#ff0080"
                     /ApEinfo_graphicformat="arrow_data {{0 1 2 0 0 -1} {} 0}
                     width 5 offset 0"
     misc_feature    3121..3129
                     /locus_tag="GSG linker"
                     /label="GSG linker"
                     /ApEinfo_label="GSG linker"
                     /ApEinfo_fwdcolor="#ffff66"
                     /ApEinfo_revcolor="#ffff66"
                     /ApEinfo_graphicformat="arrow_data {{0 1 2 0 0 -1} {} 0}
                     width 5 offset 0"
     misc_feature    2670..2698
                     /locus_tag="3606"
                     /label="3606"
                     /ApEinfo_label="3606"
                     /ApEinfo_fwdcolor="#e6e6e6"
                     /ApEinfo_revcolor="green"
                     /ApEinfo_graphicformat="arrow_data {{0 1 2 0 0 -1} {} 0}
                     width 5 offset 0"
     misc_feature    3665..3684
                     /locus_tag="oligo 3607 TRIPZseqv2.rev"
                     /label="oligo 3607 TRIPZseqv2.rev"
                     /ApEinfo_label="oligo 3607 TRIPZseqv2.rev"
                     /ApEinfo_fwdcolor="#e6e6e6"
                     /ApEinfo_revcolor="#e6e6e6"
                     /ApEinfo_graphicformat="arrow_data {{0 1 2 0 0 -1} {} 0}
                     width 5 offset 0"
     misc_feature    3415..3417
                     /locus_tag="STOP"
                     /label="STOP"
                     /ApEinfo_label="STOP"
                     /ApEinfo_fwdcolor="#ff6666"
                     /ApEinfo_revcolor="#ff6666"
                     /ApEinfo_graphicformat="arrow_data {{0 1 2 0 0 -1} {} 0}
                     width 5 offset 0"
     misc_feature    3403..3405
                     /locus_tag="Q90P"
                     /label="Q90P"
                     /ApEinfo_label="Q90P"
                     /ApEinfo_fwdcolor="#ff6666"
                     /ApEinfo_revcolor="#ff6666"
                     /ApEinfo_graphicformat="arrow_data {{0 1 2 0 0 -1} {} 0}
                     width 5 offset 0"
ORIGIN
        1 tggaagggct aattcactcc caaagaagac aagatatcct tgatctgtgg atctaccaca
       61 cacaaggcta cttccctgat tagcagaact acacaccagg gccaggggtc agatatccac
      121 tgacctttgg atggtgctac aagctagtac cagttgagcc agataaggta gaagaggcca
      181 ataaaggaga gaacaccagc ttgttacacc ctgtgagcct gcatgggatg gatgacccgg
      241 agagagaagt gttagagtgg aggtttgaca gccgcctagc atttcatcac gtggcccgag
      301 agctgcatcc ggagtacttc aagaactgct gatatcgagc ttgctacaag ggactttccg
      361 ctggggactt tccagggagg cgtggcctgg gcgggactgg ggagtggcga gccctcagat
      421 cctgcatata agcagctgct ttttgcctgt actgggtctc tctggttaga ccagatctga
      481 gcctgggagc tctctggcta actagggaac ccactgctta agcctcaata aagcttgcct
      541 tgagtgcttc aagtagtgtg tgcccgtctg ttgtgtgact ctggtaacta gagatccctc
      601 agaccctttt agtcagtgtg gaaaatctct agcagtggcg cccgaacagg gacttgaaag
      661 cgaaagggaa accagaggag ctctctcgac gcaggactcg gcttgctgaa gcgcgcacgg
      721 caagaggcga ggggcggcga ctggtgagta cgccaaaaat tttgactagc ggaggctaga
      781 aggagagaga tgggtgcgag agcgtcagta ttaagcgggg gagaattaga tcgcgatggg
      841 aaaaaattcg gttaaggcca gggggaaaga aaaaatataa attaaaacat atagtatggg
      901 caagcaggga gctagaacga ttcgcagtta atcctggcct gttagaaaca tcagaaggct
      961 gtagacaaat actgggacag ctacaaccat cccttcagac aggatcagaa gaacttagat
     1021 cattatataa tacagtagca accctctatt gtgtgcatca aaggatagag ataaaagaca
     1081 ccaaggaagc tttagacaag atagaggaag agcaaaacaa aagtaagacc accgcacagc
     1141 aagcggccgg ccgctgatct tcagacctgg aggaggagat atgagggaca attggagaag
     1201 tgaattatat aaatataaag tagtaaaaat tgaaccatta ggagtagcac ccaccaaggc
     1261 aaagagaaga gtggtgcaga gagaaaaaag agcagtggga ataggagctt tgttccttgg
     1321 gttcttggga gcagcaggaa gcactatggg cgcagcgtca atgacgctga cggtacaggc
     1381 cagacaatta ttgtctggta tagtgcagca gcagaacaat ttgctgaggg ctattgaggc
     1441 gcaacagcat ctgttgcaac tcacagtctg gggcatcaag cagctccagg caagaatcct
     1501 ggctgtggaa agatacctaa aggatcaaca gctcctgggg atttggggtt gctctggaaa
     1561 actcatttgc accactgctg tgccttggaa tgctagttgg agtaataaat ctctggaaca
     1621 gatttggaat cacacgacct ggatggagtg ggacagagaa attaacaatt acacaagctt
     1681 aatacactcc ttaattgaag aatcgcaaaa ccagcaagaa aagaatgaac aagaattatt
     1741 ggaattagat aaatgggcaa gtttgtggaa ttggtttaac ataacaaatt ggctgtggta
     1801 tataaaatta ttcataatga tagtaggagg cttggtaggt ttaagaatag tttttgctgt
     1861 actttctata gtgaatagag ttaggcaggg atattcacca ttatcgtttc agacccacct
     1921 cccaaccccg aggggacccg acaggcccga aggaatagaa gaagaaggtg gagagagaga
     1981 cagagacaga tccattcgat tagtgaacgg atcggcactg cgtgcgccaa ttctgcagac
     2041 aaatggcagt attcatccac aattttaaaa gaaaaggggg gattgggggg tacagtgcag
     2101 gggaaagaat agtagacata atagcaacag acatacaaac taaagaatta caaaaacaaa
     2161 ttacaaaaat tcaaaatttt cgggtttatt acagggacag cagagatcca gtttggttag
     2221 taccgggccc gctctagtcc ggaatcagtc ctgctcctcg gccacgaagt gcacgcagtt
     2281 gccggccggg tcgcgcaggg cgaactcccg cccccacggc tgctcgccga tctcggtcat
     2341 ggccggcccg gaggcgtccc ggaagttcgt ggacacgacc tccgaccact cggcgtacag
     2401 ctcgtccagg ccgcgcaccc acacccaggc cagggtgttg tccggcacca cctggtcctg
     2461 gaccgcgctg atgaacaggg tcacgtcgtc ccggaccaca ccggcgaagt cgtcctccac
     2521 gaagtcccgg gagaacccga gccggtcggt ccagaactcg accgctccgg cgacgtcgcg
     2581 cgcggtgagc accggaacgg cactggtcaa cttggccatg gtggccctcc tatagtgagt
     2641 cgtattatac tatgccgata tactatgccg atgattaatt gtcaacacgt gctgcaggtc
     2701 cgaggttcta gacgagttta cTCCCTATCA GTGATAGAGA acgatgtcga gtttacTCCC
     2761 TATCAGTGAT AGAGAacgta tgtcgagttt acTCCCTATC AGTGATAGAG Aacgtatgtc
     2821 gagtttacTC CCTATCAGTG ATAGAGAacg tatgtcgagt ttaTCCCTAT CAGTGATAGA
     2881 GAacgtatgt cgagtttacT CCCTATCAGT GATAGAGAac gtatgtcgag gtaggcgtgt
     2941 acggtgggag gcctatataa gcagagctcg tttagtgaac cgtcagatcg caccggtgct
     3001 ggtttagtga accgtcagat ccgctagcgc taccggactc agatctcgag ctcaagcttc
     3061 gaattcgcca ccATGGGTTT GAATGACATA TTTGAAGCCC AGAAGATCGA GGGTGAGTTC
     3121 ggcagcggcg aattcATGGC CGACGAAAAG CCCAAGGAAG GAGTCAAGAC TGAGAACAAC
     3181 GATCATATTA ATTTGAAGGT GGCGGGGCAG GATGGTTCTG TGGTGCAGTT TAAGATTAAG
     3241 AGGCATACAC CACTTAGTAA ACTAATGAAA GCCTATTGTG AACGACAGGG ATTGTCAATG
     3301 AGGCAGATCA GATTCCGATT TGACGGGCAA CCAATCAATG AAACAGACAC ACCTGCACAG
     3361 TTGGAAATGG AGGATGAAGA TACAATTGAT GTGTTCCAAC AGCCAACGGG AGGTTAAgcg
     3421 gccgcgactc tagatcataa tcagccatac cacatttgta gaggttttac ttgctttaaa
     3481 aaacctccca cacctccccc tgaacctgaa acataaaatg aatgcaattg ttgttgttaa
     3541 cttgtttatt gcagcttata atggttacaa ataaagcaat agcatcacaa atttcacaaa
     3601 taaagcacgc gtggcctccg cgccgggttt tggcgcctcc cgcgggcgcc cccctcctca
     3661 cggcgagcgc tgccacgtca gacgaagggc gcagcgagcg tcctgatcct tccgcccgga
     3721 cgctcaggac agcggcccgc tgctcataag actcggcctt agaaccccag tatcagcaga
     3781 aggacatttt aggacgggac ttgggtgact ctagggcact ggttttcttt ccagagagcg
     3841 gaacaggcga ggaaaagtag tcccttctcg gcgattctgc ggagggatct ccgtggggcg
     3901 gtgaacgccg atgattatat aaggacgcgc cgggtgtggc acagctagtt ccgtcgcagc
     3961 cgggatttgg gtcgcggttc ttgtttgtgg atcgctgtga tcgtcacttg gtgagtagcg
     4021 ggctgctggg ctggccgggg ctttcgtggc cgccgggccg ctcggtggga cggaagcgtg
     4081 tggagagacc gccaagggct gtagtctggg tccgcgagca aggttgccct gaactggggg
     4141 ttggggggag cgcagcaaaa tggcggctgt tcccgagtct tgaatggaag acgcttgtga
     4201 ggcgggctgt gaggtcgttg aaacaaggtg gggggcatgg tgggcggcaa gaacccaagg
     4261 tcttgaggcc ttcgctaatg cgggaaagct cttattcggg tgagatgggc tggggcacca
     4321 tctggggacc ctgacgtgaa gtttgtcact gactggagaa ctcggtttgt cgtctgttgc
     4381 gggggcggca gttatggcgg tgccgttggg cagtgcaccc gtacctttgg gagcgcgcgc
     4441 cctcgtcgtg tcgtgacgtc acccgttctg ttggcttata atgcagggtg gggccacctg
     4501 ccggtaggtg tgcggtaggc ttttctccgt cgcaggacgc agggttcggg cctagggtag
     4561 gctctcctga atcgacaggc gccggacctc tggtgagggg agggataagt gaggcgtcag
     4621 tttctttggt cggttttatg tacctatctt cttaagtagc tgaagctccg gttttgaact
     4681 atgcgctcgg ggttggcgag tgtgttttgt gaagtttttt aggcaccttt tgaaatgtaa
     4741 tcatttgggt caatatgtaa ttttcagtgt tagactagta aattgtccgc taaattctgg
     4801 ccgtttttgg cttttttgtt agacgctagc ggatccataa cttcgtatag tatacattat
     4861 acgaagttat gccaccATGT CTAGGCTGGA CAAGAGCAAA GTCATAAACG GAGCTCTGGA
     4921 ATTACTCAAT GGTGTCGGTA TCGAAGGCCT GACGACAAGG AAACTCGCTC AAAAGCTGGG
     4981 AGTTGAGCAG CCTACCCTGT ACTGGCACGT GAAGAACAAG CGGGCCCTGC TCGATGCCCT
     5041 GCCAATCGAG ATGCTGGACA GGCATCATAC CCACTTCTGC CCCCTGGAAG GCGAGTCATG
     5101 GCAAGACTTT CTGCGGAACA ACGCCAAGTC ATACCGCTGT GCTCTCCTCT CACATCGCGA
     5161 CGGGGCTAAA GTGCATCTCG GCACCCGCCC AACAGAGAAA CAGTACGAAA CCCTGGAAAA
     5221 TCAGCTCGCG TTCCTGTGTC AGCAAGGCTT CTCCCTGGAG AACGCACTGT ACGCTCTGTC
     5281 CGCCGTGGGC CACTTTACAC TGGGCTGCGT ATTGGAGGAA CAGGAGCATC AAGTAGCAAA
     5341 AGAGGAAAGA GAGACACCTA CCACCGATTC TATGCCCCCA CTTCTGAGAC AAGCAATTGA
     5401 GCTGTTCGAC CGGCAGGGAG CCGAACCTGC CTTCCTTTTC GGCCTGGAAC TAATCATATG
     5461 TGGCCTGGAG AAACAGCTAA AGTGCGAAAG CGGCGGGCCG ACCGACGCCC TTGACGATTT
     5521 TGACTTAGAC ATGCTCCCAG CCGATGCCCT TGACGATTTT GACCTTGACA TGCTCCCCGG
     5581 GTAAataact tcgtatagta tacattatac gaagttatgg atccgcggcc gcaaattccg
     5641 cccctctccc tccccccccc ctaacgttac tggccgaagc cgcttggaat aaggccggtg
     5701 tgcgtttgtc tatatgttat tttccaccat attgccgtct tttggcaatg tgagggcccg
     5761 gaaacctggc cctgtcttct tgacgagcat tcctaggggt ctttcccctc tcgccaaagg
     5821 aatgcaaggt ctgttgaatg tcgtgaagga agcagttcct ctggaagctt cttgaagaca
     5881 aacaacgtct gtagcgaccc tttgcaggca gcggaacccc ccacctggcg acaggtgcct
     5941 ctgcggccaa aagccacgtg tataagatac acctgcaaag gcggcacaac cccagtgcca
     6001 cgttgtgagt tggatagttg tggaaagagt caaatggctc tcctcaagcg tattcaacaa
     6061 ggggctgaag gatgcccaga aggtacccca ttgtatggga tctgatctgg ggcctcggtg
     6121 cacatgcttt acatgtgttt agtcgaggtt aaaaaaacgt ctaggccccc cgaaccacgg
     6181 ggacgtggtt ttcctttgaa aaacacgata ataccATGGC CACCGAGTAC AAGCCCACGG
     6241 TGCGCCTCGC CACCCGCGAC GACGTCCCCC GGGCCGTACG CACCCTCGCC GCCGCGTTCG
     6301 CCGACTACCC CGCCACGCGC CACACCGTCG ACCCGGACCG CCACATCGAG CGGGTCACCG
     6361 AGCTGCAAGA ACTCTTCCTC ACGCGCGTCG GGCTCGACAT CGGCAAGGTG TGGGTCGCGG
     6421 ACGACGGCGC CGCGGTGGCG GTCTGGACCA CGCCGGAGAG CGTCGAAGCG GGGGCGGTGT
     6481 TCGCCGAGAT CGGCTCGCGC ATGGCCGAGT TGAGCGGTTC CCGGCTGGCC GCGCAGCAAC
     6541 AGATGGAAGG CCTCCTGGCG CCGCACCGGC CCAAGGAGCC CGCGTGGTTC CTGGCCACCG
     6601 TCGGCGTCTC GCCCGACCAC CAGGGCAAGG GTCTGGGCAG CGCCGTCGTG CTCCCCGGAG
     6661 TGGAGGCGGC CGAGCGCGCT GGGGTGCCCG CCTTCCTGGA GACCTCCGCG CCCCGCAACC
     6721 TCCCCTTCTA CGAGCGGCTC GGCTTCACCG TCACCGCCGA CGTCGAGGTG CCCGAAGGAC
     6781 CGCGCACCTG GTGCATGACC CGCAAGCCCG GTGCCTGAgt tcgcgtctgg aacaatcaac
     6841 ctctggatta caaaatttgt gaaagattga ctggtattct taactatgtt gctcctttta
     6901 cgctatgtgg atacgctgct ttaatgcctt tgtatcatgc tattgcttcc cgtatggctt
     6961 tcattttctc ctccttgtat aaatcctggt tgctgtctct ttatgaggag ttgtggcccg
     7021 ttgtcaggca acgtggcgtg gtgtgcactg tgtttgctga cgcaaccccc actggttggg
     7081 gcattgccac cacctgtcag ctcctttccg ggactttcgc tttccccctc cctattgcca
     7141 cggcggaact catcgccgcc tgccttgccc gctgctggac aggggctcgg ctgttgggca
     7201 ctgacaattc cgtggtgttg tcggggaagc tgacgtcctt tccatggctg ctcgcctgtg
     7261 ttgccacctg gattctgcgc gggacgtcct tctgctacgt cccttcggcc ctcaatccag
     7321 cggaccttcc ttcccgcggc ctgctgccgg ctctgcggcc tcttccgcgt cttcgccttc
     7381 gccctcagac gagtcggatc tccctttggg ccgcctcccc gcctggaatt aattctgcag
     7441 tcgagaccta gaaaaacatg gagcaatcac aagtagcaat acagcagcta ccaatgctga
     7501 ttgtgcctgg ctagaagcac aagaggagga ggaggtgggt tttccagtca cacctcaggt
     7561 acctttaaga ccaatgactt acaaggcagc tgtagatctt agccactttt taaaagaaaa
     7621 gaggggacTG GAAGGGCTAA TTCACTCCCA ACGAAGACAA GATCTGCTTT TTGCTTGTAC
     7681 TGGGTCTCTC TGGTTAGACC AGATCTGAGC CTGGGAGCTC TCTGGCTAAC TAGGGAACCC
     7741 ACTGCTTAAG CCTCAATAAA GCTTGCCTTG AGTGCTTCAA GTAGTGTGTG CCCGTCTGTT
     7801 GTGTGACTCT GGTAACTAGA GATCCCTCAG ACCCTTTTAG TCAGTGTGGA AAATCTCTAG
     7861 CAGtagtagt tcatgtcatc ttattattca gtatttataa cttgcaaaga aatgaatatc
     7921 agagagtgag aggccttgac attgtttaaa cccgctgatc agcctcgact gtgccttcta
     7981 gttgccagcc atctgttgtt tgcccctccc ccgtgccttc cttgaccctg gaaggtgcca
     8041 ctcccactgt cctttcctaa taaaatgagg aaattgcatc gcattgtctg agtaggtgtc
     8101 attctattct ggggggtggg gtggggcagg acagcaaggg ggaggattgg gaagacaata
     8161 gcaggcatgc tggggatgcg gtgggctcta tggcttctga ggcggaaaga accagctggg
     8221 gctctagggg gtatccccac gcgccctgta gcggcgcatt aagcgcggcg ggtgtggtgg
     8281 ttacgcgcag cgtgaccgct acacttgcca gcgccctagc gcccgctcct ttcgctttct
     8341 tcccttcctt tctcgccacg ttcgccggct ttccccgtca agctctaaat cgggggctcc
     8401 ctttagggtt ccgatttagt gctttacggc acctcgaccc caaaaaactt gattagggtg
     8461 atggttcacg tagtgggcca tcgccctgat agacggtttt tcgccctttg acgttggagt
     8521 ccacgttctt taatagtgga ctcttgttcc aaactggaac aacactcaac cctatctcgg
     8581 tctattcttt tgatttataa gggattttgc cgatttcggc ctattggtta aaaaatgagc
     8641 tgatttaaca aaaatttaac gcgaattaat tctgtggaat gtgtgtcagt tagggtgtgg
     8701 aaagtcccca ggctccccag caggcagaag tatgcaaagc atgcatctca attagtcagc
     8761 aaccaggtgt ggaaagtccc caggctcccc agcaggcaga agtatgcaaa gcatgcatct
     8821 caattagtca gcaaccatag tcccgcccct aactccgccc atcccgcccc taactccgcc
     8881 cagttccgcc cattctccgc cccatggctg actaattttt tttatttatg cagaggccga
     8941 ggccgcctct gcctctgagc tattccagaa gtagtgagga ggcttttttg gaggcctagg
     9001 cttttgcaaa aagctcccgg gagcttgtat atccattttc ggatctgatc agcacgtgat
     9061 gaaaaagcct gaactcaccg cgacgtctgt cgagaagttt ctgatcgaaa agttcgacag
     9121 cgtctccgac ctgatgcagc tctcggaggg cgaagaatct cgtgctttca gcttcgatgt
     9181 aggagggcgt ggatatgtcc tgcgggtaaa tagctgcgcc gatggtttct acaaagatcg
     9241 ttatgtttat cggcactttg catcggccgc gctcccgatt ccggaagtgc ttgacattgg
     9301 ggaattaatt cagcgagagc ctgacctatt gcatctcccg ccgtgcacag ggtgtcacgt
     9361 tgcaagacct gcctgaaacc gaactgcccg ctgttctgca gccggtcgcg gaggccatgg
     9421 atgcgatcgc tgcggccgat cttagccaga cgagcgggtt cggcccattc ggaccgcaag
     9481 gaatcggtca atacactaca tggcgtgatt tcatatgcgc gattgctgat ccccatgtgt
     9541 atcactggca aactgtgatg gacgacaccg tcagtgcgtc cgtcgcgcag gctctcgatg
     9601 agctgatgct ttgggccgag gactgccccg aagtccggca cctcgtgcac gcggatttcg
     9661 gctccaacaa tgtcctgacg gacaatggcc gcataacagc ggtcattgac tggagcgagg
     9721 cgatgttcgg ggattcccaa tacgaggtcg ccaacatctt cttctggagg ccgtggttgg
     9781 cttgtatgga gcagcagacg cgctacttcg agcggaggca tccggagctt gcaggatcgc
     9841 cgcggctccg ggcgtatatg ctccgcattg gtcttgacca actctatcag agcttggttg
     9901 acggcaattt cgatgatgca gcttgggcgc agggtcgatg cgacgcaatc gtccgatccg
     9961 gagccgggac tgtcgggcgt acacaaatcg cccgcagaag cgcggccgtc tggaccgatg
    10021 gctgtgtaga agtactcgcc gatagtggaa accgacgccc cagcactcgt ccgagggcaa
    10081 aggaatagca cgtgctacga gatttcgatt ccaccgccgc cttctatgaa aggttgggct
    10141 tcggaatcgt tttccgggac gccggctgga tgatcctcca gcgcggggat ctcatgctgg
    10201 agttcttcgc ccaccccaac ttgtttattg cagcttataa tggttacaaa taaagcaata
    10261 gcatcacaaa tttcacaaat aaagcatttt tttcactgca ttctagttgt ggtttgtcca
    10321 aactcatcaa tgtatcttat catgtctgta taccgtcgac ctctagctag agcttggcgt
    10381 aatcatggtc atagctgttt cctgtgtgaa attgttatcc gctcacaatt ccacacaaca
    10441 tacgagccgg aagcataaag tgtaaagcct ggggtgccta atgagtgagc taactcacat
    10501 taattgcgtt gcgctcactg cccgctttcc agtcgggaaa cctgtcgtgc cagctgcatt
    10561 aatgaatcgg ccaacgcgcg gggagaggcg gtttgcgtat tgggcgctct tccgcttcct
    10621 cgctcactga ctcgctgcgc tcggtcgttc ggctgcggcg agcggtatca gctcactcaa
    10681 aggcggtaat acggttatcc acagaatcag gggataacgc aggaaagaac atgtgagcaa
    10741 aaggccagca aaaggccagg aaccgtaaaa aggccgcgtt gctggcgttt ttccataggc
    10801 tccgcccccc tgacgagcat cacaaaaatc gacgctcaag tcagaggtgg cgaaacccga
    10861 caggactata aagataccag gcgtttcccc ctggaagctc cctcgtgcgc tctcctgttc
    10921 cgaccctgcc gcttaccgga tacctgtccg cctttctccc ttcgggaagc gtggcgcttt
    10981 ctcatagctc acgctgtagg tatctcagtt cggtgtaggt cgttcgctcc aagctgggct
    11041 gtgtgcacga accccccgtt cagcccgacc gctgcgcctt atccggtaac tatcgtcttg
    11101 agtccaaccc ggtaagacac gacttatcgc cactggcagc agccactggt aacaggatta
    11161 gcagagcgag gtatgtaggc ggtgctacag agttcttgaa gtggtggcct aactacggct
    11221 acactagaag aacagtattt ggtatctgcg ctctgctgaa gccagttacc ttcggaaaaa
    11281 gagttggtag ctcttgatcc ggcaaacaaa ccaccgctgg tagcggtggt ttttttgttt
    11341 gcaagcagca gattacgcgc agaaaaaaag gatctcaaga agatcctttg atcttttcta
    11401 cggggtctga cgctcagtgg aacgaaaact cacgttaagg gattttggtc atgagattat
    11461 caaaaaggat cttcacctag atccttttaa attaaaaatg aagttttaaa tcaatctaaa
    11521 gtatatatga gtaaacttgg tctgacagtt accaatgctt aatcagtgag gcacctatct
    11581 cagcgatctg tctatttcgt tcatccatag ttgcctgact ccccgtcgtg tagataacta
    11641 cgatacggga gggcttacca tctggcccca gtgctgcaat gataccgcga gacccacgct
    11701 caccggctcc agatttatca gcaataaacc agccagccgg aagggccgag cgcagaagtg
    11761 gtcctgcaac tttatccgcc tccatccagt ctattaattg ttgccgggaa gctagagtaa
    11821 gtagttcgcc agttaatagt ttgcgcaacg ttgttgccat tgctacaggc atcgtggtgt
    11881 cacgctcgtc gtttggtatg gcttcattca gctccggttc ccaacgatca aggcgagtta
    11941 catgatcccc catgttgtgc aaaaaagcgg ttagctcctt cggtcctccg atcgttgtca
    12001 gaagtaagtt ggccgcagtg ttatcactca tggttatggc agcactgcat aattctctta
    12061 ctgtcatgcc atccgtaaga tgcttttctg tgactggtga gtactcaacc aagtcattct
    12121 gagaatagtg tatgcggcga ccgagttgct cttgcccggc gtcaatacgg gataataccg
    12181 cgccacatag cagaacttta aaagtgctca tcattggaaa acgttcttcg gggcgaaaac
    12241 tctcaaggat cttaccgctg ttgagatcca gttcgatgta acccactcgt gcacccaact
    12301 gatcttcagc atcttttact ttcaccagcg tttctgggtg agcaaaaaca ggaaggcaaa
    12361 atgccgcaaa aaagggaata agggcgacac ggaaatgttg aatactcata ctcttccttt
    12421 ttcaatatta ttgaagcatt tatcagggtt attgtctcat gagcggatac atatttgaat
    12481 gtatttagaa aaataaacaa ataggggttc cgcgcacatt tccccgaaaa gtgccacctg
    12541 acgtcgacgg atcgggagat caacttgttt attgcagctt ataatggtta caaataaagc
    12601 aatagcatca caaatttcac aaataaagca tttttttcac tgcattctag ttgtggtttg
    12661 tccaaactca tcaatgtatc ttatcatgtc tggatcaact ggataactca agctaaccaa
    12721 aatcatccca aacttcccac cccataccct attaccactg ccaattacct gtggtttcat
    12781 ttactctaaa cctgtgattc ctctgaatta ttttcatttt aaagaaattg tatttgttaa
    12841 atatgtacta caaacttagt agt   
//
