# Supplementary material for: BioE3 identifies specific substrates of ubiquitin E3 ligases
Source: Nat Commun. 2023 Nov 23;14:7656. doi: 10.1038/s41467-023-43326-8 (PMC10667490; doi:10.1038/s41467-023-43326-8)
Supplement: Supplementary file 15 — Source Data [file 41467_2023_43326_MOESM15_ESM.zip › Source_Data_File/Representative_constructs/TRIPZ.bioWHE_UBnc_puro.ape]

LOCUS       TRIPZ_bioWHE_UBn       12812 bp ds-DNA     linear       25-APR-2023
DEFINITION  
ACCESSION   
VERSION     
SOURCE      
  ORGANISM  
COMMENT     Based on TRIPZ:
            https://horizondiscovery.com/en/gene-modulation/knockdown/shrna/pro
            ducts/tripz-inducible-lentiviral-shrna#supporting-data
COMMENT     ApEinfo:methylated:1
FEATURES             Location/Qualifiers
     misc_feature    3562..4782
                     /locus_tag="UbiquitinC-promoter"
                     /label="UbiquitinC-promoter"
                     /ApEinfo_label="UbiquitinC-promoter"
                     /ApEinfo_fwdcolor="#b3b3b3"
                     /ApEinfo_revcolor="#b3b3b3"
                     /ApEinfo_graphicformat="arrow_data {{0 1 2 0 0 -1} {} 0}
                     width 5 offset 0"
     misc_feature    5589..6164
                     /locus_tag="IRES"
                     /label="IRES"
                     /ApEinfo_label="IRES"
                     /ApEinfo_fwdcolor="#b3b3b3"
                     /ApEinfo_revcolor="#b3b3b3"
                     /ApEinfo_graphicformat="arrow_data {{0 1 2 0 0 -1} {} 0}
                     width 5 offset 0"
     misc_feature    2998..3066
                     /locus_tag="derived from CMV-N1 vector (shuttled
                     BioSUMO1nc from CMV-N1 into TRIPZ)"
                     /label="derived from CMV-N1 vector (shuttled BioSUMO1nc
                     from CMV-N1 into TRIPZ)"
                     /ApEinfo_label="derived from CMV-N1 vector (shuttled
                     BioSUMO1nc from CMV-N1 into TRIPZ)"
                     /ApEinfo_fwdcolor="#ccff66"
                     /ApEinfo_revcolor="#ccff66"
                     /ApEinfo_graphicformat="arrow_data {{0 1 2 0 0 -1} {} 0}
                     width 5 offset 0"
     misc_feature    6165..6767
                     /locus_tag="PURO"
                     /label="PURO"
                     /ApEinfo_label="PURO"
                     /ApEinfo_fwdcolor="#cc66ff"
                     /ApEinfo_revcolor="#cc66ff"
                     /ApEinfo_graphicformat="arrow_data {{0 1 2 0 0 -1} {} 0}
                     width 5 offset 0"
     misc_feature    2723..2991
                     /locus_tag="6x tetO + CMVmin promoter"
                     /label="6x tetO + CMVmin promoter"
                     /ApEinfo_label="6x tetO + CMVmin promoter"
                     /ApEinfo_fwdcolor="#b3b3b3"
                     /ApEinfo_revcolor="#b3b3b3"
                     /ApEinfo_graphicformat="arrow_data {{0 1 2 0 0 -1} {} 0}
                     width 5 offset 0"
     misc_feature    3136..3363
                     /locus_tag="Ubiquitin (no cut)"
                     /label="Ubiquitin (no cut)"
                     /ApEinfo_label="Ubiquitin (no cut)"
                     /ApEinfo_fwdcolor="#ffcc66"
                     /ApEinfo_revcolor="#ffcc66"
                     /ApEinfo_graphicformat="arrow_data {{0 1 2 0 0 -1} {} 0}
                     width 5 offset 0"
     misc_feature    4826..5533
                     /locus_tag="rtTA3"
                     /label="rtTA3"
                     /ApEinfo_label="rtTA3"
                     /ApEinfo_fwdcolor="#66ccff"
                     /ApEinfo_revcolor="#66ccff"
                     /ApEinfo_graphicformat="arrow_data {{0 1 2 0 0 -1} {} 0}
                     width 5 offset 0"
     misc_feature    3352..3354
                     /locus_tag="No cut mutation (Proline)"
                     /label="No cut mutation (Proline)"
                     /ApEinfo_label="No cut mutation (Proline)"
                     /ApEinfo_fwdcolor="#ff6666"
                     /ApEinfo_revcolor="#ff6666"
                     /ApEinfo_graphicformat="arrow_data {{0 1 2 0 0 -1} {} 0}
                     width 5 offset 0"
     misc_feature    3614..3633
                     /locus_tag="TRIPZ.seq.rev"
                     /label="TRIPZ.seq.rev"
                     /ApEinfo_label="TRIPZ.seq.rev"
                     /ApEinfo_fwdcolor="#ff0080"
                     /ApEinfo_revcolor="#ff0080"
                     /ApEinfo_graphicformat="arrow_data {{0 1 2 0 0 -1} {} 0}
                     width 5 offset 0"
     misc_feature    2967..2990
                     /locus_tag="tripz-fwAC"
                     /label="tripz-fwAC"
                     /ApEinfo_label="tripz-fwAC"
                     /ApEinfo_fwdcolor="#cccccc"
                     /ApEinfo_revcolor="#cccccc"
                     /ApEinfo_graphicformat="arrow_data {{0 1 2 0 0 -1} {} 0}
                     width 5 offset 0"
     misc_feature    2919..2942
                     /ApEinfo_label=PML04 = TRIPZCMVmin.for
                     /locus_tag="misc_feature"
                     /label="misc_feature"
                     /ApEinfo_label="misc_feature"
                     /ApEinfo_fwdcolor="#e6e6e6"
                     /ApEinfo_revcolor="#e6e6e6"
                     /ApEinfo_graphicformat="arrow_data {{0 1 2 0 0 -1} {} 0}
                     width 5 offset 0"
     primer_bind     complement(10333..10353)
                     /locus_tag="M13-rev"
                     /label="M13-rev"
                     /ApEinfo_label="M13-rev"
                     /ApEinfo_fwdcolor="cyan"
                     /ApEinfo_revcolor="green"
                     /ApEinfo_graphicformat="arrow_data {{0 1 2 0 0 -1} {} 0}
                     width 5 offset 0"
     rep_origin      complement(10721..11403)
                     /locus_tag="ColE1 origin"
                     /label="ColE1 origin"
                     /ApEinfo_label="ColE1 origin"
                     /ApEinfo_fwdcolor="gray50"
                     /ApEinfo_revcolor="gray50"
                     /ApEinfo_graphicformat="arrow_data {{0 1 2 0 0 -1} {} 0}
                     width 5 offset 0"
     misc_binding    complement(10359..10381)
                     /locus_tag="LacO"
                     /label="LacO"
                     /ApEinfo_label="LacO"
                     /ApEinfo_fwdcolor="cornflower blue"
                     /ApEinfo_revcolor="cornflower blue"
                     /ApEinfo_graphicformat="arrow_data {{0 1 2 0 0 -1} {} 0}
                     width 5 offset 0"
     CDS             complement(11501..12160)
                     /locus_tag="AmpR"
                     /label="AmpR"
                     /ApEinfo_label="AmpR"
                     /ApEinfo_fwdcolor="yellow"
                     /ApEinfo_revcolor="yellow"
                     /ApEinfo_graphicformat="arrow_data {{0 1 2 0 0 -1} {} 0}
                     width 5 offset 0"
     misc_feature    2725..2737
                     /locus_tag="tetO"
                     /label="tetO"
                     /ApEinfo_label="tetO"
                     /ApEinfo_fwdcolor="#ffff66"
                     /ApEinfo_revcolor="#ffff66"
                     /ApEinfo_graphicformat="arrow_data {{0 1 2 0 0 -1} {} 0}
                     width 5 offset 0"
     misc_feature    2760..2772
                     /locus_tag="tetO(1)"
                     /label="tetO(1)"
                     /ApEinfo_label="tetO"
                     /ApEinfo_fwdcolor="#ffff66"
                     /ApEinfo_revcolor="#ffff66"
                     /ApEinfo_graphicformat="arrow_data {{0 1 2 0 0 -1} {} 0}
                     width 5 offset 0"
     misc_feature    2796..2808
                     /locus_tag="tetO(2)"
                     /label="tetO(2)"
                     /ApEinfo_label="tetO"
                     /ApEinfo_fwdcolor="#ffff66"
                     /ApEinfo_revcolor="#ffff66"
                     /ApEinfo_graphicformat="arrow_data {{0 1 2 0 0 -1} {} 0}
                     width 5 offset 0"
     misc_feature    2832..2844
                     /locus_tag="tetO(3)"
                     /label="tetO(3)"
                     /ApEinfo_label="tetO"
                     /ApEinfo_fwdcolor="#ffff66"
                     /ApEinfo_revcolor="#ffff66"
                     /ApEinfo_graphicformat="arrow_data {{0 1 2 0 0 -1} {} 0}
                     width 5 offset 0"
     misc_feature    2867..2879
                     /locus_tag="tetO(4)"
                     /label="tetO(4)"
                     /ApEinfo_label="tetO"
                     /ApEinfo_fwdcolor="#ffff66"
                     /ApEinfo_revcolor="#ffff66"
                     /ApEinfo_graphicformat="arrow_data {{0 1 2 0 0 -1} {} 0}
                     width 5 offset 0"
     misc_feature    2903..2915
                     /locus_tag="tetO(5)"
                     /label="tetO(5)"
                     /ApEinfo_label="tetO"
                     /ApEinfo_fwdcolor="#ffff66"
                     /ApEinfo_revcolor="#ffff66"
                     /ApEinfo_graphicformat="arrow_data {{0 1 2 0 0 -1} {} 0}
                     width 5 offset 0"
     misc_feature    2076..2180
                     /locus_tag="cPPT (central polypurine tract)"
                     /label="cPPT (central polypurine tract)"
                     /ApEinfo_label="cPPT (central polypurine tract)"
                     /ApEinfo_fwdcolor="#cccccc"
                     /ApEinfo_revcolor="#cccccc"
                     /ApEinfo_graphicformat="arrow_data {{0 1 2 0 0 -1} {} 0}
                     width 5 offset 0"
     misc_feature    1303..1535
                     /locus_tag="RRE (Rev binding element)"
                     /label="RRE (Rev binding element)"
                     /ApEinfo_label="RRE (Rev binding element)"
                     /ApEinfo_fwdcolor="#cccccc"
                     /ApEinfo_revcolor="#cccccc"
                     /ApEinfo_graphicformat="arrow_data {{0 1 2 0 0 -1} {} 0}
                     width 5 offset 0"
     misc_feature    1..634
                     /locus_tag="HIV 5'LTR"
                     /label="HIV 5'LTR"
                     /ApEinfo_label="HIV 5'LTR"
                     /ApEinfo_fwdcolor="#ff0080"
                     /ApEinfo_revcolor="#ff0080"
                     /ApEinfo_graphicformat="arrow_data {{0 1 2 0 0 -1} {} 0}
                     width 5 offset 0"
     misc_feature    686..823
                     /locus_tag="PSI"
                     /label="PSI"
                     /ApEinfo_label="PSI"
                     /ApEinfo_fwdcolor="#cccccc"
                     /ApEinfo_revcolor="#cccccc"
                     /ApEinfo_graphicformat="arrow_data {{0 1 2 0 0 -1} {} 0}
                     width 5 offset 0"
     misc_feature    7578..7811
                     /locus_tag="SIN 3'LTR"
                     /label="SIN 3'LTR"
                     /ApEinfo_label="SIN 3'LTR"
                     /ApEinfo_fwdcolor="#ff0080"
                     /ApEinfo_revcolor="#ff0080"
                     /ApEinfo_graphicformat="arrow_data {{0 1 2 0 0 -1} {} 0}
                     width 5 offset 0"
     misc_feature    3073..3120
                     /locus_tag="AviTag"
                     /label="AviTag"
                     /ApEinfo_label="AviTag"
                     /ApEinfo_fwdcolor="#cccccc"
                     /ApEinfo_revcolor="#cccccc"
                     /ApEinfo_graphicformat="arrow_data {{0 1 2 0 0 -1} {} 0}
                     width 5 offset 0"
     misc_feature    3121..3129
                     /locus_tag="GSG linker"
                     /label="GSG linker"
                     /ApEinfo_label="GSG linker"
                     /ApEinfo_fwdcolor="#ffff66"
                     /ApEinfo_revcolor="#ffff66"
                     /ApEinfo_graphicformat="arrow_data {{0 1 2 0 0 -1} {} 0}
                     width 5 offset 0"
     misc_feature    2670..2698
                     /locus_tag="3606"
                     /label="3606"
                     /ApEinfo_label="3606"
                     /ApEinfo_fwdcolor="#e6e6e6"
                     /ApEinfo_revcolor="green"
                     /ApEinfo_graphicformat="arrow_data {{0 1 2 0 0 -1} {} 0}
                     width 5 offset 0"
     misc_feature    3614..3633
                     /locus_tag="oligo 3607 TRIPZseqv2.rev"
                     /label="oligo 3607 TRIPZseqv2.rev"
                     /ApEinfo_label="oligo 3607 TRIPZseqv2.rev"
                     /ApEinfo_fwdcolor="#e6e6e6"
                     /ApEinfo_revcolor="#e6e6e6"
                     /ApEinfo_graphicformat="arrow_data {{0 1 2 0 0 -1} {} 0}
                     width 5 offset 0"
ORIGIN
        1 tggaagggct aattcactcc caaagaagac aagatatcct tgatctgtgg atctaccaca
       61 cacaaggcta cttccctgat tagcagaact acacaccagg gccaggggtc agatatccac
      121 tgacctttgg atggtgctac aagctagtac cagttgagcc agataaggta gaagaggcca
      181 ataaaggaga gaacaccagc ttgttacacc ctgtgagcct gcatgggatg gatgacccgg
      241 agagagaagt gttagagtgg aggtttgaca gccgcctagc atttcatcac gtggcccgag
      301 agctgcatcc ggagtacttc aagaactgct gatatcgagc ttgctacaag ggactttccg
      361 ctggggactt tccagggagg cgtggcctgg gcgggactgg ggagtggcga gccctcagat
      421 cctgcatata agcagctgct ttttgcctgt actgggtctc tctggttaga ccagatctga
      481 gcctgggagc tctctggcta actagggaac ccactgctta agcctcaata aagcttgcct
      541 tgagtgcttc aagtagtgtg tgcccgtctg ttgtgtgact ctggtaacta gagatccctc
      601 agaccctttt agtcagtgtg gaaaatctct agcagtggcg cccgaacagg gacttgaaag
      661 cgaaagggaa accagaggag ctctctcgac gcaggactcg gcttgctgaa gcgcgcacgg
      721 caagaggcga ggggcggcga ctggtgagta cgccaaaaat tttgactagc ggaggctaga
      781 aggagagaga tgggtgcgag agcgtcagta ttaagcgggg gagaattaga tcgcgatggg
      841 aaaaaattcg gttaaggcca gggggaaaga aaaaatataa attaaaacat atagtatggg
      901 caagcaggga gctagaacga ttcgcagtta atcctggcct gttagaaaca tcagaaggct
      961 gtagacaaat actgggacag ctacaaccat cccttcagac aggatcagaa gaacttagat
     1021 cattatataa tacagtagca accctctatt gtgtgcatca aaggatagag ataaaagaca
     1081 ccaaggaagc tttagacaag atagaggaag agcaaaacaa aagtaagacc accgcacagc
     1141 aagcggccgg ccgctgatct tcagacctgg aggaggagat atgagggaca attggagaag
     1201 tgaattatat aaatataaag tagtaaaaat tgaaccatta ggagtagcac ccaccaaggc
     1261 aaagagaaga gtggtgcaga gagaaaaaag agcagtggga ataggagctt tgttccttgg
     1321 gttcttggga gcagcaggaa gcactatggg cgcagcgtca atgacgctga cggtacaggc
     1381 cagacaatta ttgtctggta tagtgcagca gcagaacaat ttgctgaggg ctattgaggc
     1441 gcaacagcat ctgttgcaac tcacagtctg gggcatcaag cagctccagg caagaatcct
     1501 ggctgtggaa agatacctaa aggatcaaca gctcctgggg atttggggtt gctctggaaa
     1561 actcatttgc accactgctg tgccttggaa tgctagttgg agtaataaat ctctggaaca
     1621 gatttggaat cacacgacct ggatggagtg ggacagagaa attaacaatt acacaagctt
     1681 aatacactcc ttaattgaag aatcgcaaaa ccagcaagaa aagaatgaac aagaattatt
     1741 ggaattagat aaatgggcaa gtttgtggaa ttggtttaac ataacaaatt ggctgtggta
     1801 tataaaatta ttcataatga tagtaggagg cttggtaggt ttaagaatag tttttgctgt
     1861 actttctata gtgaatagag ttaggcaggg atattcacca ttatcgtttc agacccacct
     1921 cccaaccccg aggggacccg acaggcccga aggaatagaa gaagaaggtg gagagagaga
     1981 cagagacaga tccattcgat tagtgaacgg atcggcactg cgtgcgccaa ttctgcagac
     2041 aaatggcagt attcatccac aattttaaaa gaaaaggggg gattgggggg tacagtgcag
     2101 gggaaagaat agtagacata atagcaacag acatacaaac taaagaatta caaaaacaaa
     2161 ttacaaaaat tcaaaatttt cgggtttatt acagggacag cagagatcca gtttggttag
     2221 taccgggccc gctctagtcc ggaatcagtc ctgctcctcg gccacgaagt gcacgcagtt
     2281 gccggccggg tcgcgcaggg cgaactcccg cccccacggc tgctcgccga tctcggtcat
     2341 ggccggcccg gaggcgtccc ggaagttcgt ggacacgacc tccgaccact cggcgtacag
     2401 ctcgtccagg ccgcgcaccc acacccaggc cagggtgttg tccggcacca cctggtcctg
     2461 gaccgcgctg atgaacaggg tcacgtcgtc ccggaccaca ccggcgaagt cgtcctccac
     2521 gaagtcccgg gagaacccga gccggtcggt ccagaactcg accgctccgg cgacgtcgcg
     2581 cgcggtgagc accggaacgg cactggtcaa cttggccatg gtggccctcc tatagtgagt
     2641 cgtattatac tatgccgata tactatgccg atgattaatt gtcaacacgt gctgcaggtc
     2701 cgaggttcta gacgagttta cTCCCTATCA GTGATAGAGA acgatgtcga gtttacTCCC
     2761 TATCAGTGAT AGAGAacgta tgtcgagttt acTCCCTATC AGTGATAGAG Aacgtatgtc
     2821 gagtttacTC CCTATCAGTG ATAGAGAacg tatgtcgagt ttaTCCCTAT CAGTGATAGA
     2881 GAacgtatgt cgagtttacT CCCTATCAGT GATAGAGAac gtatgtcgag gtaggcgtgt
     2941 acggtgggag gcctatataa gcagagctcg tttagtgaac cgtcagatcg caccggtgct
     3001 ggtttagtga accgtcagat ccgctagcgc taccggactc agatctcgag ctcaagcttc
     3061 gaattcgcca ccatgggttt gaatgacata tttgaagccc agaagatcga gtggcacgag
     3121 ggcagcggcg aattcatgca gatcttcgtg aagaccctga ctggtaagac catcactctc
     3181 gaagtggagc cgagtgacac cattgagaat gtcaaggcaa agatccaaga caaggaaggc
     3241 atccctcctg accagcagag gttgatcttt gctgggaaac agctggaaga tggacgcacc
     3301 ctgtctgact acaacatcca gaaagagtcc accctgcacc tggtcctccg tcctagaggt
     3361 ggttaagcgg ccgcgactct agatcataat cagccatacc acatttgtag aggttttact
     3421 tgctttaaaa aacctcccac acctccccct gaacctgaaa cataaaatga atgcaattgt
     3481 tgttgttaac ttgtttattg cagcttataa tggttacaaa taaagcaata gcatcacaaa
     3541 tttcacaaat aaagcacgcg tggcctccgc gccgggtttt ggcgcctccc gcgggcgccc
     3601 ccctcctcac ggcgagcgct gccacgtcag acgaagggcg cagcgagcgt cctgatcctt
     3661 ccgcccggac gctcaggaca gcggcccgct gctcataaga ctcggcctta gaaccccagt
     3721 atcagcagaa ggacatttta ggacgggact tgggtgactc tagggcactg gttttctttc
     3781 cagagagcgg aacaggcgag gaaaagtagt cccttctcgg cgattctgcg gagggatctc
     3841 cgtggggcgg tgaacgccga tgattatata aggacgcgcc gggtgtggca cagctagttc
     3901 cgtcgcagcc gggatttggg tcgcggttct tgtttgtgga tcgctgtgat cgtcacttgg
     3961 tgagtagcgg gctgctgggc tggccggggc tttcgtggcc gccgggccgc tcggtgggac
     4021 ggaagcgtgt ggagagaccg ccaagggctg tagtctgggt ccgcgagcaa ggttgccctg
     4081 aactgggggt tggggggagc gcagcaaaat ggcggctgtt cccgagtctt gaatggaaga
     4141 cgcttgtgag gcgggctgtg aggtcgttga aacaaggtgg ggggcatggt gggcggcaag
     4201 aacccaaggt cttgaggcct tcgctaatgc gggaaagctc ttattcgggt gagatgggct
     4261 ggggcaccat ctggggaccc tgacgtgaag tttgtcactg actggagaac tcggtttgtc
     4321 gtctgttgcg ggggcggcag ttatggcggt gccgttgggc agtgcacccg tacctttggg
     4381 agcgcgcgcc ctcgtcgtgt cgtgacgtca cccgttctgt tggcttataa tgcagggtgg
     4441 ggccacctgc cggtaggtgt gcggtaggct tttctccgtc gcaggacgca gggttcgggc
     4501 ctagggtagg ctctcctgaa tcgacaggcg ccggacctct ggtgagggga gggataagtg
     4561 aggcgtcagt ttctttggtc ggttttatgt acctatcttc ttaagtagct gaagctccgg
     4621 ttttgaacta tgcgctcggg gttggcgagt gtgttttgtg aagtttttta ggcacctttt
     4681 gaaatgtaat catttgggtc aatatgtaat tttcagtgtt agactagtaa attgtccgct
     4741 aaattctggc cgtttttggc ttttttgtta gacgctagcg gatccataac ttcgtatagt
     4801 atacattata cgaagttatg ccaccATGTC TAGGCTGGAC AAGAGCAAAG TCATAAACGG
     4861 AGCTCTGGAA TTACTCAATG GTGTCGGTAT CGAAGGCCTG ACGACAAGGA AACTCGCTCA
     4921 AAAGCTGGGA GTTGAGCAGC CTACCCTGTA CTGGCACGTG AAGAACAAGC GGGCCCTGCT
     4981 CGATGCCCTG CCAATCGAGA TGCTGGACAG GCATCATACC CACTTCTGCC CCCTGGAAGG
     5041 CGAGTCATGG CAAGACTTTC TGCGGAACAA CGCCAAGTCA TACCGCTGTG CTCTCCTCTC
     5101 ACATCGCGAC GGGGCTAAAG TGCATCTCGG CACCCGCCCA ACAGAGAAAC AGTACGAAAC
     5161 CCTGGAAAAT CAGCTCGCGT TCCTGTGTCA GCAAGGCTTC TCCCTGGAGA ACGCACTGTA
     5221 CGCTCTGTCC GCCGTGGGCC ACTTTACACT GGGCTGCGTA TTGGAGGAAC AGGAGCATCA
     5281 AGTAGCAAAA GAGGAAAGAG AGACACCTAC CACCGATTCT ATGCCCCCAC TTCTGAGACA
     5341 AGCAATTGAG CTGTTCGACC GGCAGGGAGC CGAACCTGCC TTCCTTTTCG GCCTGGAACT
     5401 AATCATATGT GGCCTGGAGA AACAGCTAAA GTGCGAAAGC GGCGGGCCGA CCGACGCCCT
     5461 TGACGATTTT GACTTAGACA TGCTCCCAGC CGATGCCCTT GACGATTTTG ACCTTGACAT
     5521 GCTCCCCGGG TAAataactt cgtatagtat acattatacg aagttatgga tccgcggccg
     5581 caaattccgc ccctctccct cccccccccc taacgttact ggccgaagcc gcttggaata
     5641 aggccggtgt gcgtttgtct atatgttatt ttccaccata ttgccgtctt ttggcaatgt
     5701 gagggcccgg aaacctggcc ctgtcttctt gacgagcatt cctaggggtc tttcccctct
     5761 cgccaaagga atgcaaggtc tgttgaatgt cgtgaaggaa gcagttcctc tggaagcttc
     5821 ttgaagacaa acaacgtctg tagcgaccct ttgcaggcag cggaaccccc cacctggcga
     5881 caggtgcctc tgcggccaaa agccacgtgt ataagataca cctgcaaagg cggcacaacc
     5941 ccagtgccac gttgtgagtt ggatagttgt ggaaagagtc aaatggctct cctcaagcgt
     6001 attcaacaag gggctgaagg atgcccagaa ggtaccccat tgtatgggat ctgatctggg
     6061 gcctcggtgc acatgcttta catgtgttta gtcgaggtta aaaaaacgtc taggcccccc
     6121 gaaccacggg gacgtggttt tcctttgaaa aacacgataa taccATGGCC ACCGAGTACA
     6181 AGCCCACGGT GCGCCTCGCC ACCCGCGACG ACGTCCCCCG GGCCGTACGC ACCCTCGCCG
     6241 CCGCGTTCGC CGACTACCCC GCCACGCGCC ACACCGTCGA CCCGGACCGC CACATCGAGC
     6301 GGGTCACCGA GCTGCAAGAA CTCTTCCTCA CGCGCGTCGG GCTCGACATC GGCAAGGTGT
     6361 GGGTCGCGGA CGACGGCGCC GCGGTGGCGG TCTGGACCAC GCCGGAGAGC GTCGAAGCGG
     6421 GGGCGGTGTT CGCCGAGATC GGCTCGCGCA TGGCCGAGTT GAGCGGTTCC CGGCTGGCCG
     6481 CGCAGCAACA GATGGAAGGC CTCCTGGCGC CGCACCGGCC CAAGGAGCCC GCGTGGTTCC
     6541 TGGCCACCGT CGGCGTCTCG CCCGACCACC AGGGCAAGGG TCTGGGCAGC GCCGTCGTGC
     6601 TCCCCGGAGT GGAGGCGGCC GAGCGCGCTG GGGTGCCCGC CTTCCTGGAG ACCTCCGCGC
     6661 CCCGCAACCT CCCCTTCTAC GAGCGGCTCG GCTTCACCGT CACCGCCGAC GTCGAGGTGC
     6721 CCGAAGGACC GCGCACCTGG TGCATGACCC GCAAGCCCGG TGCCTGAgtt cgcgtctgga
     6781 acaatcaacc tctggattac aaaatttgtg aaagattgac tggtattctt aactatgttg
     6841 ctccttttac gctatgtgga tacgctgctt taatgccttt gtatcatgct attgcttccc
     6901 gtatggcttt cattttctcc tccttgtata aatcctggtt gctgtctctt tatgaggagt
     6961 tgtggcccgt tgtcaggcaa cgtggcgtgg tgtgcactgt gtttgctgac gcaaccccca
     7021 ctggttgggg cattgccacc acctgtcagc tcctttccgg gactttcgct ttccccctcc
     7081 ctattgccac ggcggaactc atcgccgcct gccttgcccg ctgctggaca ggggctcggc
     7141 tgttgggcac tgacaattcc gtggtgttgt cggggaagct gacgtccttt ccatggctgc
     7201 tcgcctgtgt tgccacctgg attctgcgcg ggacgtcctt ctgctacgtc ccttcggccc
     7261 tcaatccagc ggaccttcct tcccgcggcc tgctgccggc tctgcggcct cttccgcgtc
     7321 ttcgccttcg ccctcagacg agtcggatct ccctttgggc cgcctccccg cctggaatta
     7381 attctgcagt cgagacctag aaaaacatgg agcaatcaca agtagcaata cagcagctac
     7441 caatgctgat tgtgcctggc tagaagcaca agaggaggag gaggtgggtt ttccagtcac
     7501 acctcaggta cctttaagac caatgactta caaggcagct gtagatctta gccacttttt
     7561 aaaagaaaag aggggacTGG AAGGGCTAAT TCACTCCCAA CGAAGACAAG ATCTGCTTTT
     7621 TGCTTGTACT GGGTCTCTCT GGTTAGACCA GATCTGAGCC TGGGAGCTCT CTGGCTAACT
     7681 AGGGAACCCA CTGCTTAAGC CTCAATAAAG CTTGCCTTGA GTGCTTCAAG TAGTGTGTGC
     7741 CCGTCTGTTG TGTGACTCTG GTAACTAGAG ATCCCTCAGA CCCTTTTAGT CAGTGTGGAA
     7801 AATCTCTAGC AGtagtagtt catgtcatct tattattcag tatttataac ttgcaaagaa
     7861 atgaatatca gagagtgaga ggccttgaca ttgtttaaac ccgctgatca gcctcgactg
     7921 tgccttctag ttgccagcca tctgttgttt gcccctcccc cgtgccttcc ttgaccctgg
     7981 aaggtgccac tcccactgtc ctttcctaat aaaatgagga aattgcatcg cattgtctga
     8041 gtaggtgtca ttctattctg gggggtgggg tggggcagga cagcaagggg gaggattggg
     8101 aagacaatag caggcatgct ggggatgcgg tgggctctat ggcttctgag gcggaaagaa
     8161 ccagctgggg ctctaggggg tatccccacg cgccctgtag cggcgcatta agcgcggcgg
     8221 gtgtggtggt tacgcgcagc gtgaccgcta cacttgccag cgccctagcg cccgctcctt
     8281 tcgctttctt cccttccttt ctcgccacgt tcgccggctt tccccgtcaa gctctaaatc
     8341 gggggctccc tttagggttc cgatttagtg ctttacggca cctcgacccc aaaaaacttg
     8401 attagggtga tggttcacgt agtgggccat cgccctgata gacggttttt cgccctttga
     8461 cgttggagtc cacgttcttt aatagtggac tcttgttcca aactggaaca acactcaacc
     8521 ctatctcggt ctattctttt gatttataag ggattttgcc gatttcggcc tattggttaa
     8581 aaaatgagct gatttaacaa aaatttaacg cgaattaatt ctgtggaatg tgtgtcagtt
     8641 agggtgtgga aagtccccag gctccccagc aggcagaagt atgcaaagca tgcatctcaa
     8701 ttagtcagca accaggtgtg gaaagtcccc aggctcccca gcaggcagaa gtatgcaaag
     8761 catgcatctc aattagtcag caaccatagt cccgccccta actccgccca tcccgcccct
     8821 aactccgccc agttccgccc attctccgcc ccatggctga ctaatttttt ttatttatgc
     8881 agaggccgag gccgcctctg cctctgagct attccagaag tagtgaggag gcttttttgg
     8941 aggcctaggc ttttgcaaaa agctcccggg agcttgtata tccattttcg gatctgatca
     9001 gcacgtgatg aaaaagcctg aactcaccgc gacgtctgtc gagaagtttc tgatcgaaaa
     9061 gttcgacagc gtctccgacc tgatgcagct ctcggagggc gaagaatctc gtgctttcag
     9121 cttcgatgta ggagggcgtg gatatgtcct gcgggtaaat agctgcgccg atggtttcta
     9181 caaagatcgt tatgtttatc ggcactttgc atcggccgcg ctcccgattc cggaagtgct
     9241 tgacattggg gaattaattc agcgagagcc tgacctattg catctcccgc cgtgcacagg
     9301 gtgtcacgtt gcaagacctg cctgaaaccg aactgcccgc tgttctgcag ccggtcgcgg
     9361 aggccatgga tgcgatcgct gcggccgatc ttagccagac gagcgggttc ggcccattcg
     9421 gaccgcaagg aatcggtcaa tacactacat ggcgtgattt catatgcgcg attgctgatc
     9481 cccatgtgta tcactggcaa actgtgatgg acgacaccgt cagtgcgtcc gtcgcgcagg
     9541 ctctcgatga gctgatgctt tgggccgagg actgccccga agtccggcac ctcgtgcacg
     9601 cggatttcgg ctccaacaat gtcctgacgg acaatggccg cataacagcg gtcattgact
     9661 ggagcgaggc gatgttcggg gattcccaat acgaggtcgc caacatcttc ttctggaggc
     9721 cgtggttggc ttgtatggag cagcagacgc gctacttcga gcggaggcat ccggagcttg
     9781 caggatcgcc gcggctccgg gcgtatatgc tccgcattgg tcttgaccaa ctctatcaga
     9841 gcttggttga cggcaatttc gatgatgcag cttgggcgca gggtcgatgc gacgcaatcg
     9901 tccgatccgg agccgggact gtcgggcgta cacaaatcgc ccgcagaagc gcggccgtct
     9961 ggaccgatgg ctgtgtagaa gtactcgccg atagtggaaa ccgacgcccc agcactcgtc
    10021 cgagggcaaa ggaatagcac gtgctacgag atttcgattc caccgccgcc ttctatgaaa
    10081 ggttgggctt cggaatcgtt ttccgggacg ccggctggat gatcctccag cgcggggatc
    10141 tcatgctgga gttcttcgcc caccccaact tgtttattgc agcttataat ggttacaaat
    10201 aaagcaatag catcacaaat ttcacaaata aagcattttt ttcactgcat tctagttgtg
    10261 gtttgtccaa actcatcaat gtatcttatc atgtctgtat accgtcgacc tctagctaga
    10321 gcttggcgta atcatggtca tagctgtttc ctgtgtgaaa ttgttatccg ctcacaattc
    10381 cacacaacat acgagccgga agcataaagt gtaaagcctg gggtgcctaa tgagtgagct
    10441 aactcacatt aattgcgttg cgctcactgc ccgctttcca gtcgggaaac ctgtcgtgcc
    10501 agctgcatta atgaatcggc caacgcgcgg ggagaggcgg tttgcgtatt gggcgctctt
    10561 ccgcttcctc gctcactgac tcgctgcgct cggtcgttcg gctgcggcga gcggtatcag
    10621 ctcactcaaa ggcggtaata cggttatcca cagaatcagg ggataacgca ggaaagaaca
    10681 tgtgagcaaa aggccagcaa aaggccagga accgtaaaaa ggccgcgttg ctggcgtttt
    10741 tccataggct ccgcccccct gacgagcatc acaaaaatcg acgctcaagt cagaggtggc
    10801 gaaacccgac aggactataa agataccagg cgtttccccc tggaagctcc ctcgtgcgct
    10861 ctcctgttcc gaccctgccg cttaccggat acctgtccgc ctttctccct tcgggaagcg
    10921 tggcgctttc tcatagctca cgctgtaggt atctcagttc ggtgtaggtc gttcgctcca
    10981 agctgggctg tgtgcacgaa ccccccgttc agcccgaccg ctgcgcctta tccggtaact
    11041 atcgtcttga gtccaacccg gtaagacacg acttatcgcc actggcagca gccactggta
    11101 acaggattag cagagcgagg tatgtaggcg gtgctacaga gttcttgaag tggtggccta
    11161 actacggcta cactagaaga acagtatttg gtatctgcgc tctgctgaag ccagttacct
    11221 tcggaaaaag agttggtagc tcttgatccg gcaaacaaac caccgctggt agcggtggtt
    11281 tttttgtttg caagcagcag attacgcgca gaaaaaaagg atctcaagaa gatcctttga
    11341 tcttttctac ggggtctgac gctcagtgga acgaaaactc acgttaaggg attttggtca
    11401 tgagattatc aaaaaggatc ttcacctaga tccttttaaa ttaaaaatga agttttaaat
    11461 caatctaaag tatatatgag taaacttggt ctgacagtta ccaatgctta atcagtgagg
    11521 cacctatctc agcgatctgt ctatttcgtt catccatagt tgcctgactc cccgtcgtgt
    11581 agataactac gatacgggag ggcttaccat ctggccccag tgctgcaatg ataccgcgag
    11641 acccacgctc accggctcca gatttatcag caataaacca gccagccgga agggccgagc
    11701 gcagaagtgg tcctgcaact ttatccgcct ccatccagtc tattaattgt tgccgggaag
    11761 ctagagtaag tagttcgcca gttaatagtt tgcgcaacgt tgttgccatt gctacaggca
    11821 tcgtggtgtc acgctcgtcg tttggtatgg cttcattcag ctccggttcc caacgatcaa
    11881 ggcgagttac atgatccccc atgttgtgca aaaaagcggt tagctccttc ggtcctccga
    11941 tcgttgtcag aagtaagttg gccgcagtgt tatcactcat ggttatggca gcactgcata
    12001 attctcttac tgtcatgcca tccgtaagat gcttttctgt gactggtgag tactcaacca
    12061 agtcattctg agaatagtgt atgcggcgac cgagttgctc ttgcccggcg tcaatacggg
    12121 ataataccgc gccacatagc agaactttaa aagtgctcat cattggaaaa cgttcttcgg
    12181 ggcgaaaact ctcaaggatc ttaccgctgt tgagatccag ttcgatgtaa cccactcgtg
    12241 cacccaactg atcttcagca tcttttactt tcaccagcgt ttctgggtga gcaaaaacag
    12301 gaaggcaaaa tgccgcaaaa aagggaataa gggcgacacg gaaatgttga atactcatac
    12361 tcttcctttt tcaatattat tgaagcattt atcagggtta ttgtctcatg agcggataca
    12421 tatttgaatg tatttagaaa aataaacaaa taggggttcc gcgcacattt ccccgaaaag
    12481 tgccacctga cgtcgacgga tcgggagatc aacttgttta ttgcagctta taatggttac
    12541 aaataaagca atagcatcac aaatttcaca aataaagcat ttttttcact gcattctagt
    12601 tgtggtttgt ccaaactcat caatgtatct tatcatgtct ggatcaactg gataactcaa
    12661 gctaaccaaa atcatcccaa acttcccacc ccatacccta ttaccactgc caattacctg
    12721 tggtttcatt tactctaaac ctgtgattcc tctgaattat tttcatttta aagaaattgt
    12781 atttgttaaa tatgtactac aaacttagta gt  
//
